# Supplementary material for: Proteomic profiling of equine airway mucus reveals compositional changes in asthmatic phenotypes
Source: Sci Rep. 2026 Feb 10;16:5880. doi: 10.1038/s41598-026-38766-3 (PMC12894910; doi:10.1038/s41598-026-38766-3)
Supplement: Supplementary file 1 — Supplementary Material 1 [file 41598_2026_38766_MOESM1_ESM.xlsx]

## Sheet: Tabelle1
BALF ID	6	17	23	24	28	29	31	46	47	1	2	8	22	35	37	9	12	13	14	15	16	21	32	36	44
Species	Horse	Horse	Horse	Horse	Horse	Horse	Horse	Horse	Horse	Horse	Horse	Horse	Horse	Horse	Horse	Horse	Horse	Horse	Horse	Horse	Horse	Horse	Horse	Horse	Horse
Age [years]	13	15	11	20	14	10	12	11	11	12	14	14	14	16	8	20	15	16	16	17	9	24	11	8	21
Sex	mare	mare	mare	mare	mare	mare	gelding	mare	mare	mare	gelding	mare	gelding	mare	gelding	mare	gelding	mare	gelding	gelding	mare	gelding	mare	mare	gelding
Breed	Trakehner	Trakehner	Trotter	Brandenburger	Haflinger	Haflinger	Warmblood	Haflinger	Haflinger	Amer.Paint Horse	Pony	Tinker-Mix	Rheinländer	Polish Warblood	German riding pony	German riding pony	Icelandic	Appaloosa	Haflinger	Haflinger-Mix	Hannoveraner	Brandenburger	Pinto	Warmblood	Icelandic
Diagnosis	Healthy	Healthy	Healthy	Healthy	Healthy	Healthy	Healthy	Healthy	Healthy	MEA	MEA	MEA	MEA	MEA	MEA	SEA	SEA	SEA	SEA	SEA	SEA	SEA	SEA	SEA	SEA
Cough induction [dropdown]	No cough after manual compression of the larynx, Coughing during manual larynx compression	No cough after manual compression of the larynx, Coughing during manual larynx compression	No cough after manual compression of the larynx	Spontaneous coughing	No cough after manual compression of the larynx	No cough after manual compression of the larynx	No cough after manual compression of the larynx	No cough after manual compression of the larynx	No cough after manual compression of the larynx	No cough after manual compression of the larynx	No cough after manual compression of the larynx	No cough after manual compression of the larynx	No cough after manual compression of the larynx	Spontaneous coughing	Coughing during manual larynx compression	No cough after manual compression of the larynx	No cough after manual compression of the larynx	No cough after manual compression of the larynx	No cough after manual compression of the larynx	No cough after manual compression of the larynx	Coughing during manual larynx compression	No cough after manual compression of the larynx	Spontaneous coughing	Spontaneous coughing, No cough after manual compression of the larynx	Coughing during manual larynx compression
Dyspnoea at rest [dropdown]	NAF	NAF	NAF	NAF	Nostril flare	NAF	NAF	NAF	NAF	Increased abdominal effort in expiration	Nostril flare	NAF	NAF	NAF	NAF	NAF	Prolonged expiration	Increased abdominal effort in expiration, Nostril flare, Heaves line	Prolonged expiration	Nostril flare, Increased abdominal effort in expiration, Heaves line	Prolonged expiration	Nostril flare	Increased abdominal effort in expiration, Heaves line	Nostril flare	Increased abdominal effort in expiration, Nostril flare, Heaves line, Anal pumping
Respiratory rate [value / min]	No data	No data	16	No data	12	15	12	16	12	22	40	20	16	26	28	20	26	22	20	40	16	22	20	20	24
Lung auscultation [dropdown]	NAF	NAF	NAF	NAF	NAF	NAF	NAF	Rattling	Rattling	Rattling	Rattling	NAF	NAF	NAF	Rattling	NAF	Rattling	Rattling	Rattling	Wheezing	NAF	Rattling	Rattling	NAF	Wheezing
Tracheobronchoscopy [dropdown]	No (significant) secretion	No (significant) secretion	No (significant) secretion	No (significant) secretion	No data	No data	No (significant) secretion	No (significant) secretion	No (significant) secretion	Significantly increased secretions with moderate viscosity, Thickened carina of the trachea	Significantly increased secretions with moderate viscosity, Thickened carina of the trachea	Significantly increased secretions with moderate viscosity, Thickened carina of the trachea	Thickened carina of the trachea	Significantly increased secretions with moderate viscosity, Thickened carina of the trachea	Highly increased secretions with high viscosity, Thickened carina of the trachea	Highly increased secretions with high viscosity, Thickened carina of the trachea	Significantly increased secretions with moderate viscosity	Highly increased secretions with high viscosity, Thickened carina of the trachea	Significantly increased secretions with moderate viscosity, Thickened carina of the trachea	Significantly increased secretions with moderate viscosity, Thickened carina of the trachea	Highly increased secretions with high viscosity	Highly increased secretions with high viscosity, Thickened carina of the trachea	Highly increased secretions with high viscosity, Thickened carina of the trachea	Highly increased secretions with high viscosity, Thickened carina of the trachea	Significantly increased secretions with moderate viscosity, Thickened carina of the trachea
BALF cytology %Neutrophils[%N] %Lymphocytes[%L] %Eosinophils[%E] %Mast cells[%MC] %Macrophages[%M] %Epithelial cells[%E]	2 [%N] 49 [%L] 0 [%E] 0 [%MC] 48 [%M] 0 [%E]	3 [%N] 56 [%L] 0 [%E] 0 [%MC] 41 [%M] 0[%E]	1 [%N] 59 [%L] 0 [%E] 0.4 [%MC] 39 [%M] 0 [%E]	No data [%N] [%L] [%E] [%MC] [%M] [%E]	1 [%N] 38 [%L] 0 [%E] 0.2 [%MC] 61 [%M] [%E]	2 [%N] 37 [%L] [%E] [%MC] 69 [%M] [%E]	0.4 [%N] 52 [%L] 0 [%E] 1.9 [%MC] 48 [%M] 0 [%E]	0,5 [%N] 59 [%L] [%E] [%MC] 40,5 [%M] [%E]	2,5 [%N] 31,5 [%L] [%E] [%MC] 67 [%M] [%E]	15 [%N] [%L] [%E] [%MC] 85 [%M] [%E]	17 [%N] 52 [%L] [%E] [%MC] 31 [%M] [%E]	14 [%N] 54 [%L] [%E] [%MC] 32 [%M] [%E]	24 [%N] 33 [%L] [%E] [%MC] 43 [%M] [%E]	17,75 [%N] 60 [%L] 0,25 [%E] [%MC] 22 [%M] [%E]	23 [%N] 21,5 [%L] 0,5 [%E] [%MC] 55 [%M] [%E]	91 [%N] [%L] [%E] [%MC] 9 [%M] [%E]	39 [%N] [%L] [%E] [%MC] 61 [%M] [%E]	54 [%N] 2 [%L] [%E] [%MC] 44 [%M] [%E]	42 [%N] 18 [%L] [%E] [%MC] 40 [%M] [%E]	19 [%N] 53 [%L] [%E] [%MC] 28 [%M] [%E]	32 [%N] 12 [%L] [%E] [%MC] 56 [%M] [%E]	31 [%N] 39 [%L] [%E] [%MC] 30 [%M] [%E]	30 [%N] 33,75 [%L] [%E] 0,25 [%MC] 36 [%M] [%E]	27 [%N] 72 [%L] 0,25 [%E] [%MC] 17 [%M] [%E]	67,5 [%N] 18 [%L] 1,5 [%E] 0[%MC] 13 [%M] 0 [%E]
Arterial blood gas [value, mmHg]	No data	No data	pO2 91 mmHg, pCO2 48 mmHg	No data	No data	No data	No data	pO2 95 mmHg, pCO2 44 mmHg	pO2 108mmHg, pCO2 44 mmHg	pO2 90mmHg, pCO2 46 mmHg	pO2 82 mmHg, pCO2 46 mmHg	pO2 106 mmHg pCO2 43 mmHg	pO2 97 mmHg pCO2 50 mmHg	pO2 99 mmHg pCO2 44 mmHg	pO2 73 mmHg pCO2 48 mmHg	pO2 85 mmHg pCO2 50 mmHg	pO2 98 mmHg pCO2 48 mmHg	pO2 93 mmHg pCO2 48 mmHg	pO2 94 mmHg pCO2 48 mmHg	pO2 79mmHg pCO2 49 mmHg	pO2 82 mmHg, pCO2 47 mmHg	pO2 99 mmHg, pCO2 41 mmHg	pO2 99 mmHg, pCO2 42 mmHg	pO2 89 mmHg, pCO2 48 mmHg	pO2 84 mmHg, pCO2 48 mmHg
AaDO2 [value, mmHg]	No data	No data	11.12	No data	No data	No data	No data	11.44	-2.04	13.18	20.86	1.44	4.69	7.75	28.65	15.44	6.79	9.28	8.59	22.28	21.91	8.08	7.86	13.75	18.12
