# Supplementary material for: Proteomic profiling of equine airway mucus reveals compositional changes in asthmatic phenotypes
Source: Sci Rep. 2026 Feb 10;16:5880. doi: 10.1038/s41598-026-38766-3 (PMC12894910; doi:10.1038/s41598-026-38766-3)
Supplement: Supplementary file 2 — Supplementary Material 2 [file 41598_2026_38766_MOESM2_ESM.txt]

>ref|XP_023496817.1|:1-798mucin-1isoformX1[Equuscaballus]
MGRWSGGPEAELPGLNLAHFSVPLLTLAVALRLKLESWGARSQTAPPPQPHPSPTQPSGARKWLVKGGGQ
LENKQVVRGLSDWSPCTLPEGPGVVGEEEEEVRKAAHTASQVNPTLATGSASTRTTTSADHGTLSLTTSP
GSSSGATPAHHDTSSLTTSPAPGSTTTPVRHVSSAQITSPGSSSAATPAHHGTSSLGTSPASGLITTPVH
HVTSAPATNGTSSLTTSPASSLAATPAHHGTSSLATSPAPGSTTTPVYHVTSAPATNGTSSLTTSPASSS
AATPAHHGTSSLATSPAPGSTTTPVHHVTSAPATNGTSSLTNSPASSSAATPAHHGTSSLTTSTAPGSTT
ILVRNVTSAPATSPASSLATTPAHHGTSSLTTSPAPGSTTTAVHNVTSALAPNGTSSLITSPAPGSTTTA
VHNVTSALAPNGTSSLITSPAPGSTTTAVHNVTSALAPNGTSSLITSPAPGSTTTAVHNVTSALAPNGTS
SLITSPAPGSATTPVHHVTSAPATSPASSSAATPTHKSTSTKATTTTVSKGTPSSVPSHHSDTPTTSASH
STRTAASSTNHSIVSPTSSNPFPVRASFFFLSFYISNLQFNSSLEDPSTNYYQELQRNISQLLSEIYKQE
DFLSLSAMKFSPGSVVVESTLAFQEGTIDAQEVKTLFDKGATEAARYNLDISRVSVNDVPFPSSTQSGSG
VPGWGIALLVLVCVLVALAIIYLVALAVCQCRRKNYGQLDIFPTRDAYHPMSEYPTYHTHGRYVPPGSTR
RSPYEEVSSGNGGSSLSYTNPAATSANL
>ref|XP_023496818.1|:1-714mucin-1isoformX2[Equuscaballus]
MTLGIQAPFFLLLLLFLVLTAAHTASQVNPTLATGSASTRTTTSADHGTLSLTTSPGSSSGATPAHHDTS
SLTTSPAPGSTTTPVRHVSSAQITSPGSSSAATPAHHGTSSLGTSPASGLITTPVHHVTSAPATNGTSSL
TTSPASSLAATPAHHGTSSLATSPAPGSTTTPVYHVTSAPATNGTSSLTTSPASSSAATPAHHGTSSLAT
SPAPGSTTTPVHHVTSAPATNGTSSLTNSPASSSAATPAHHGTSSLTTSTAPGSTTILVRNVTSAPATSP
ASSLATTPAHHGTSSLTTSPAPGSTTTAVHNVTSALAPNGTSSLITSPAPGSTTTAVHNVTSALAPNGTS
SLITSPAPGSTTTAVHNVTSALAPNGTSSLITSPAPGSTTTAVHNVTSALAPNGTSSLITSPAPGSATTP
VHHVTSAPATSPASSSAATPTHKSTSTKATTTTVSKGTPSSVPSHHSDTPTTSASHSTRTAASSTNHSIV
SPTSSNPFPVRASFFFLSFYISNLQFNSSLEDPSTNYYQELQRNISQLLSEIYKQEDFLSLSAMKFSPGS
VVVESTLAFQEGTIDAQEVKTLFDKGATEAARYNLDISRVSVNDVPFPSSTQSGSGVPGWGIALLVLVCV
LVALAIIYLVALAVCQCRRKNYGQLDIFPTRDAYHPMSEYPTYHTHGRYVPPGSTRRSPYEEVSSGNGGS
SLSYTNPAATSANL
>ref|XP_005611328.1|:1-75mucin-likeprotein1[Equuscaballus]
MKLLAFLVLVAVSTFLVSGQNATDAPSDTSSAASTAAVTTAPASTTSAASTTAATTRKNFLSGSIFDQIR
KILGK
>ref|XP_023510678.1|:1-2639LOWQUALITYPROTEIN:mucin-2[Equuscaballus]
MGLPLARLVALCLALTLARGEELQKGQTRNHVHNVCSTWGDFHYKTFDGDVFRFPGLCDYNFASDCRDTY
KEFAVHLKRGPGRKGGHPQVEYILLTVKDDTVYLTPELAVLNGAKVSTPHYSPGLLIERNDAYTKVYSRA
GLTLMWDREDSLMLELDSKFQNHTCGLCGDYNGLQSYSEFLSDGMLFSAVQFGNMQKINKPEVVCDDPEE
GQTPESCSEHRAECEKLLTAAAFKDCLGLVPLESYVRACVQDRCQCPSGASCICSTLAEFSRQCSHAGGR
PGNWRTGTLCPKSCPGNMVYLDELARPCMDTWSHLGGQQSCLKEHRLDGCFCPEGTVYDDIAGGGCIPVS
QCHCKLQGQKYAPGQKITKDCEQCVCNAGRWVCKDRPCPGSCALEGGSHITTFDGKRYTFHGDCYYMLTK
VANYAEHWCSLLRKTESPFGRCHSVVDPAEYYKRCKYDTCNCQNNEECLCAALSSYARACAAKGVTLRGW
RENVCNKDVGSCPNSQIFLYNLTTCQQTCRSLSEADAHCLQGFAPVDGCGCPDRTFLDEKGRCVPLAKCS
CYHRGLYLEAGEVVLRQEERCVCRNGRLHCNPVKLIGEACKAPKIHIDCNNQTALTIRNPRPLSCQTLAA
GHYQTECVSGCVCPEGLIDDGRGGCVVEEDCPCVHNKGFFSRGDKIKVDCNTCTCQRGRWACTQSVCHGT
CVIHGSGHYITFDGKYYNFDGNCSYVAVQDYCGQNSSLGSFSIITENVPCGTTGVTCSKAIKIFIGRTEL
KLEDKHRVVIQRDVGHHVAYTTREVGQYLVVEASIGIIVIWDKRTTIFIKLAPSYKGTVCGLCGNFDQRS
KNDFTTRDHMVVESELDFGNSWKEAPTCQDVSATPEPCTLKPHRRSWAEKQCSIIKSPVFSACHSKVDPT
PFYEACVYDSCSCDSGGDCECFCSAVAAYAQECTKEGACVFWRTPDLCPIFCDYYNPPHECEWHYEPCGH
PSLETCRTINGIHSSISMSYLEGCYPRCPKHRPIYDEDLKKCVTRDKCGCYIEDTRYPPGASVPTDDICQ
SCMCTKSSKVICQPKEGKILNYTQDGFFCYWELCGPNGTVVHFNICHTTQAPSTSASLSSTTPVPSTTAT
TTTSTTTTTTATTTPATTPTPGPPTPTPSPTTTENTIPNTTTATTTRPTMTPTPDSPTGTTTTTTTVTTT
HTTNPTTGTTTMTPSTSTTPSTTSTETSTPGSTTTPTTSTTVSPTTCDCNWTGWLDSGKPTFSKTGGEVE
PIGHVCGSGRVADISCRATKFPNAPIEQLGQRVVCNTSVGLVCKNQDQKTIFKHYCLNYEINVYCCSCAS
TPTPTTTETSTPTPTMTTTTTETSTPTPTSTPTTSTTVSPTTCVPVCEWTGWLDSGKPTFSKTGGEVEPI
GDVCGSGRVADISCRATKFPNAPIEQLGQRVVCNTSVGLVCKNQDQKTIFKHYCLNYEINVYCCSCASTP
TPTTTETSTPTPTMTTTTTETSTPTPTSTPTTSTTVSPTTCVPVCEWTGWLDSGKPTFSKTGGEVEPIGH
VCGSGWVADISCRATKFPNAPIEQLGQRVVCNTSVGLVCKNQDQKTIFKHYCLNYEINVYCCSCAPMPTP
TTTETTTSTPTITTTTTDTTTPTPTITTTTTDTTTPTPTVTTTTSTTTDTTTPTPTITTTTPTTTETTTP
TPTITTITSTDTSTSTPTITNTMTTETTTPTMTTTKIPTPTHTLTTTSTETSTPTPISTEITSTTATTTT
ETPTPTSTAPQTTSTSTTSVPTPTPTSLSTTSTIVTSSLTTPIKCFLNNTAFRPGEVVYNGTYGDTCYFV
NCSLDGSLQILNWSCPSTSSPTPSTPTPTPSTMSSMPTTTSISTTTRGCPDFDPPREENETWWLCNCTMA
TCKHDNTVEIVQVECKPPPMPTCSNNLTPVRVPDPDGCCWHWECDCYCTGWGDPHYTTFDGLYYSYQGNC
TYVLVEEVNPTVDNFGVYIDNYHCDVTDRVSCPRTLIVRHESQEVQLRTVQMLPLKVQVQVNEQSVALPY
KKYGLQVYKSGFKYVVDIPELDALISYDGLSFSIRLPYRLFGNNTKGQCGTCTNTTSDDCVLPSGEVISN
CEVAADQWVVDDPSKPHCPHSSFTSPRPSTTAASSRTPTPEDCDPSLCELIKDSLFTECHALVPPQQYYD
ACVFDSCFVPNSGLECASLQTYAALCAHEGVCIDWRNHTQGACPVTCPSHREYRACGPAEEPTCGSSSSP
RKDTGLVEGCFCPEGTTSYAPGFDVCVEFCGCVGPDDVPRKFGERFEFDCKDCVCLEGGRGIICQPRKCS
QKPLPECKEDGTYLVTEVNPDDTCCTITSCKCNASLCREKPPECSLGFELKSEMLPGRCCPLYSCVPKNV
CVVGNAEYQPGSPVYSSKCQDCVCTGSRNSTTQLNVISCTHVPCSTSCSPGYGLVEAPGECCMKCEQTHC
IINQPSGQYILKPGDRKRDPTNNCTFFSCMKTNNQFISSISNITCPEFDASACLPGSITLMPNGCCRKCI
LRNETRIPCSTIPVTKEISHAGCSKLVTMNYCSGSCGTFAMYSAEAQALDHRCTCCKEGRTSQRKVVLDC
PRGGSLDYTYTHIESCLCQDTMCELLPPQGSTPSRVRRSGLTAPPPWRR
>ref|XP_014585379.2|:1-1084mucin-3B[Equuscaballus]
MATATSTELFSRAEAPHTALSSGPHLKGTAGWPLSTPKTTSLAPSRRENTFMTLTTSPYLKPFSETLLQS
PVSSSTSTIPTTKFVIKVETTPPTILVHMSTTECINPTNLIITTTYPTTTCVTMTQVSLTNSYTNIPGTE
KSGVTTTTSDNITKEKDTSVMTSSLTTTSLTRTVTPGTTENTTPTVTMIPESSVIVSSPTPSAPHTAATS
TSDTVTTPTLTTPYTTSETASSNTRSTGSTTTSAATPSHPTSGTRLTSTVAAPSSISTRIPTTTLTTTTP
TSLGTTGPLTTTSEFTSTLTASSTSSSPTFTSSSSPTSHSAETSTTSATTPSASPTLTTTHTPPPPSLST
SVPGTSAGSPSTSASSPGTTQTEGGASSASSTPTLGTSARTTPAPTTTHTFTTSTTTGTPSSTIPSSVSP
TPSSSTLNTRTNAIITPFCTIILSSASTVKTSSTLSSSRVSSEFTTSSLPPSPPTSSTENTKSSPVTTFS
TPSSSATTSFSTPQSPVIPILTKTTITPTIFSSSTTPCPETISITIVPASSTTPCVEMDPTHEVTFTPSI
SLSVIPSTTEKVTVPGYTSMTTVFPTPLDTSTSVLETGPPNLISDAPSSMSTGAVPISTVLTSTQRPPSG
TWMSTNSVNTPRMPGFTSLPLTTEQSSSVPTAVTTSSNLTASTSTTTQTPRTPVTTTQTPTTLTSPKTTS
TTTQTTTTSTTTQATSCPGTCENDGTWIQDRCLCRPGFSGDRCERQDSVCENEGQWDGLKCVCPSTFYGT
RCEFAVEQMDFETVDAEVGMEVAVDQEFFPDLHDNTSKAYKDFSDNFRSQMQKIYQNVQGFKDVEILSLR
NGSIVVDYVVLLELPFSSQLETNYEMVKAALKDELHNVSQDMDSCQNNQTLCFKPDSITVRNDTRMEMTP
QAICRRAAPEVYEDYYFPLEEENRLRCVTNCTSDVEGAINCNQGQCFVQKTGPECRCFSTDTLWFLGPRC
EVAVQWRALVGGLAGAGALLLLLLLALTFFVRRWRRSGRGGARSWDYDKKWFEIWDEDTAGTFSNSGFQD
DQPFKDENFQVALEMVDTNVRVHTQRPEVDLSSM
>ref|XP_023479343.1|:1-1547mucin-4isoformX1[Equuscaballus]
MTSQMLTTTSSADTPAGTTGGPTVPGTGSFTPGTSVSAATTGSEAQSALLTTSTFTEEASAASPNHQTRS
AQTTGESHISTTTAVSTSTPSPVPSRHTPTEGPSQETSPSVEPSTPSPSSGSITPLAASELSTAPNSTHE
TSSPSGVSSAPPTTSKLLTSPISADTSVGTTGDTPLSGTTRFTSDNTASSVTTGPEAPSTAPSSSTSPQE
TPASPQNHLTQSTQATRESQTTTITTEGTSSLSSSPNGHTLTEGVSRETATSGKTKTPSPSALTDGNSTP
SETLTASISTKQTSSPSTVSNTPPMTPQVLTTPGFPGTTGGPSLPGTGSSSLGTTASTVPTGPEAQSALP
TSSTFSQEASASSQNHQTRSTQTTGESHTSTITAVSTATPSSSPRGHTPTEGVSRGTSTAAPGPAVTRSS
TTLSTGHFTPLSVASTFSPSTSSSSSTVKTGTSGVPLFPYGSTVGDQQFVRWTLDFTSPLFKPQIGFPLG
SSLHDLLYFTDNGQIIFPESEYKTFSYPNPPLGGFTGQDPVALVAPFWDDADFSSRGGSIFYQEYETLYG
EYHLLVQQVESWIQKFINTWDYKARWTLKVTWVSAHAYPAQRSFGTNTYQAILSTDGSRSYALFLYQSGG
MQWDVTQRPSNSVLMGFSSGDGHYENSPLTLLPAWEKYRPDQFLNSSLGVRGLQVYRLHREERPNPRLRC
LQWLKSQPQWPHWGWNRLSCPCSWWQGLQDLRFQPISIGWGLGSRQLCSFSSWRGGVCCSYGPWGELLEG
WRVQNPWQFDQELEAQNWCCRWNDKPSFCILYQQWRPRIGCAGYRPLRPAWMFGDPHITTLDGANYTFNG
LGDFLLVRAKDGNSSFLLQGRTALTGSAQASNFIAFAAQYNSTSLGPIMVQWLLKPNDTIQARLNNQTVT
FETNREDAEGQETFNTTGVVMTRNGSLVSASFDGTVTISVIALSNILHASCSLPEEYQNRTEGLLGVWNN
NPDDDFRMPNGSTISRSSSEEMFFHYGMTWRINETSLLGKRDDQLPSNFTPVFFSELLRNNSSSEKLASE
CNGNQQCIYDTLATGSRSTGLHTSMLFRQYQEMNATLNQYPPSIEGDRVVEAHIGKTKLFQYTSSSKNVT
FILRDNNTDCKLFENGTLLWTPTKVEPFTLEILARNVKDNLSSVLQPKTVVCACKAESQCLYNQTSRVGN
SSLEVAGCKCDKNTFGPYCNLSTDLCEEACFPNVTCVRGKGCEACPPHLTGDGRHCAALETPLLCQNKSC
PVNYCHNHGHCYISQTEGCQPTCTCPPAFTDSRCFLAGNSFTPTISLELPLRIIQMSLSEEENASAAEVN
ASVAYRLGNLEVRAFFRNSQVERINPITGSTLQHWKVTSTFRYRPRGPVIDFLNNRLVDAIVEAFLQAPN
RRWKRSEGPRNNVVFQPLSREDVRSVMALNVSTLETYFKCDGYEGYRLVYSPHSGVTCVSPCSQGYCEHG
GQCQHLPQGPSCKCVSFSIYTSWGERCEHLSMKLGAFFGILFGALGALLLLGVVTFVVLRFWGCSKAQYS
YPLDSES
>ref|XP_023479344.1|:1-2197mucin-4isoformX2[Equuscaballus]
MTSKLLTPPISADTSVGTTGDTPLSGTTWFTSYNIASSVTTGPEESSTAPSSSTSPQETPTSHQSHLTQI
MQATTGSRTRTSTVGSRSTPSSCPSKDSPTENDSQETSNSGEANTPSPSCVSHTIATPSEILLKPTTTEE
TLPSSGVSTAPPMTSMVLTTPISADNPVGTTKAPPVTVTRSFSPGTESKTASLEAQSTLSYSSTLTQKTS
ASSQKHQTQSMQTTTESETSTITEVSTSTASSSPSRHTPTEGDSVETSPVFETSSTRSINIISLTTSELL
TEPTSTEKASSPSSVSKSPPVTSRALTTPISGDTTVGTTRDIQLTATRGFTPGTATDSRTTGLESQSTVT
SSSTFTQETSASAQKHQAQSIQTTRESESSRITLATISTLSTSPSGFTPSGRISQETSPSSVSHTPLTTS
QMLTSATSADTTLGSIGEPSLSVTGSFSPFTSKFSTTLGSEIQSAPLSTSSSIPKTSTVFHTYQSEGTET
LEWPHASSSISTDVSYQTITPGKATTFASLSSSDSHTTRSQKRPSSAPTIDTSVLVTESTSTSAAGTISW
VTSKVSTTGKEGEPSTHPYQSTSPQETTVVVSHTQWTQDTGTTGETHVSTTSSNVTQTINTVTSASPSSM
LSGHTSQLTITASPTRRSTPLSISTSPRESSAVSQIDHTQGRQTTQEAQTMSLVSSITDIIKTTTSATSS
FKPSGHSPSESIPQDTSTTGEVTVFTQAPSRDSSTTQATTTTTELWTVPSRPDTTLETSGGTSFSITSVI
PQATSVVSTSRGPRGQSISPATSSSPDTTSAIFQTHQTQATATTGESHTITPASLVMDTTLVADTTLVGT
AIASSTANSQTTPESASPEMSTSDKIKSFSPTPSRESQTTQSTIELFSISTSHDTTLRTMGMVSAITPSI
TTSIIISEVPTTGRPTGQSTPTSPSTSPQETSVISQMAQTQNTRTPRGSGSVSPVTDTFSAVTSLPLSST
PNVHTSPQTMAHTLSPSDTSTTFISNPVSDTPGPAVTRSSTTLSTGHFTPLSVASTFSPSTSSSSSTVKT
GTSGRWGLQLQTDSKRSTVTLLPSTTPKTLTTSTPSTSTGTSTAAPVSLKTEKGVPLFPYGSTVGDQQFV
RWTLDFTSPLFKPQIGFPLGSSLHDLLYFTDNGQIIFPESEYKTFSYPNPPLGGFTGQDPVALVAPFWDD
ADFSSRGGSIFYQEYETLYGEYHLLVQQVESWIQKFINTWDYKARWTLKVTWVSAHAYPAQRSFGTNTYQ
AILSTDGSRSYALFLYQSGGMQWDVTQRPSNSVLMGFSSGDGHYENSPLTLLPAWEKYRPDQFLNSSLGV
RGLQVYRLHREERPNPRLRCLQWLKSQPQWPHWGWNRLSCPCSWWQGLQDLRFQPISIGWGLGSRQLCSF
SSWRGGVCCSYGPWGELLEGWRVQNPWQFDQELEAQNWCCRWNDKPSFCILYQQWRPRIGCAGYRPLRPA
WMFGDPHITTLDGANYTFNGLGDFLLVRAKDGNSSFLLQGRTALTGSAQASNFIAFAAQYNSTSLGPIMV
QWLLKPNDTIQARLNNQTVTFETNREDAEGQETFNTTGVVMTRNGSLVSASFDGTVTISVIALSNILHAS
CSLPEEYQNRTEGLLGVWNNNPDDDFRMPNGSTISRSSSEEMFFHYGMTWRINETSLLGKRDDQLPSNFT
PVFFSELLRNNSSSEKLASECNGNQQCIYDTLATGSRSTGLHTSMLFRQYQEMNATLNQYPPSIEGDRVV
EAHIGKTKLFQYTSSSKNVTFILRDNNTDCKLFENGTLLWTPTKVEPFTLEILARNVKDNLSSVLQPKTV
VCACKAESQCLYNQTSRVGNSSLEVAGCKCDKNTFGPYCNLSTDLCEEACFPNVTCVRGKGCEACPPHLT
GDGRHCAALETPLLCQNKSCPVNYCHNHGHCYISQTEGCQPTCTCPPAFTDSRCFLAGNSFTPTISLELP
LRIIQMSLSEEENASAAEVNASVAYRLGNLEVRAFFRNSQVERINPITGSTLQHWKVTSTFRYRPRGPVI
DFLNNRLVDAIVEAFLQAPNRRWKRSEGPRNNVVFQPLSREDVRSVMALNVSTLETYFKCDGYEGYRLVY
SPHSGVTCVSPCSQGYCEHGGQCQHLPQGPSCKCVSFSIYTSWGERCEHLSMKLGAFFGILFGALGALLL
LGVVTFVVLRFWGCSKAQYSYPLDSES
>ref|XP_023510679.1|:1-3632mucin-5AC[Equuscaballus]
MGVGQRRLAPLWALALALACAQHTGQAQDSSAEPSYEHPDVSPVAQGPSGDPLRVVTILPPLRTTPVVRA
LNPAHNGRVCSTWGDFHYKTFDGDVFRFPGLCNYVFSAHCGAAYEDFNVQLRRGRDSNTTTLSRVVMKLD
GMVVELTQSSVLVNGRLVRLPFSQSGVLIEHSSSYLKVVARLGLVFMWNQDDSLLLELDNKYANQTCGLC
GDFNGVPIFNEFFSHNVKLTPFEFGNLQKMDGPMEQCQDPIPASPANCSTDVGVCKEILSSQMFSSCNTL
VDVGSYVEACQQDLCLCEHSNLTSCLCHTLAEYSRQCAHAGGLPRDWRSPDLCPVKCPLNLQYRECGSPC
SDTCSNREHSQLCEDHCVAGCFCPEGMVLDDIGQTGCVPVSQCSCVYNGATYASGAVYSTDCTNCTCSGG
RWSCQEVPCLGTCSVLGGAHFSTFDERLYTVHGDCTYVLTKPCNSSAFTVLAELRKCGLTDSETCLKSLT
LSLDGGQTVIVVKASGEVFVNQIYTQLPVSAANVTLFRPSTFFIIVQTNLGLQLEVQLVPAMQVFVRLAP
TLRGLTCGLCGNFNSVQADDFRTLSGVVEGTAAAFANTWKTQAACPNVKNSFEDPCSLSVENEKYAQHWC
SQLTDPQGPFAGCHGAVNPSSYYSNCMFDTCNCEKSEVCLCAALSSYVWACAARGVLLSGWRDGVCTKPM
TTCPKSMTYQYHISTCQPTCRARSEDDVTCGISFVPVDGCTCPNDTFLDDTGKCVPATSCPCYLGGSVVP
NGESLHESGAVCTCTQGRLTCIGGHTPAPVCASPMVYFDCRNATPGAAGAGCQKSCHTLDMDCYSSQCVS
GCVCPQGLVADGQGGCIAAADCPCVHNEASYQAGQTIRVGCNTCTCKSRVWQCTDEPCLATCAVYGDGHY
LTFDGQRYSFSGDCEYTLVQDHCGQNSSAQEAFRVVTENVPCGTTGTTCSKAIKIFLGSYELKLSDGKVE
VIEKGAGREVPYSIRHMGIYLVVDTEVGLLLLWDKKTSIFIRLSPEFKGRVCGLCGNFDDNAVNDFTTRS
QSVVGNALEFGNSWKFSPSCPDAPAPKDPCSANPYRKSWAQKQCSIINSATFATCHAHVEPAKYYEACVS
DACACDSGGDCECFCTAVAAYAQACHEVGVCVSWRSPDVCPLFCDYYNPEGQCEWHYQPCGAPCMKTCQN
PSGQCLHDVRGLEGCYPKCPAEAPLFDEDQMQCVATCPQSPCRIQGKSYQPGTPVPSDENCHSCVCTESG
VQCTYDAEACVCTYDGQRFRPGHVIYHTTDGTGGCISAHCGTNGTIDRRVYACSSTTPAPQTTFSFSTAP
LVVSSTRLPVTYPSPTESTPSSAPASPTGTTPRPTPSTASTSPHPDCGEECQWSAWLDISRPGRGIDSGD
FDTLENLRAHGYQVCRVPRAVECRAEAAPEVPLQILGQRVECSPAVGLTCYNKDQASGLCDNYQIKILCC
SPLPCTTSGDAAQTTPPATSRTTETGPTPGTSRVTSVPTGSTASPALVTTTGPTTLSTTGKTPAPGPSTP
APGITTTAPGTPTPAPRTSITVKTTLSTSSPMSVSTTASATSSESTKAPGSSEVPGKPTPPEPTHISCLQ
EFCSWTRWIDDSYPGPGRNSGDFDTFQNLRSKGYKFCEKPSKVECRAQAFPDTPLEELGQDVICDNKLGL
LCLNKNQLPPICYNYEIRIQCCELVDTCRQSTTAQATGERSHSTPQESRVKTESPWTTATHFVSTKQTGT
SSGTGLRTSGVIASTPTVTTLGTTNCQPQCKWTKWFDVEFPSPGPHGGDSETYSNILRSGEEICTRPEYI
THLECRAESHPEVSIEQLGQVVQCDPDVGLVCRNRDQEGHGSTCLNYEIRVLCCEPREGCPPPTPVPVPS
TSRVSSSSPEATSHVATSRTTSVPKTSRTPVPRPSTTSAPGPRPTSVPETSTKTEVRTSTTSAPGTSPTP
VQKTSRTSVPRPSKATAPGSRNRHGAENQHNLPSVPRPSKATAPGSSPSTELRTSTTSVPGSSPTSGHRA
GTSPAPASSTTSVGGPETSHSPPATSRCQPQCKWTKWFDVEFPSPGPHGGDSETYSNILRSGEELCTRPE
YITHLECRAESHPEVSIEQLGQVVQCDPDVGLVCRNRDQEGHGSTCLNYEIRVLCCEPREGCPPPTPVPV
PSTSRVSSSSPEATSHVATSRTTSVPKTSRTPVPRPSTTSVPGPRPTSVPETSTKTEVRTSTTSAPGTSP
TPVQKTSRTSVPRPSKATAPGSSPSTELRTSTTSVPGSSPTSGHRAGTSPAPASSTTSVGGPETSHSPPA
TSRCQPQCKWTKWFDVEFPSPGPHGGDSETYSNILRSGEELCTRPEYITHLECRAESHPEVSIEQLGQVV
QCDPDVGLVCRNRDQEGHGSTCLNYEIRVLCCEPREGCPPPTPVPVPSTSRVSSSSPEATSHVATSRTTS
VPKTSRTPVPRPSTTSAPGPRPTSVPETSTKTEVRTSTTSAPGTSPTPVQKTSRTSVPRPSKATAPGSSP
STELRTSTTSVPGSSPTSGHRAGTSPAPASSTTSVGGPETSHSPPATSRCQPQCKWTKWFDVEFPSPGPH
GGDSETYSNILRSGEELCTRPEYITHLECRAESHPEVSIQQLGQVVQCDPDVGLVCRNRDQEGHGSTCLN
YEIRVLCCEPREGCPPPTPVPVPSTSRVSSSSPEATSHVATSRTTSVPKTSRTPVPRPSTTSVLGPSPRT
EQEISGSSVSPHVTSSIRHSPPSEPTSVVSTVKSLSSPLPSPSTCYCSVSRKLYPAGSIIYQQIDLAGHC
YYAVCSLDCHVVRRSDETCPTSTPPPAPATSSPASSPSGPVPVTHHGCSNISPPRMKGETWNMPNCSQAT
CEGHNIITLQPRQCPTVQEPTCANGYPAVQVVDQDSCCPHYECQCVCSGWGDPHYITFDGTYYTFLDNCT
YVLVQQIVPVYGHFRVLIDNYFCDAEDGLSCPQSIIVEYRQDRVMMTRKPVRGVMTNEIIFNGKVVSPGF
QKDGIDVSQIGIKMYVTIPEIGVQVMFSGLIFSVEVPFSKFANNTEGQCGTCTNDPKEECRLPGGAVVAS
CSEMAGHWKVTNPDQPSCHGPPPTPTAGPTPTPSPASCPPSPICQLILSEVFEPCHSMISPGPFYQGCVF
DQCHVTDLDVVCSGLELYAALCASQGVCIDWRGRTNHTCSFTCPPHKVYRPCGPSNPPHCHGDDHISLMA
LQEAGPITEGCFCPEDMMLFSTSVDVCVPTGCPRCQGPHGEPVEPGHNVSIDCQECTCDGSTWKMSCRRQ
SCPLPHCPEPGFVPVAAAPQAGQCCPQYSCACNTSSCPAPLDCPKGSRLTLAYEEGSCCPKQNCSWTVCS
VNGTLYQPGAVVSSTLCETCRCEVTGGPESDTFVISCETQICNTYCPVGFEYQARSGQCCGECVQMACVM
NTSDSSAHLFYPGKSWSDPGNRCVTYECEKHRDGLVVVTMRKACPQLSCPLDQARLSEDGCCLSCPQPQP
QNRSTCAVYDKHQVIRQQGCSSSGPVRLTYCQGNCGDTTSMYSLEANRVERTCRCCQELRVSLRNVTLHC
ADGSSRAFSYTEVEECGCVGLRCNSHSGGPEELGPVQIGDEQSRETEHRRRKREAQGSGPHQ
>ref|XP_023510736.1|:1-3820mucin-5B[Equuscaballus]
MPAPGMGAPRGCRALAWALAALLLVQKAETQGGEELSWAGAEAAMDGQREAFAQQMIFIPPVTVFPTMSP
VNPAHNGRVCSTWGDFHYKTFDGYVFRFPGLCNYVFSAHCGAAYEDFNIQLRRGLAGSKPTITHVVLKTQ
GLVLEISNGSILINGQQEELPYSRAGLLVEQSSVYVKVNVRLVLTFMWNGEDSALLELDPKYANQTCGLC
GDFNGLPAINEFYAHNTRLTPLQFGNLQKLDGPTEQCQDPLPSPADNCTDEEGICRRTLLGLAFAQCHGL
VDADVYVAACTQDLCRCPTCPCATFAEYSRQCTHAGGQPQNWRGPDLCPRTCPLNLQHQECGSPCTDTCS
NPDHSQLCEDHCVDGCFCPPGTVLDDVSHAGCLPLEQCSCTHSGRTYAPGASFTTSCSSCTCSSGMWQCQ
DLPCPGTCSVQGGSHISTYDEKLYNVHGDCSYILSKTCADSGFTVLAELRQCGLTDNENCLKTVTLKMTS
GGDTVIQIQANGGVFMNSIYTQLPVSAANITIFRPSSFFILVQTGLGLQLQVQLVPLMQVYLRLDPSYRG
QMCGLCGNFNQNQADDFRILGGVVEGTAAAFANTWKTQAACPNVKNSFEDPCSLSVENENFAQHWCSLLT
DPTGAFSPCHSIVNPAPFHSNCLFDTCNCEKSEACMCAALSSYVWACAAKGVLLHGWRDGVCTKYMSSCP
KSQNYTYVVDSCQPTCRSLSQADVTCGIAFVPVDGCTCPSGTFLDDTSTCVPAEACPCYFRGSVVAPGEV
VHDDGVVCSCVSGKLSCLGAEEQRSTGCVAPMLYLDCTNASAGTPGAECLRSCHVLDVDCFSTHCVSGCV
CPPGLVSDGSGGCVAEEDCPCLHNEATYKPGETIRVDCNTCTCRNRRWECSHQPCLGTCVAYGDGHFITF
DGERYSFEGSCEYTLVQDHCGGNGTANGTFRIVTENVPCGTTGVTCSKTIKLFLENYELILHEGTYKVVQ
RGPGRDLPYRIRYMGIYLTIETRSGMVVSWDRKTSVFIRLRQDYKGRVCGLCGNFDDNAINDFTTRSQSV
VGNALEFGNSWKFSPSCPDAPAPKDPCTANPYRKSWAQKQCSIINSATFATCRSQVDSTKYYEACVSDAC
ACNSGGDCECFCTAVAAYAQACRDVGVCVSWRSPDVCPLFCDYYNPHGECEWHYEPCGAPCLRTCRNPSG
HCLVDLPGLEGCYPRCPPGRPFFSEDEMECVAQCGCYDEDGNYHEVGARVPAAENCQSCECTPNGIQCIH
SLEACRCIYEGKTYGYEEVIYNTTDGLGACLLAICGNNGTIIRSVVECPGTLSTTPFTFTTTAAPPSTTG
SAPTLSTVCVQKQCRWSDWYDSGRPEPDMGGGDFETFANLKQRGHQVCPAPVEIECRAQRLPNTPLQELG
QKVECDLARGLTCLNSEQSPPLCHNYELRVLCCDYVPCGTSPAPGTSSGPSPSVTAQVSTLKSLPTSTWT
TPTRETPLQSTVASTSQTRPTVPATTAQTGSSSSTLAATTCQPKCQWTEWFDEDYPTSEKAGGDIESYDK
IRSAGGAVCEQPQDIECEAENFPTVRPEELGQRVHCHPSFGLVCRNQEQPGLFKMCYNYRIRVLCCSNSH
CRGPASATTTATTAATATTTTATIATSTTTATNTSTKATTATTAITTTATATTATATSIATSATASTTRI
ATTASTTTITPASTSTTAMASTGTATTVPPATEPGTWLGSSPEVTTAVPFLSTGSTSRATSSNPSHTDTL
LTSATSSPRSPPGSTKPTTPGGATSVLPTRTTLQGTTEGTSQGSTSRPRLPTEAPTSTTRTVSTSPPSTS
HTRTSTLRTETPKVTLVPTAVTETTTSQGTTSCQPKCEWTEWFDVDFPTSGVTGGDMETYENIRAAGGRM
CAEPQKIECRAENYPEVSLDQIGQVLSCSLEAGLVCRNEDQQGRFNMCFNYNIRVLCCDDRSHCPSTAAP
SPSSTATGFPTSEGPGRSTSATTQTRLPSPTTQRTTARQASSTAHLQTSHIGTTTGSPPIRPTSATTLLS
SPSQPGSVTSTPTVSSTEACKCAWTRWFDEDYPTPGHAGGDFETYANIRAAGEDICEQPLHLECRAEMWP
DVPVQELGQVVQCDVSVGLVCRNRDQSGPIKLCLNYHIRVFCCDYSHCPGTPATTTATPPATSPGLTSLT
ATGTTARPPTTPSPTSPNTHPTTATSGCQPACHWTEWLDSDWPKPGPYGGDSETYHHILRAGGQLCSEPV
AIECQAVLFPEVPFRQLGQVVKCDVDYGLICRNKWQSGGETCLNYHIRVRCCDDYSHCASSAVPATTTLS
PRRSTTSAKHGAGSHLECQESGAQPRPRCTSPLQGPPRTTFTSLRTTEVTVPTSETGPSSRTTTHSVPTT
QTPFTSLRTTEVTVPTSETGPSSRTTTHSVPTTQAPFTSLRTTKQVTVPTTKTGLSSSTPTELTISTTET
GPSSSAPTPSVLTTQTPFTSLWTTEKVTVPTSPTSLMSPVTTEITVPPTETHPSSPATMQRLSIPTTEIV
PSSPRTTQRVSISSPSASPGTLPTTTRPAPPSAPPTARIITTPWSPPSGPTSATTLLSSPSQPSSMTHTP
TASSTEVCKPQCAWTRWFDEDYPTPGHAGGDFETYANIRAAGEDICEQPLHLECRAEMWPDVPVQELGQV
VQCDVSVGLVCRNRDQSGPIKLCLNYHIRVFCCDYSHCPGTPATTTATPPATSPGLTSLTATGTTARPPT
TPSPTSPNTHPTTATSGCQPACHWTEWLDSDWPKPGPYGGDSETYHHILRAGGQLCSEPVAIECQAVLFP
EVPFRQLGQVVKCDVDYGLICRNKWQSGGETCLNYHIRVRCCDDYSHCASSAVPATTTLSPRPSTTSAST
GRQSSGVSRVWSTATTQVYLSSPGTSERVSIPPTETGPSSPRTSERLSIHTSQTGPSSPWTTGRVSISSS
SASPRTQTTTATPGLPSAPPSPPLVTSHMWTTAAISSSLPHFSVSTASPSILTTPGPTAFPSPLISTTAC
LCRAFGQLFSPGDVIYNKTDSAGCQFYAICNQRCDIDRFQGSCPTSSPPETSVTLNSPVPGCDLIDPPRQ
VNESWTLANCTVARCEGENHIVLLEPKPVANITCVNGHLPVKLWSENERCTYRLECECSCSGWGHSHYKT
FDGTSYSFGDNCTHVLMREIRPLYGNLSIYINNYYCGATAATTHCPRALIIHYKSMEIILTTTTGTDGQE
QSLILFDQRRVSEVFSKNGVNVSVTGTTMMHIDISAILVSISFDGHIFQARLSYSHFSHNTEGLCGTCTN
SQTDDCRRPDGTMAPTCKDMASSWLVPDSSKEGCQAPPPTTSPLPHTPTTPTSPPCAPAPLCKLLLSQVF
AECHSLIPPGPFFSTCVSDGCQTSHPNVSCQSLEAYAALCHARGVCSNWRNATAGLCELTCPPTKVYKSC
GPVQPEACNSRSQSPVRKGLAEGCFCPDGHILFNSYTDICVPQCPCVGPDGFPKFPGERWVSNCQACVCD
EDSVSVQCVPVQCKAQDQPLECGRAGFLTITRPLADNPCCQETLCICNVTTCPQSPLTCGPGLELTLTQR
EGDCCPTFLCKPKLCTYNGTFYGVGATFPGVTPCHKCACLSVDTGNLTVQCEENTCNTTCPQGFEYSEVA
GQCCGECVQTACLTPSGGLVQPNETWVNSPVDNCTEYHCQAENGLLVLTPRPVSCPIVSSCRGVLQKRGC
CYSCEEDSCRVRVQRKALRLGDCVSPALVNVPFCEGSCLGVSVYSLEAQAMQHECTCCQEKRAHQEVVTL
QCPDGTTIQYTYIHVDACSCTPGCAPSPEAPEDSTPILLL
>ref|XP_023510573.1|:1-2291mucin-6[Equuscaballus]
MLVPRLLLLLSFGAPLLSADPGAENTTDPNLDSSLHSSPDRGWCSTWGAGHFSTFDGHMYDFAGTCNYIF
AAICKDASATFSIQLRRGPSGNISRIIVEMGASVVTVQKAVISIKDVGVVSLPYTSNGLQITPFGQSVRL
VAKQLELELVVMWGPGAYLMVLVEKKYMGRMCGLCGNFDGEKTNEFVSENGKLLEPHKYAALQKLDDPNE
ICAYEAIPHPQVLQAKHAQTCSQLLTLVSSECNVPKEPFVLSCQADMATCAQPGQQNCSCATLSEYSRQC
SMAGQPVNSWRGPGLCSVGQCPANQVYQECGEACVKTCSNPQHSCSSFCTFGCFCPEGMVLDDTSKNYTC
VPVTQCPCKLSGVAYAPGEVTIAACQTCQCTMGHWECSERSCPRSCSLEGGSFVTTFDARHYRFHGTCTY
ILVQSPELPDGGSLMATYDKSGYSHSETSLVAVIYMSSQDKIVISQDEVITNNGDTKWLPYKTRNITVFR
QTSTHLQMATTFGLELLIQLQPVFQVYITVGPQFRGQTRGLCGNFNGDTTDDFTTSMGIAEGTASLFVDS
WRAGNCPAALERETDPCSMSQLNKVCAETHCSVLVKTDTVFEKCHTTVDPKPFYKRCVYEACNYEETFPH
ICAALGDYAHTCASRGVLLWGWRSSVDNCTIPCTGNQTFSYDSRACNRTCLSLSDHTAECHPSAMPVDGC
NCPEGTYLNHKAECVRKAQCPCLLDNYKFVLADQSTMVNGIICYCINGRLKCPGRSLTLLESCSAPKTFQ
ACSQSSENKFGAACAPTCQMLATGIPCVPTKCEPGCVCAEGLYEDANGQCVPPEECPCEFAGVSYPLGAE
LNTDCKTCTCSRGKWTCQQSAQCSSTCTLYGEGHMVTFDGQRFVFDGDCEYILATDGCGANDSQPTFKIL
TENVVCGKLGVTCSRAIKIFLGGLSIVLEDKNYTVSGEEDPHVHFRVKASSLNLMLDVTISSKYNLTLIW
NKHMTVFIKIARSSQDALCGLCGNYNGNMKDDFETRSKYVASSELEFVNSWKENPLCGDATFVVDPCSLN
TFRRSWAERKCSIINSQTFAACHNQVYHLPYYEACVSDTCACDTGGDCECLCDAVAAYAKACLDKGVCVD
WRAPDFCPVYCDFYNTHTQVGSGEYQYTQEANCTWHYQPCLCPGWPQSIPDNIEGCYNCSQDEYFDHDEG
TCLPCMPPTTTSPPPTTGSPSTGTRTTTATPSTTETPRITGLLSSTGPSPSSPATPVAPTQTSRLPATAT
APTSTQAATAPTTQTEPTVSSGVSPRTTSAVTTRATSATAPTATPRSTSTGPTVTHATTQHTASPLSTTT
QSTAQYTVRTTAAPASPATPGTSKGPPTTTASELRSTTAASSPASSTTEWTRSTAVSQNTEHTDRPPNGH
TSTSPSTRSSTQHTTPLTSPGTRAHTTSEESTPTAHTLSTPHTVFTTHFSPPTVSLSSTAHTTGPPTGTS
FRTTSTSPTPSRPETTLPTQVPTSATSSVTPTSHRVITPTQPETQSSAASQTPTAKPPPSSHVPPTATAP
TPTPTSSPVTLTTTRTTQAPTSLSTAKTSPSPGSHPSSTARPETTSAPHTTLSPKPATTGTATPPTHTAT
ATPTATASRPHTPFTTHSSPPTVSLSSTAHTTGPPTGTSFRTTSTSPTPSRPETTLPTQVPTSATSSVTP
TSHRVITPTQPETQSSAASQTPTATPPPSSHVPPTATAPTPTPTSSPVTLTTTRTTQAPTSLSTAKTSPS
PGSHPSSTARPETTSAPHTTLSPKPATTGTATPATHTATATPTATASRPHTPFTTHSSPPTVSLSSTAHT
TGPPTGTSFRTTSTSPTPSRPETTLPTQVPTSATSSVTPTSHRVITPTQPETQSSAASQTPTATPPPSSH
VPPTATAPTPTAARVTLTTTRTTQAPTSLSTAKTSPSPGSHPSSTARPETTSAPHTTLSPKPATTGTATP
ATHTATATPTATASRPHTPFTTHSSPPTVSLSSTAHTTGPPTGTSFRTTSTSPTPSRPETTLPTQVPTSA
TSSVTPTSHRVITPTQPETQFSSSVPPPFSPTFHVSSLSSTPTLHVSTHPPVVSTSTTTAPLPTPMFTPS
THFPSTLSSLSTTAQSTSLTTQPPTAPLMSSTLGVTPIPSSPATNLTTRQLSTSSLLSTVFLTSSFTVHG
SSSFPTEASFSTRAPSVSSLITSPPISPGVCSVRELEEEVTYQGCKANVTVTRCEGFCASSASFNTDTKQ
VDTHCSCCHPVGSYEKQVVLPCPDPGAQGQQLVFTLQVFSSCACQPQHCED
>ref|XP_023494363.1|:1-481mucin-7[Equuscaballus]
MKTLPLLVCICALSACFSRCFHFFYFLSLLQLSEGHTQQQKVLHKKINVHRYTLDHHSPFHPQFRPDRNL
LIQKHFLFNQPRPWKPSNPRRKYKGPKHVKPPKHPAKNDTGVNNNTSEATTQVPSVEPTSTSTKIVPSPS
VTILAPDATTTARENNGNTGLSATTPSPPSSPALPDTTAAPPISSPATAPSPATPDTTAAPPTPSPATSA
PPPYPATADTTAVPPTSPPATSAPPSSQATPQTTAAPPTSPPATPAPPSSQATPETTAAPPTSPPATPAP
PSSQATPQTTAAPPTSPPATPAPPSSQATPQTTAAPPTSPPATSAPPSSQATPETTAAPPTSPPATPAPP
SSQATPETTAASPTSPPATSAPPSSQATPETTAAPPTSPPATPAPPSSPPSPETTAAPDTTPNPSPTTPD
TSQTPAEPTTQTPTPAITQTTSVEQTTSSSPQDIFPQFWLALNKLWEQFWRITAAIVHHTL
>ref|XP_014585391.1|:1-360mucin-12[Equuscaballus]
MTSHSPATKPKQCQNGTIWNGEECFCAPGFVCYLYQSPVDSFSLEIPEKINATVGVKVKVTNCNFTTDLN
NVSSQAYLNFSEQFKKQMDEAYKGKDFPHYGGLIIRRLLNGSVVVEFDVILEANYTSAFEGLFANLIEIV
KTKTMNETKRLHPESKECKGFSTLCFNEEATTVSKTVKLGFDLKEQCSQKAAKDLAAFYYVEELNGKPTC
VTKCTSGTKSQLNCHQGKCQLEQSGPRCLCPTSDTHWHLGETCGVIISKSMVYWIVGAVVVLLLILVVAL
SIFLSRSQRKLHQQEHNLFREWQKEGILGSFQNAHVWEDQNLRDRFGLANAYNHFRPSLGNIDSNTEFHI
ERPQAVTPAP
>ref|XP_023478931.1|:1-558mucin-13[Equuscaballus]
MEAEDTSDPEKAWLENTVTSQSSTNVSSTLASSTSHPPDTTGVTTNTTTGPTTGVTTNATADPTTGVTTN
ATAGPTIGVTTNATAGPTTGVTTNATADPTIGVTTNATAGPTTVSVTTTPINNSSSVEDTTESTTSANTL
TTVAAVTTPAVSSSSVDSVTTVPSLTTQTNDGSSPTTVTGGGVSSGTVSSVTFSHVTSSENITPKPSTTG
PSGPCQGDPCSGGSSCVSLNSHYFCLCPEGYYYNSSLCNKGKVFPGTVTVRVSGTSDLESQQSAAYQDLY
NKITTFFADAFSSSDYGQTVILKVSTSPSARSEMRAGEQDINVSVVNIFVQTTKENETSVSDTIQKAIAD
ASGDIRTYARQERCDYYGCQKTDAQDDCSSGVLCTCKEGLTRPNLQVPFCLASGAQCPDTCNAEHKRQCF
VKSDGSTGCDCLPGYKQDGQGTCQECAFGFSGVNCEDNFKLILTIVGVIAGILILSMAITLIISARSRNK
QKNIEEQNLIDNEFQNLRLQQTTGFSNPGADRSLFPKVRTNISRDDQLQNPYANQRGSHNPYTNRREW
>ref|XP_005612281.1|:1-333mucin-15isoformX2[Equuscaballus]
MFTSAKILLISTLFSLLLFGSHGEGLEINTTQSIAEGLKKIENESVPFGTEANLNSDKEYRETSFLKANN
SSSWDPSNKIHRTTDSFNNLSPDNFTRSPRPTPMFSISPPLIHSFVSKLPWNSSIADENPLPASAPASAT
SAISSENVTWSSANDTMKTPDNSSTTISILPSAPNTMSVTPMTTEPDEWLTPTSDSSVGFTPYQETTTLQ
PTLKFTNNSKIFPNTPDPQEENRNTGVVFGAILGAILGASLLSLVGYLLCGKKKTESFSHRRLYDDRNEP
VLRLDNAPEPYDVSFGNSSYYNPTVNDSSLPAGRENARDSIPMDDIPSLRTSI
>ref|XP_023501961.1|:1-318mucin-15isoformX3[Equuscaballus]
MFLIRFPLITSIPKKATMFTSAKILLISTLFSLLLFGSHGEGLEINTTQSIAEGLKKIENESVPFGTEAN
LNSDKEYRETSFLKANNSSSWDPSNKIHRTTDSFNNLSPDNFTRSPRPTPMFSISPPLIHSFVSKLPWNS
SIADENPLPASAPASATSAISSENVTWSSANDTMKTPDNSSTTISILPSAPNTMSVTPMTTEPDEWLTPT
SDSSVGFTPYQETTTLQPTLKFTNNSKIFPNTPDPQEENRNTGVVFGAILGAILGASLLSLVGYLLCGKK
KTESFSHRRLYDDRNEPGRENARDSIPMDDIPSLRTSI
>ref|XP_023501960.1|:1-350mucin-15isoformX1[Equuscaballus]
MFLIRFPLITSIPKKATMFTSAKILLISTLFSLLLFGSHGEGLEINTTQSIAEGLKKIENESVPFGTEAN
LNSDKEYRETSFLKANNSSSWDPSNKIHRTTDSFNNLSPDNFTRSPRPTPMFSISPPLIHSFVSKLPWNS
SIADENPLPASAPASATSAISSENVTWSSANDTMKTPDNSSTTISILPSAPNTMSVTPMTTEPDEWLTPT
SDSSVGFTPYQETTTLQPTLKFTNNSKIFPNTPDPQEENRNTGVVFGAILGAILGASLLSLVGYLLCGKK
KTESFSHRRLYDDRNEPVLRLDNAPEPYDVSFGNSSYYNPTVNDSSLPAGRENARDSIPMDDIPSLRTSI
>ref|XP_023501276.1|:1-3379mucin-16[Equuscaballus]
MDREGPRHPGCHRRGHLLALTVTLLLTCGPGLPTGGTERAETTATAPLTARVSTPTSRMLTRLMTSSKMA
STSTTGVTITTPDVTPDVPEMTTLLVTRPRAETSTAAPRTMPPIFNKGSETMSSLAPSSGEEMSSAVPTL
IVSLAEPEATTSWAIYPAETSSTVSSTTLNVFHSDSDSTPSAATSSGEKVSSTVATPTVSPDVPGMVTSL
VTSPQAETSMVIPTLTDSQDQQETEASWVTHPEAQNSSSIPAPTVFSSVPELVTSLDTSSGAETSPTDQT
LTVSPGELDTVVSWVTHPGAQTSSDIPTLALSPGVSRVEISVVTSPGEETNRTFSTVTDSPHELDTAASW
VTHPGTEASSIVPTLAASPGEPDTTASWEHSSETRTPVSRTTWSFPHTELDTTSSTATSLGVEASSAIPT
MTVSPDVPASVTLMVTSSVTDTSTTFSTLVESLKEPDTTISLVTHPEESSPIVPRTIPNVSHSESDSTPS
MATSLGMAANSAVVTPTLPPDVSDMVTSKATSSGTDASIVIPPLTLSPDESANTVSWVTHSGAQTSSAIP
TPTVSGMVTSLVTSSGAEASTTFPTLTDSSHKPETTASWVTHSGTKVGKAVTMLTVSTGEPDATASSVTH
PVSQTSSAIPTLSVSPGVSGGEVSLVTSHGAETSTTFSPLTDSPHKPETTASSVTHSGTEASSAVPTLTV
SSGETDTIASWVTHSTETSIPVSRTTPNFSYGESDTTPSMAISPGAEASSPIPTTTVSSGLPDMMTSLVT
SSGAETSITFTTMTDFPHELETTASWVTPSETEASSSVPTLTVSSGEPDTTVSLVTHPEKTSPTVPKTTP
NVSHSESDTMPSAATSSEAESSSAVRATSVSLGVLGVVTSQATSSGAETSTTFPTLTDYSHELKTTASWV
THSGTEVSSAVTTLTVSPGEPETTVSLVTYAAETSPTVPQTIPSVSHSESNSTPSMAASLGAEVSSAVAT
PTISPGVSDMVTSQVTSSEADASMAIPTLTLPPGEQVTTAFLVTHPSVETSTNIPASTVLPHSPETTPSP
SIQPGLEISVALPTQTVSLSPPETTSFTTPVTETSIIDLGSTVSLAVPTETASLSTHPGTDISTTISTST
LSPDLPETTDLLVTIPAAEASTSIPTLTVSPAVLRPASTPATAGEPHTVTSWSTDTSPPATSVGLEEFTE
TVTGDTVTLIASQTPTPPKTSHGEGSGSTTILKSTTVETTNLASTGSGPTVAKTATTFNTLAGIPFVPVT
TTGTSTLAPVSVTSGTTAIPFLMPFTVNFTITNLHYTEDMGNSGSEIFNATERHLQHLLEPLFKNSSIGF
LYTGCRLALLRAEKDETSTKMDMVCTYRSDPTGFRLDRERLYWDLSEQTHGVTQLGPYTLDRNSLYVNGY
NHRYWIPTTSTLVTSTFSPGPPASLTSTPSSTAADVGPALVLFTLNFTIINLFYTSDMGHPGSAKFNSTE
KDLNHLLDPLFKNTSVGSLYSGCRLTLLRTEKNGAATGVDAICTYHPDPAGPGLDREELYEELSQLTHGV
TRLGTYTLDRDSLYVNGYNRRYRTPTTSTPVTSTFSPESSTSLSPILSSTAAGMSPSLVPFTLNFTITSL
HYTEDMGPLGSELFKTMERILNRLLKPLFQNSSIGPLYSGCRLTLLRPEKNGTATGVDAVCTYRPEPMGS
KLDRERLYWELSHETHDVTQLGSFTLDKDSLYVNGYTHRTSAPTPSATVTSVLFPRTSVVPAHFSSSTVA
IPFLVPFTLNVTITNLHYEKDMQRPGSWKFNTTDRILQGLLKRLFKNSSLRFLYSGCRLTSLRPEKHETA
TRMDAICTYRHDPEGPELDRERLYWELSQMTHGVTMMGPYTLDRNSLYVNGFTHQSSELIISTPGTSTVD
LGTSGTLAPFSSPTATSPTLVPFTLNFTVMNVQYMPDMGHPGSAKFNMTEKVLQHLLGSLFRSTSIGPLY
SSCRLTSLRPEKDGSATRVDAICTYRSAPTSTGLHREQLYWELSRETHSITQLGSFALDKNSLYVNGYTH
QALTSTPSIAMASTISPASSAIPVPVATGTGPPLVPFTLNVTITNLHFEEVMRRPGSWKFNTTERVLQDL
LRSLFKNTSVGTLYSGCRLTLLRPEKNGKATGVDAVCTHRPDPLGPGLDREQLYWELSQLTHGVTQLGPY
TLDKDSLYINGYTRKTQATTPSTSMVVTVSAGMSTAFSSSAATGPALMPFTLNFTITSLGYTEDMQPGSA
KFNSTEAVLQHLLKPLFTSSSIGSLYTGCKLTTLRPENGGAATGVDAICTHRPDPAGLRLDRERLYWELS
HQTHGVTQLGSYILDRDSLYVNGYTRPALTSTHSVSVASTPSLRTSTAPISLSSSTVSGPDLVPFTLNFT
IINLRYMEDMQPPGSAKFNKIEKVLQRLLRPLFKNTSVGPIYFGCRLTSLRPEKDGAATGVDAVCTHHPD
PVGPGLDREQLYRELSQLTQGITKLGPYTLDQNSLYVNGYTNQTSETTPSATEPPLVPFTINFTITNLHY
LEDMWPPGSLKFNTTEKSLQSLLRPLFKNTSVGPLYSGCRLTLLRPEKNGAATGVDAVCTHRPDPKGWSL
DRERLYWELSQLTHGVTQLGSYTLDQESLYINGYTHKIKAATPSSYSHPALATTPNTPGLTLASFTLNFT
ITNMHYTEDMGRPASSKFNATERILQHRLRLLLNKTSIGPLHTGCRLASLRLEKGGAATRVDIVCTFHSD
PAGPELDRKRLYWELSNETHGMTQLGSFTLDRESLCVNGYTYGAIAPTTTTGEVSEEPFTVNFTIDNLRY
SADMGRHGSLKFNITDTLMQHLLSPLFQRSSLGPRYAGCKVTSLRSVKNGAKTGVDILCTYRQPPSGLGL
PAKQVFHELSRQTCGITRLGPYSLDKDSLYLNGYNERGPDEPPTTPEPVTTFLPTSSLPVQPEATTALGH
NLKTLTVNFTISNLQYSTDMSNGSAMFNSTERVLQSLLGSLFKKSSLGPFYSSCRLISLKPEKDGEATSV
DAVCTYHPDLVGLGLDRKQLYWELNQLTHGVTQMGLYTLVRDSLFINGYAPKSLSIQREYQLNFRIINCN
LSSLEPTSLEYTALLMDIQDKVTKLYRGSQLRDIFISCLVTDLTLDSMLVTIKALFSSNLDTSVVKQIFL
DKTLNASSHWLGATYQLADMHVTEVEPTIHLPTDKPTSSPSSQHFQLNFTVTNLLYSQDIAQPGTSKHQQ
NKRSIEAALNQLFRNSSIKSYFSDCQVSAFRSVPHSDHTEVDSLCAFSPLAQRLDRVAIYEEFLRLTQNG
TQLQNFTLDRKSVLVDGYSSNRDDTLTESPDLPFWAIILICLAVLLVLVTCLICCLLLTICRRKKEGGYQ
VQQQRLGYYLPHLDLRKLR
>ref|XP_023472638.1|:1-387mucin-17[Equuscaballus]
MAMMCETCLNGGTLSEEGCKCPPGFGGHQCQNRVPICWNNGTWDGLKCVCTSPYYGTSCEEVVSSLDIES
PPETVSAQVELTVTVTNIGFSEELKDWSSQEFQDFNDTFTKQMEIVYSGIPEYEGVNITKLSPGSVKVEH
DVILKANFTPDYKDVLDKAIQDVESKIKTTTQEQISTNNTCETLLCFNETATRVQNISVTQYDPEEECRE
KAGQDFAEYFYVEYDDNGKPNCISRCEPNFNRSLNCNHGTCQLDRSGPRCYCLITDTEWYSGETCEFSTK
KSLVYGLLGAVGAVVLIILAILLMFIFRSRRQVERQKSKVAQLYKWHEEDGGPAPGTFQNIGFDICEEQE
NYIRLDSIYSNFQPALGHIDSETKIRIKRPQVIMTSI
>ref|XP_023499805.1|:1-5365LOWQUALITYPROTEIN:mucin-19[Equuscaballus]
MCLVSPSGSRETSEAGAGTVRTGRSQITTMKLMFLYWVVALCVFCKEIQKRESGGFLLGSSSFGDSDRRK
KSLISLLNTGISASGEAEDRWREPQDITSLELEDTPADSINTRSGAGVNSSFSGNLGFGLGTSGQKRLEI
SRADGVDMSSRASAGGESIGFXSDACASVGTESFGXELGAGKGNATFSFGAAGSSSFGNSGISSKTVEGN
XMGGLAGSVTIILYSAGDTSLRSENIFVGDSFGNFESNLGASDQQGFGINEIGGDAMSGSGFVGAGFKGL
DYDASSSGGSSSRNSEYSEYSDGVAEDSGFYLGSSYQRGFGLSGIGGNGDDSSGYAGDGYLSPGSDVSGS
GGYIWSSGSGSGGGRKREAGVTSSSDYSTSGPLSTPEKGSHIPEATPKYSETDAIIGEASTWGKGAYKAF
NGRIFSFESSCTYTFCRHCVDSGGDFNVEIKRNDDNEIERITVVIDSNDVSILGDGILVNGESVQIPYNN
KLIHIKKYGEHNVLNSRRGILTLMWDKNNKLSLTLHKQYSTCGLCGNFNSTPGDNINEHIANSKIPGDCP
NAVSKSYEVCEDGVQHCNKIIETYFEKCGKVTALSSDYKMICVDEYCQNGGKESTCDTYSELSRLCASDG
PGTYEYWRDDSEVVCEKPICPEKHIYKECGPSNPATCSNVAPFQDSECVSGCTCLEGYLLDDIGEKGRCV
LKTECPCESNGKVYQSGEVREGPCGSQCTCQEAKWSCTEALCPGRCKVEGSSITTFDGVKYNHPGNCHFL
AIHDEDWSVSVELRPCPSGQSGTCLNSVTLLLNSSVSVDKYVFNRDGTVTNDKIRNESYYYSDKIQIFKA
SSSYLQVETYFHVKMQIQIVPVMQLYVSMPPNQFTDTVGLCGSYNNRAEDDFMSSQNILEKTSQAFANSW
EMMSCPKGKPASCISIETEKFADSYCGILLDSGGPFASCHAIVNPKTYHEECKKYTCTCENSQDCLCTVL
GNYVKACAEKETYIVGWRAGRCDHSCPSGLVFKYNVKACNSSCRSLSERDRSCDVEDVPVDGCTCPDGMY
QNNEGNCVAKSQCDCYINDEVIQPGKLIQIDDNNCVCRDGILLCQIPINLTPQNCSGGAEYVDCSDPKAQ
RRVDSTCSTRNIPSFEENLPCKRGCYCPVGMVRNSKGNCVFPDDCPCSFGGREYDQGSVTSVGCNKCTCI
KGSWNCTQNECQTTCHIYGEGHVQTFDGKSYSFDGLCQYTFLEDYCGSQNGTFRILTESVPCCEDGLTCS
RKIVVAFQDQNIVLHDGKVTAAKTTESKECEPNGNTYSVHTVGLYLIVKFLNGITIIWDKNTRMSVILDP
SWNGKVCGLCGNNNGDLKDDFTTRYSSVATGALEFGNSWKTSQECSDTVTQTFPCDSNPYCKAWAVRKCE
IIRDSTFRDCHNKVDPSAYYDACIEEACACDMEGKYLGFCTAVAMYAEACSAVGVCVTWRKPDLCPVYCD
YYNAPGECSWHYEPCGTVAAKTCKDGVIGQKFSAVLEGCYAKCPDSAPYLDENIMKCVSLSECSCFYNDI
IPAGGVIQDNCGRTCYCIAGELECGETTTNSTLTVSTTTATSVLSTEAAITLISSSPGTAASIPAVTTTS
GETIGTTLSIISEPFTTGITGTPVPITSTAGRAGTTGVEGPTFSSPGLLAGTTGVSASATTRAENGSTSD
TGFRTEVAVASQTTFHWFQPSWELGRRGTGSPGHFGGTTEGENAATTGAAGENTSGVSATPGVSPGAGGG
STPGEPGIGTTSSGKSDKSALFYTKSLRQQAKINMIERKTRQTIGGYATTGPSSSGPRESTAAAAGSSGT
SGPTAGVTVASGPAPGGSGTTGPSAEVSGARGLSTGGPGTTGAAAQGSGTSGTLPGATGTTGLATSGASA
EGSATTGSSAGAPGTSGPSSVGSESSAPPVVVSGATGPPAQGSGTTGSSAGSSGPTGPSSEVSGTARPPS
GVTETPGPSPGGSGTTGAAAGRRATTGPGAGVSATTGPAAEGSGSTAAPVVGSRTTGPPAGRSGTSGPTA
GVTGATGPATGASRTAGPPAEGSVTTGPAAGGSTATGPSGRVAGSTGPTVAGPGTTGPSVVGSRTTGPPV
GESPTAGPSAPASGAPGTSAGRLGTTGPAGGVSGTAAPSAEAPGTTGQAAGGAGSTGPPVLGSATTGPSA
VGSGTPGASVGGSGTTGPSEARPGTTASSAGRSEATRPSAGDTGATGPATGGPGTSRPSAGASETPGPRA
RVTGTGGPSVVGSEATGSAAVGTGTTGASGEGSGTTGVSAEGSRTPGPSPGLTGTAGPSSPGGSGATRVS
AEGSGTSGSPAGASGTTGQPGGGPETTGSSAVGSGTTGPAAEVTGSRGAASGAPRSPGPSAEASATTRPA
PGGSGTSGPSAQGSATTGPSSSGPRESTAAAAGSSGTSGPTAGVTVASGPAPGGSGTTGPSAEVSGARGL
STGGPGTTGAAAQGSGTSGTLPGATGTTGLATSGASAEGSATTGSSAGAPGTSGPSSVGSESSAPPVVVS
GATGPPAQGSGTTGSSAGSSGPTGPSSEVSGTARPPSGVTETPGPSPGGSGTTGAAAGRRATTGPGAGVS
ATTGPAAEGSGSTAAPVVGSRTTGPPAGRSGTSGPTAGVTGATGPATAASRTAGPPAEGSVTTGPAAGGS
TATGPSGRVAGSTGPTVAGPGTTGPSVVGSRTTGPPVGESPTAGPSAPASGAPGTSAGRLGTTGPAGGVS
GTAAPSAEAPGTTGQAAGGAGSTGPPVLGSATTGPSAVGSGTPGASVGGSGTTGPSEARPGTTASSAGRS
EATRPSAGDTGATGPATGGPGTSRPSAGASETPGPRARVTGTGGPSVVGSEATGSAAVGTGTTGASGEGS
GTTGVSAEGSRTPGPSPGLTGTAGPSSPGGSGATRVSAEGSGTSGSPAGASGTTGQPGGGPETTGSSAVG
SGTTGPAAEVTGSRGAASGAPRSPGPSAEASATTRPAPGGSGTSGPSAQGSATTGPSSSGPRESTAAAAG
SSGTSGPTAGVTVASGPAPGGSGTTGPSAEVSGARGLSTGGPGTTGAAAQGSGTSGTLPGATGTTGLATS
GASAEGSATTGSSAGAPGTSGPSSVGSESSAPPVVVSGATGPPAQGSGTTGSSAGSSGPTGPSSEVSGTA
RPPSGVTETPGPSPGGSGTTGAAAGRQATTGPGAGVSATTGPAAEGSGSTAAPVVGSRTTGPPAGRSGTS
GPTAGVTGATGPATAASRTAGPPLKGRVAGSTGPTVAGPGTTGPSVVGSRTTGPPVGESPTAGPSAPASG
APGTSAGRLGTTGPAGGVSGTAAPSAEAPGTTGQAAGGAGSTGPPVLGSATTGPSAVGSGTPGASVGGSG
TTGPSEARPGTTASSAGRSEATRPSAGDTGATGPATGGPGTSRPSAGASETPGPRARVTGTGGPSVVGSE
ATGSAAVGTGTTGASGEGSGTTGVSAEGSRTPGPSPGLTGTAGPSSPGGSGATRVSAEGSGTSGSPAGAS
GTTGQPGEARXTTGSSAVGSGTTGPAAEVTGSRGAASGAPRSPGPSAEASATTRPAPGGSGTSGPSAQGS
ATTGPSSSGPRESTAAAAGSSGTSGPTAGVTVASGPAPGGSGTTGPSAEVSGARGLSTGGPGTTGAAAQG
SGTSGTLPGATGTTGLATSGASAEGSATTGSSAGAPGTSGPSSVGSESSAPPVVVSGATGPPAQGSGTTG
SSAGSSGPTGPSSEVSGTARPPSGVTETPGPSPGGSGTTGAAAGRRATTGPGAGVSATTGPAAEGSGSTA
APVVGSRTTGPPAGRSGTSGPTAGVTGATGPATAASRTAGPPAEGSVTTGPAAGGSTATGPSGRVAGSTG
PTVAGPGTTGPSVVGSRTTGPPVGESPTAGPSAPASGAPGTSRRLGTTGPAGGVSGTAAPSAEAPGTTGQ
AAGGAGSTGPPVLGSATTGPSAVGSGTPGASVGGSGTTGPSEARPGTTASSAGRSEATRPSAGDTGATGP
ATGGPGTSRPSAGASETPGPRARVTGTGGPSVVGSEATGSAAVGTGTTGASGEGSGTTGVSAEGSRTPGP
SPGLTGTAGPSSPGGSGATRVSAEGSGTSGSPAGASGTTGQPVPSYTLSTSVFTTSGPSWRLCSAAVGTG
TTGASGEGSGTTGVSAEGSRTPGPSPGLTGTAGPSSPGGSGATRVSAEGSGTSGSPAGASGTTGQPGVGP
ETTGSSAVGSGKPGPAAEVTGSRGAASGAPRSPGPSAEASATTRPAPGGSGTSGPSAQGSATTGPSSSGP
RESTAAAAGSSGTSGPTAGVTVASGPAPGGSGTTGPSAEVSGARGLSTGGPGTTGAAAQGSGTSGTLPGA
TGTTGLATSGASAEGSATTGSSAGAPGTSGPSSVGSESSAPPVVVSGATGPPAQGSGTTGSSAGSSGPTG
PSSEVSGTARPPSGVTETPGPSPGVSETTGLKGATSETIGTLSNITPHAERTTVLSRIQLSTPEGTTAEP
YGKTPEAGDNTTILTTPGKSGSTGATHGSKIVAGSSNTQATTSTEGAGTSGGGFRTAGTTVASESKVTGS
ETGTTGVVPSTTVAPGTSNTEATTFLGGSEITRVGIATGTTGIVSGKTLEPGSYNTEATTSTGGRGSTQA
EFPGGTTVVSPGASSSSQSFKPGTTGEFSGTTIISGSSHTGDTTAVPRGQATGSVTGTTGVTPGTTVAPG
SSNTEATTSVGESGIRRIEITTGTTEGISGKTQKLGSANTGASGTTGSYVPGNETGKGHSKPCFPLLHGE
RESQQQHIHPREFSRTTISSGSSNAEATTSTKETGTGAQTEAQTTAPGSQVSGSQTVIPGTSGVVSGTTI
APERSRTGTTSGASDHRVTESKTDTIGVASSTTVAPGSSSTGATTGVLVKEGTGSTLGNTRVAFVTSLEL
GSSSTEATTRSRGSRTTGMNTGTTRVAPGSTISPGSSNTGATTGTSGKASSGSETGTTGVVSGTTVASGS
FNTGATTSLESGRTTEGGIKIVTTGVITGTTIASGSSKAKATTSTEIQATTGARIVTGTTTLRLSNDTTR
SGIRTGTTVVSSRITGVPESSSPGTSKKASKTTVAPGIFTTVPASTGVKENSGTGMQTGSTSVSSGITTS
PEVSYPETPVATTGNQETENNTDCPTSLPPPPVCHGPLGEEKSPGDIWTANCHRCTCTDAKAVDCQLQEC
PSPPTCQTGERLVKFKANDTCCEIGYCEPRTCFFNNTDYEIGDSFDDPNNPCVSYSCGDTGLVAVVQDCP
KQTWCAEVNRVYDSNKCCYTCKADCRSSPMNVTVKYNDCEKRVEMARCTGECENTVKYNHDILENSCLCC
REEGYEFREIVLDCPDGSTMPYRYRHITTCSCLDMCQQSTTAMPS
>ref|XP_001499803.3|:1-533mucin-20[Equuscaballus]
MVAGSPARMGSLWGLLLPLFFFCWEAGAPRSSAGPSTSGPGPLVTTSHTEVPAVTPGVRTSSEGAFQTTD
LAETSVPSHIPLESHQTLRTQTSHSTLIPGSTIPEAETTETRTISLAAETRALTKRTPSKFMVVMTPPME
TTATSDNPTRTGMTTVQIVTGSDLLEAAFDTLCTDDSSEEAKRIRTSALTLAQILTEAKALTLESSTSSD
SSVPAITTSQVLAPHVTAPAKALVASTISDIEVTNGSVMETETTASIPKTSDTAYSPAGGKALSTPEVSA
LPNPTEAKSHLTETTTSAEASSTASTAESATHDTTVETPLPATSTTERETTAAEATTPSGTWATVSVNPV
EEVSALSAETTSHTEVPGAFTVSTEAGSTVGKGTSLATVYSLSEGITIKSSTRSETSTTDSRTNGPIPDC
TRPLPSVHPTTADSSQEENTTLAKTTASAKTLKTASTTRGQPPKAVPTTAQTRGTTEVPASGDGGFLLLR
LSVASPEDLTEPRVAERLMQQLLHELHIHMPRSQVSLLRIRRG

>gi|545182204|ref|XP_005598551.1|_PREDICTED_mucin-6
MTMVGGRPVSQLHQKREATWPLVRPSLPGDPAAVGQVSLLPGVAQRHKADGDQCHNGENRVNPRNATEPDAKRAQGVCRNGTMSGIRLMNGPGNQGRIEAPGGSGGCPGPGPALSAECLMPHSSALPPPPAGETNKPLWAQAFLSRPQQPLHKVHEEPGCLATPGPHEPRPCTQFIAQLPVCETRGPWCIWGVSERGSDGSLVDRLAGAMGPEDKERAEVGRPSTEQGSVHIGLNTTSFEHLGLQRLKDSPQTAPDRGWCSTWGAGHFSTFDGHMYDFAGTCNYIFAAICKDASATFSIQLRRGPSGNISRIIVEMGASVVTVQKAVISIKDVGVVSLPYTSNGLQITPFGQSVRLVAKQLELELVVMWGPGAYLMVLVEKKYMGRMCGLCGNFDGEKTNEFVSENGKLLEPHKYAALQKLDDPNEICAYEAIPHPQVLQAKHAQTCSQLLTLVSSECNVPKEPFVLSCQADMATCAQPGQQNCSCATLSEYSRQCSMAGQPVNSWRGPGLCSVGQCPANQVYQECGEACVKTCSNPQHSCSSFCTFGCFCPEGMVLDDTSKNYTCVPVTQCPCKLSGVAYAPGEVTIAACQTCQCTMGHWECSERSCPRSCSLEGGSFVTTFDARHYRFHGTCTYILVQSPELPDGGSLMATYDKSGYSHSETSLVAVIYMSSQDKIVISQDEVITNNGDTKWLPYKTRNITVFRQTSTHLQMATTFGLELLIQLQPVFQVYITVGPQFRGQTRGLCGNFNGDTTDDFTTSMGIAEGTASLFVDSWRAGNCPAALERETDPCSMSQLNKVCAETHCSVLVKTDTVFEKCHTTVDPKPFYKVGGTCRLTGRLQKATGVAGGWGGVGGCRGWGRLLWGWREAITTSRACNPTCLSLSDHTAECHPSAMPVDGCNCPEGTYLNHKAECVRKAQCPCLLDNYKFVLADQSTMVNGIICYCINGRLKCPGRSLTLLESCSAPKTFQACSQSSENKFGAACAPTCQMLATGIPCVPTKCEPGCVCAEGLYEDANGQCVPPEECPCEFAGVSYPLGAELNTDCKTCTCSRGKWTCQQSAQCSSTCTLYGEGHMVTFDGQRFVFDGDCEYILATDGCGANDSQPTFKILTENVVCGKLGVTCSRAIKIFLGGLSIVLEDKNYTVSGEEDPHVHFRVKASSLNLMLDVTISSKYNLTLIWNKHMTVFIKIARSSQDALCGLCGNYNGNMKDDFETRSKYVASSELEFVNSWKENPLCGDATFVVDPCSLNTFRRSWAERKCSIINSQTFAACHNQVYHLPYYEACVSDTCACDTGGDCECLCDAVAAYAKACLDKGVCVDWRAPDFCPVYCDFYNTHTQVGSGEYQYTQEANCTWHYQPCLCPGWPQSIPDNIEGSPSTGTRTTTATPSTTETPRITGLLSSTGPSPSSPATPVAPTQTSRLPATATAPTSTQAATAPTTQTEPTVSSGVSPRTTSAVTTRATSATAPTATPRSTSTGPTVTHATTQHTASPLSTTTQSTAQYTVRTTAAPASPATPGTSKGPPTTTASELRSTTAASSPVITPTQPETQSSAASQTPTAKPPPSSHVPPTATAPTPTPTSSPVTLTTTRTTPAPTSLSTAKTSPSPGSHPSSTARPETTSAPHTTLSPKPATTSTATPATHTATATPTTTASRPHTPFTTHSSPPTVSLSSTAHTTGPPTGTSFRTTSTSPTPSRPETTLPTQVPTSATSSVTPTSHRVITPTQPETQSSAASQTPTATPPPSSHVPPTATAPTPTPTAARVTLTTTRTTQAPTSLSTAKTSPSPGSHPSSTARPETTSAPHTTLSPKPATTGTATPATHTATATPTATASRPHTPFTIHSSPPTVSLSSTAHTTGPPTGTSFRTTSTSPTPSRPETTLPTQVPTSATSSVTPTSHRVITPTQPETQFSSSVPPPFSPTFHVSSLSSTPTLHVSTHPPVVSTSTTTAPLPTPMFTPSTHFPSTLSSLSTTAQSTSLTTQPPTAPLMSSTLGVTPIPSSPATNLTTRQLSTSSLLSTVFLTSSFTVHGSSSFPTEASFSTRAPSVSSLITSPPISPGKCSRPNRPVVTTPKGVCSVRELEEEVTYQGCKANVTVTRCEGFCASSASFNTDTKQVDTHCSCCHPVGSYEKQVVLPCPDPGAQGQQLVFTLQVFSSCACQPQHCED
>horseMuc2b_protein_LT201504
MGLPLARLVALCLALTLARGEELRKEGRTHNHGHNVCSTWGDFHYKTFDGDVFRFPGLCDYNFASDCRDTYKEFAVHLKRGPGRKGGRPQVEYILLTVKDDTVYLTPKLAVLNGAMVSTPHYSPGLLIERNDAYTKVYSRAGLTLMWDREDSLMLELDSKFQNHTCGLCGDYNGLQSYSEFLSDGEGMLFSAVQFGNMQKINKPEVVCDDPEEGQTPESCSEHRAECEKLLTAAAFKDCLGLVPLEPYVRACVQDRCQCPSGVSCVCSTLAEFSRQCSHAGGRPGNWRTGTLCPKSCPGNMVYLESGSPCMDTCSHLEVSSLCEEHRLDGCFCPEGTVYDDIAGGGCIPVSQCHCKLQGQKYAPGQKITKDCEQCVCHAGRWVCKDRPCPGSCALEGGSHITTFDGKRYTFHGDCYYVLTKSDHNDSYALLGELAVCGSTDKQTCLKTVVLLADKKQNVVVFKSDGTVLLNELQVKLPHVTASFSIFQPSSHHLIVNTAFGLRLQVQLVPVMQLFLTLDQAAQGRVQGLCGNFNGLEGDDFKTAGGLVEATGASFANTWKVQSSCPDKLDWLDDPCSLNIETNYAEHWCSLLRKTESPFGRCHSVVDPAEYYKRCKYDTCNCQNNEECLCAALSSYARACAAKGVTLRGWRENVCNKDVGSCPNSQIFLYNLTTCQQTCRSLSEADAHCLQGFAPVDGCGCPDRTFLDEKGRCVPLAKCSCYHRGLYLDAGEVVLRQEERCVCRNGRLHCNPVKLIGETCKAPKIHIDCNNQTALTIRNPRPLSCQTLAAGHDYCGQNSSLGSFSIITENVPCGTTGVTCSKAIKIFIGRTELKLEDKHRVVIQRDVGHHVAYTTREVGQYLVVEASIGIIVIWDKRTTIFIKLAPSYKGTVCGLCGNFDQRSNNDFTTRDHMVVESELDFGNSWKEAPTCPDVSATPEPCTLKPHRRSWAEKQCSIIKSPVFSACHSKVNPTPFYEACVYDSCSCDSGGDCECFCSAVAAYAQECTKEGACVFWRTPDLCPIFCDYYNPPHECEWHYEPCGHRSLETCRTINGIHSSISLSYLEGCYPRCPKHRPIYDEDLKKCVRRDQCGCYIKGIRYLPGASVPTDDICQSCMCSKSSKVICWPEEGKLPSVAAPQAAGQTHPEEPVALLSLDPGHSARPQAWLTSPGSASLAPCCFWSDWINEDHPETHGDSGDRERFDSVCQAPEDIECRAATEPQLSLEDLGQKVQCNVSFGFICKNEDQFGDGPFGVCYDYEIRVRCCLPMEECPSTPTTTPTTTTPTTTTMPETTTLTPTPTTTVTITHTTTRTTGTPTMTPSTITTTSTETSTPTPTTTHTTCKTITTTTCVADCEWTGWLDSDKPTFTSTGGDIEPIGDVCGRGWXXXXXXXXXXGYCTGWGDPHYTTFDGLYYSYQGNCTYVLVEEVNPTVDNFGVYIDNYHCDVTDRVSCPRTLIVRHESQEVQLRTVQMLPLKVQVQVNEQSVALPYKKYGLQVYKSGFKYVVDIPELDALISYDGLSFSIRLPYRLFGNNTKGQCGTCTNTTSDDCVLPSGEVISNCEVAADQWVVDDPSKPHCPHSSFTSPRPSTTAASSRTPTPEDCDSSLCELIKDSLFTECHALVPPQQYYDACVFDSCVVPNSGMECASLQTYAALCAHEGVCIDWRNHTQGASVTCPSHREYRACGPAEEPTCGSSSSLQNDTGLVEGCFCPEGTISYAPGFDVCVEFCGFGERFEFDCKDCVCLEGGRGIVCQPRKCSQKPLPECKEDGTYLVTEVNPTDTCCTISSCCNASLCREKPPECSLGFELKSEMVPGRCCPLYSCGPGSPVYSSKCQDCVCTGSRNSTTQLNVISCTHVPCSTSCSPGYELVEAPGECCMKCEQTHCIINQPSGQYILKPGDRKRDPTNNCTFFSCMKTNNQFISSISNITCPEFDASACLPGSITLMPNGCCRKCILRNETRIPCSTIPVTKEISHAGCSKLVTMNYCSGSCGTFAMYSAEAQALDHRCTCCKEGRTSQRKVVLDCPRGGSRDYTYTHIESCLCQDTMCELLPPQGSTPSRVRRSGLTAPPPWRR
>gi|545182206|ref|XP_005598552.1|_PREDICTED_mucin-2
MGLPLARLVALCLALTLARGEELRKEGRTRNHGHNVCSTWGDFHYKTFDGDVFRFPGLCDYNFASDCRDTYKEFAVHLKRGPGRKGGHPQVEYILLTVKDDTVYLTPELAVLNGAKVSTPHYSPGLLIERNDAYTKVYSRAGLTLMWDREDSLMLELDSKFQNHTCGLCGDYNGLQSYSEFLSDGEGMLFSAVQFGNMQKINKPEVVCDDPEEGQSPESCSEHRAECEKLLTAAAFKDCLGLVPLEPYVRACVQDRCQCPSGVSCVCSTLAEFSRQCSHAGGRPGNWRTATLCPKSCPGNMVYLESGSPCMDTCSHLEVSSLCEEHRLDGCFCPEGTVYDDIAGGGCIPVSQCHCKLQGQKYAPGQKITKDCEQCVCNAGRWVCKDRPCPGSCALEGGSHITTFDGKRYTFHGDCYYVLTKSDHNDSYALLGELAVCGSTDKQTCLKTVVLLADKKQNVVVFKSDGTVLLNELQVKLPHVTASFSIFQPSSHHLIVNTAFGLRMQVQLVPVMQLFLTLDQAAQGRVQGLCGNFNGLEGDDFKTAGGLVEATGASFANTWKVQSSCPDKLDWLDDPCSLNIETNYAEHWCSLLRKTESPFGRCHSVVDPAEYYKRCKYDTCNCQNNEECLCAALSSYARACAAKGVTLRGWRENVCNKDVGSCPNSQIFLYNLTTCQQTCRSLSEADAHCLQGFAPVDGCGCPDRTFLDEKGRCVPLAKCSCYHRGLYLEAGEVVLRQEERCVCRNGRLHCNPVKLIGEACKAPKIHIDCNNQTALTIRNPRPLSCQTLAAGHYQTECVSGCVCPEGLIDDGRGGCVVEEDCPCVYNKGFFSRGDKIKVDCNTCTCQRGRWACTQSVCHGTCVIHGSSHYITFDGKYYNFDGHCSYVAVQDYCGQNSSLGSFSIITENVPCGTTGVTCSKAIKIFIGRTELKLEDKHRVVIQRDVGHHVAYTTREVGQYLVVEASIGIIVIWDKRTTIFIKLAPSYKGTVCGLCGNFDQRSKNDFTTRDHMVVESELDFGNSWKEAPTCQDVSATPEPCTLKPHRRSWAEKQCSIIKSPVFSACHSKVDPTPFYEACVYDSCSCDSGGDCECFCSAVAAYAQECTKEGACVFWRTPDLCPIFCDYYNPPHECEWHYEPCGHPSLETCRTINGIHSSISMSYLEGCYPRCPKHRPIYDEDLKKCVTRDKCGCYIEDTRYPPGASVPTDDICQSCMCSKSSKVICRPEEGKILNYTQHGCFCYWELCGPNGTVEQHFNTCGCTSTPSTSSTPTSTTPVTSTTATATTITTTTPTSSTGEVVYNGTHGDTCYFVNCSLDCSWQFFNWSCPSTPSPTPSTPTPTPTLSTTSSTPATTKRPGCPDFDPPREENETWWLCNCTMATCKHDNTVEIVQVECKPPPMPTCSNNLTPVRVPDPDGCCWHWECDCYCTGWGDPHYTTFDGLYYSYQGNCTYVLVEEVNPTVDNFGVYIDNYHCDVTDRVSCPRTLIVRHESQEVQLRTVQMLPLKVQVQVNEQSVALPYKKYGLQVYKSGFKYVVDIPELDALISYDGLSFSIRLPYRLFGNNTKGQCGTCTNTTSDDCVLPSGEVISNCEVAADQWVVDDPSKPHCPHSSFTSPRPSTTAASSRTPTPEDCDSSLCELIKDSLFTECHALVPPQQYYDACVFDSCVVPNSGMECASLQTYAALCAHEGVCIDWRNHTQGACPVTCPSHREYRACGPAEEPTCGSSSSLQNDTGLVEGCFCPEGTISYAPGFDVCVEFCGCVGPDDVPRKFGERFEFDCKDCVCLEGGRGIVCQPRKCSQKPLPECKEDGTYLVTEVNPTDTCCTISSCKCNASLCREKPPECSLGFELKSEMVPGRCCPLYSCVPKNVCVVGNAEYQPGSPVYSSKCQDCVCTGSRNSTTQLNVISCTHVPCSTSCSPGYELVEAPGECCMKCEQTHCIINQPSGQYILKPGDRKRDPTNNCTFFSCMKTNNQFISSISNITCPEFDASACLPGSITLMPNGCCRKCILRNETRIPCSTIPVTKEISHAGCSKLVTMNYCSGSCGTFAMYSAEAQALDHRCTCCKEGRTSQRKVVLDCPRGGSRDYTYTHIESCLCQDTMCELLPPQGSTPSRVRRSGLTAPPPWRR
>gi|545182208|ref|XP_005598553.1|_PREDICTED_mucin-5AC
MGVGQRRLAPLWALALALACAQHTGQAQDSSAEPSYEHPDVSPVAQGPSGDPLRVVTILPPLRTTPVVRALNPAHNGRVCSTWGDFHYKTFDGDVFRFPGLCNYVFSAHCGAAYEDFNVQLRRSRDSNTTTLSRVVMKLDGMVVELTQSSVLVNGRLVRLPFSQSGVLIEHSSSYLKVVARLGLVFMWNQDDSLLLELDNKYANQTCGLCGDFNGVPIFNEFFSHNVKLTPFEFGNLQKMDGPMEQCQDPIPASPANCSTDVGVCKEILSSQMFSSCNTLVDVGSYVEACQQDLCLCEHSNLTSCLCHTLAEYSRQCAHAGGLPRDWRSPDLCPVKCPLNLQYRECGSPCSDTCSNREHSQLCEDHCVAGCFCPEGMVLDDIGQTGCVPVSQCSCVYNGATYASGAVYSTDCTNCTCSGGRWSCQEVPCLGTCSVLGGAHFSTFDERLYTVHGDCTYVLTKPCXSSAFTVLAELRKCGLTDSETCLKSLTLSLDGGQTVIVVKASGXVFVNQIYTQLPVSAANVTLFRPSTFFIIVQTNLGLQLEVQLVPAMQVFVRLAPTLRGLTCGLCGNFNSVQADDFRTLSGVVEGTAAAFANTWKTQAACPNVKNSFEDPCSLSVENEKYAQHWCSQLTDPQGPFAGCHGAVNPSSYYSNCMFDTCNCEKSEVCLCAALSSYVWACAARGVLLSGWRDGVCTKPMTTCPKSMTYQYHISTCQPTCRARSEDDVTCGISFVPVDGCTCPNDTFLDDTGKCVPATSCPCYLGGSVVPNGESLHESGAVCTCTQGRLTCIGGHTPAPVCASPMVYFDCRNATPGAAGAGCQKSCHTLDMDCYSSQCVSGCVCPQGLVADGQGGCIAAADCPCVHNEASYQAGQTIRVGCNTCTCKSRVWQCTDEPCLATCAVYGDGHYLTFDGQRYSFSGDCEYTLVQDHCGQNSSAQEAFRVVTENVPCGTTGTTCSKAIKIFLGSYELKLSDGKVEVIEKGAGREVPYSIRHMGIYLVVDTEVGLLLLWDKKTSIFIRLSPEFKGRVCGLCGNFDDNAVNDFTTRSQSVVGNALEFGNSWKFSPSCPDAPAPKDPCSANPYRKSWAQKQCSIINSATFATCHAHVEPAKYYEACVSDACACDSGGDCECFCTAVAAYAQACHEVGVCVSWRSPDVCPLFCDYYNPEGQCEWHYQPCGAPCMKTCQNPSGQCLHDVRGLEGCYPKCPAEAPLFDEDQMQCVATCPQSPCRIQGKSYQPGTPVPSDENCHSCVCTESGVQCTYDAEACVCTYDGQRFRPGHVIYHTTDGTGGCISAHCGTNGTIDRRVYACSSTTPAPQTTFSFSTAPLVVSSTRLPVTYPSPTESTPSSAPASPTGTTPRPTPSTASTSPHPDCGEECQWSAWLDISRPGRGIDSGDFDTLENLRAHGYQVCRVPRAVECRAEAAPEVPLQILGQRVECSPAVGLTCYNKDQASGLCDNYQIKILCCSPLPCTTSGGAAQTTPPATSRTTETGPTPGTSPSTPAPGITTTAPGTPTPAPRTSITVKTTLSTSSPMSVSTTASATSSESTKAPGSSEVPGKPTPPEPTHISCLQEFCSWTRWIDNSYPGPGRNSGDFDTFQNLRSKGYKFCEKPSKVECRAQAFPDTPLEELGQDVICDNKLGLLCLNKNQLPPICYNYEIQIQCCELVDTCRQSTTAQATGERSHSTPQESRVKTESPWTTATHFVSTKQTGTSSGTGLRTSGVIASTPTVTTLGTTNCQPQCKWTKWFDVEFPSPGPHGGDSETYSNILRSGEEICTRPEYITHLECRAESHPEVSIEQLGQVVQCDPDVGLVCRNRDQEGHGSTCLNYEIRVLCCEPREGCPPPTPVPVPSTSRVSSSSPEATSHVATSRTTSVPKTSRTPVPRPSTTSAPGPRPTSVPETSTKTEVRTSTTSAPGTSPTPVQKTSRTSVPRPSKATAPGSSPSTELRTSTTSVPGSSPTSGHRAGTSPAPASSTTSVGGPETSHSPPATSRCQPQCKWTKWFDVEFPSPGPHGGDSETYSNILRSGEEICTRPEYITHLECRAESHPEVSIEQLGQVVQCDPDVGLVCRNRDQEGHGSTCLNYEIRVLCCEPREGCPPPTPVPVPSTSRVSSSSPEATSHVATSRTTSVPKTSRTPHKDGGENQHNLRAGDQPDPCAENQQNLCAKTQQGHGTWKQPKHGAENQHNLRAGKQPDLRAQSRHKPSSCQQHHVRWWPGDEPQPTCDQQMPATVQVDQVVRRGIPVPRGPTAGDSETYSNILRSGEEICTRPEYITHLECRAESHPEVSIEQLGQVVQCDPDVGLVCRNRDQEGHGSTCLNYEIRVLCCEPREGCPPPTPVPVPSTSRVSSSSPEATSHVATSRTTSVPKTSRTPVPRPSTTSVPGPRPTSVPETSTKTEVRTSTTSAPGTSPTPVQKTSRTSVPRPSKATAPGSSPSTELRTSTTSVPGSSPTSGHRAGTSPAPASSTTSVGGPETSHSPPATSRCQPQCKWTKWFDVEFPSPGPHGGDSETYSNILRSGEEICTRPEYITHLECRAESHPEVSIEQLGQVVQCDPDVGLVCRNRDQEGHGSTCLNYEIRVLCCELREGCPLPTPVLVSSISRHLQGEQLQPRGDLPRGHQQDNLRAGNQQNPCAETQHHLRARTQTDKTSRTSVPRPSKATAPGSSPSTELRTSTTSVPGSSPTSGHRAGTSPAPASSTTSVGGPETSHSPPATSRCQPQCKWTKWFDVEFPSPGPHGGDSETYSNILRSGEELCTRPEYITHLECRAESHPEVSIEQLGQVVQCDPDVGLVCRNRDQEGHGSTCLNYEIRVLCCEPREGCPPPTPVPVPSTSRVSSSSPEATSHVATSRTTSVPKTSRTPVPRPSTTSVPGPRPTSVPETSTKTEVRTSTTSAPGTSPTPVQKTSRTSVPRPSKATAPGSSPSTELRTSTTSVPGSSPTSGHRAGTSPAPASSTTSVGGPETSHSPPATSRCQPQCKWTKWFDVEFPSPGPHGGDSETYSNILRSGEELCTRPEYITHLECRAESHPEVSIEQLGQVVQCDPDVGLVCRNRDQEGHGSTCLNYEIRVLCCEPREGCPPPTPVPVPSTSRVSSSSPEATSHVATSRTTSVPKTSRTPVPRPSTTSVPGPRPTSVPETSTKTEVRTSTTSAPGTSPTPVQKTSRTSVPRPSKATAPGSSPSTELRTSTTSVPGSSPTSGHRAGTSPAPASSTTSVGGPETSHSPPATSRCQPQCKWTKWFDVEFPSPGPHGGDSETYSNILRSGEELCTRPEYITHLECRAESHPEVSIEQLGQVVQCDPDVGLVCRNRDQEGHGSTCLNYEIRVLCCEPREGCPPPTPVPVPSTSRVSSSSPEATSHVATSRTTSVPKTSRTPVPRPSTTSAPGPRPTSVPETSTKTEVRTSTTSAPGTSPTPVQKTSRTSVPRPSKATAPGSSPSTELRTSTTSVPGSSPTSGHRAGTSPAPASSTTSVGGPETSHSPPATSRCQPQCKWTKWFDVEFPSPGPHGGDSETYSNILRSGEELCTRPEYITHLECRAESHPEVSIEQLGQVVQCDPDVGLVCRNRDQEGHGSTCLNYEIRVLCCEPREGCPPPTPVPVPSTSRVSSSSPEATSHVATSRTTSVPKTSRTPVPRPSTTSVLGPSPRTEQEISGSSVSPHVTSSIRHSPPSEPTSLVSTVKSLSSPLPSPSTCYCSVSHKLYPAGSIIYQQIDLAGHCYYAVCSLDCHVVRRSDETCPTSTPPPAPATSSPASSPSGPVPVTHHGCSNISPPRMKGETWNMPNCSQATCEGHNIITLQPRQCPTVQEPTCANGYPAVQVVDQDSCCPHYECQCVCSGWGDPHYITFDGTYYTFLDNCTYVLVQQIVPVYGHFRVLIDNYFCDAEDGLSCPQSIIVEYRQDRVMMTRKPVRGVMTNEIIFNGKVVSPGFQKDGIDVSQIGIKMYVTIPEIGVQVMFSGLIFSVEVPFSKFANNTEGQCGTCTNDPKEECRLPGGAVVASCSEMAGHWKVTNPDQPSCHGPPPTPTAGPTPTPSPASCPPSPICQLILSEVFEPCHSMISPGPFYQGCVFDQCHVTDLDVVCSGLELYAALCASQGVCIDWRGRTNHTCSFTCPPHKVYRPCGPSNPPHCHGDDHISLMALQEAGPITEGCFCPEDMMLFSTSVDVCVPTGCPRCQGPHGEPVEPGHNVSIDCQECTCDGSTWKMSCRRQSCPLPHCPEPGFVPVAAAPQAGQCCPQYSCACNTSSCPAPLDCPKGSRLTLAYEEGSCCPKQNCSWTVCSVNGTLYQPGAVVSSTLCETCRCEVTGGPESDTFVISCETQICNTYCPVGFEYQARSGQCCGECVQMACVMNTSDSSAHLFYPGKSWSDPGNRCVTYECEKHRDGLVVVTMRKACPQLSCPLDQARLSEDGCCLSCPQPQPQNRSTCAVYDKHQVIRQQGCSSSGPVRLTYCQGNCGDTTSMYSLEANRVERTCRCCQELRVSLRNVTLHCADGSSRAFSYTEVEECGCVGLRCNSHSGGPEELGPVQIGDEQSRETEHRRRKREAQGSGPHQ
>gi|545182210|ref|XP_005598554.1|PREDICTED_mucin-5B
MGAPRGCRALAWALAALLLVQKAETQGGEELSWAGAEAAMDGQREAFAQQMIFIPPVTVFPTMSPVNPAHNGRVCSTWGDFHYKTFDGYVFRFPGLCNYVFSAHCGAAYEDFNIQLRRGLAGSKPTITHVVLKTQGLVLEISNGSILINGQQEELPYSRAGLLVEQSSVYVKVNVRLVLTFMWNGEDSALLELDPKYANQTCGLCGDFNGLPAINEFYAHNTRLTPLQFGNLQKLDGPTEQCQDPLPSPADNCTDEEGICRRTLLGLAFAQCHGLVDADVYVAACTQDLCRCPTCPCATFAEYSRQCTHAGGQPQNWRGPDLCLGSTLRPGASFTTSCSSFTCSSGMWQCQDLPCPGTCSVQGGSHISTYDEKLYNVHGDCSYILSKTCADSGFTVLAELRQCGLTDNENCLKTVTLKMTSGGDTVIQIQANGGVFMNSIYTQLPVSAANITIFRPSSFFILVQTGLGLQLQVQLVPLMQVYLRLDPSYRGQMCGLCGNFNQNQADDFRILGGVVEGTAAAFANTWKTQAACPNVKNSFEDPCSLSVENAKYMSSCPKSQNYTYVVDSCQPTCRSLSQADVTCGIAFVPVDGCTCPSGTFLDDTSTCVPAEACPCYFRGSVVAPGEVVHDDGVVCSCVSGKLSCLGAEEQRSTGCVAPMLYLDCTNASAGTPGAECLRSCHVLDVDCFSTHCVSGCVCPPGLVSDGSGGCVAEEDCPCLHNEATYKPGETIRVDCNTCTCRNRRWECSHQPCLGTCVAYGDGHFITFDGERYSFEGSCEYTLVQDHCGGNGTANGTFRIVTENVPCGTTGVTCSKTIKLFLENYELILHEGTYKVVQRGPGRDLPYRIRYMGIYLTIETRSGMVVSWDRKTSVFIRLRQDYKGRVCGLCGNFDDNAINDFTTRSQSVVGNALEFGNSWKNGAASPTGHQSHLPDPLPASDLLAPGTDGNLSGASSPASHAQRIRDQVDSTKYYEACVSDACACNSGGDCECFCTAVAAYAQACARRCYAAVHARLVTSFSEDEMECVAQCGCYDEDGNYHEVGARVPXAENCQSCECTPNGIQCIHSLEACRCIYEGKTYGYEEVIYNTTDGLGACLLAICGNNGTIIRSVVECPGTLSTTPFTFTTTAAPPSTTGSAPTLSTVCVQKQCRWSDWYDSGRPEPDMGGGDFETFANLKQRGHQVCPAPVEIECRAQRLPNTPLQELGQKVECDLARGLTCLNSEQSPPLCHNYELRVLCCDYVPCGTSPAPGTSSGPSPSVTAQVSTLKSLPTSTWTTPTRETPLQSTVASTSQTRPTVPATTAQTGSSSSTLAATTCQPKCQWTEWFDEDYPTVFAECHSLIPPGPFFSTCVSDGCQTSHPNVSCQSLEAYAALCHARGVCSNWRNATAGLCELTCPPTKVYKSCGPVQPEACNSSQSPVRKGLAEGCFCPDGHILFNSYTDICVPQCPCVGPDGFPKFPGERWVSNCQACVCDEDSVSVQCVPVQCKAQDQPLKPKLCTYNGTFYGVGATFPGVTPCHKCACLSVDTGNLTVQCEENTCNTTCPQGFEYSEVAGQCCGECVQTACLTPSGGLVQPNETWVNSPVDNCTEYHCQAENGLLVLTPRPVSCPIVSSCRGGPPETRLLLLLRGGYSLEAQAMQHECTCCQEKRAHQEVVTLQCPDGTTIQYTYIHVDACSCTPGCAPSPEAPEDSTPILLL
>horseMuc2c_protein_LT201504
MGLPLARLVALCLALTLARGEELRKEGRTHNHGHNVCSTWGDFHYKTFDGDVFRFPGLCDYNFASDCRDTYKEFAVHLKRGPGRKGGRPQVEYILLTVKDDTVYLTPKLAVLNGAMVSTPHYSPGLLIERNDAYTKVYSRAGLTLMWDREDSLMLELDSKFQNHTCGLCGDYNGLQSYSEFLSDGMLFSAVQFGNMQKINKPEVVCDDPEEGQTPESCSEHRAECEKLLTAAAFKDCLGLVPLEPYVRACVQDRCQCPSGVSCVCSTLAEFSRQCSHAGGRPGNWRTGTLCPKSCPGNMVYLESGSPCMDTCSHLEVSSLCEEHRLDGCFCPEGTVYDDIAGGGCIPVSQCHCKLQGQKYAPGQKITKDCEQCVCHAGRWVCKDRPCPGSCALEGGSHITTFDGKRYTFHGDCYYVLTKSDHNDSYALLGELAVCGSTDKQTCLKTVVLLADKKQNVGTPPLPCRHPRGLHGPXSPTVPWPFPQVVVFKSDGTVLLNELQVKLPHVTASFSIFQPSSHHLIVNTAFGLRLQVQLVPVMQLFLTLDQAAQGRVQGLCGNFNGLEGDDFKTAGGLVEATGASFANTWKVQSSCPDKLDWLDDPCSLNIESANYAEHWCSLLRKTESPFGRCHSVVDPAEYYKRCKYDTCNCQNNEECLCAALSSYARACAAKGVTLRGWRENVCNKDVGSCPNSQIFLYNLTTCQQTCRSLSEADAHCLQGFAPVDGCGCPDRTFLDEKGRCVPLAKCSCYHRGLYLDAGEVVLRQEERCVCRNGRLHCNPVKLIGETCKAPKIHIDCNNQTALTIRNPRPLSCQTLAAGHVRAVTXCRGGCSWGNWGGVGGGSCGCEGPALPPCSHPVTLPRVHGGCRRALRTVRXVGEVPHVAWLSLLDRGGAEAQLGWGPHGAPVAHLXGSYSAVGPQDYCGQNSSLGSFSIITENVPCGTTGVTCSKAIKIFIGRTELKLEDKHRVVIQRDVGHHVAYTTREVGQYLVVEASIGIIVIWDKRTTIFIKLAPSYKGTVCGLCGNFDQRSNNDFTTRDHMVVESELDFGNSWKEAPTCPDVSATPEPCTLKPHRRSWAEKQCSIIKSPVFSACHSKVNPTPFYEACVYDSCSCDSGGDCECFCSAVAAYAQECTKEGACVFWRTPDLCPIFCDYYNPPHECEWHYEPCGHRSLETCRTINGIHSSISLSYLEGCYPRCPKHRPIYDEDLKKCVRRDQCGCYIKGIRYLPGASVPTDDICQSCPGSASLAXAASGPTGSTRITPRLTATAGTVRGSTASARPLRTSSAGRPRSPSSAWRIWARRCSAMCHLGSSARTKTSLGTDHLESAMTTRYVSAVXPMEECPSTPTTTPTTTTPTTTTMPETTTLTPTPTTTVTITHTTTRTTGTPTMTPSTITTTSTETSTPTPTTTHTTCKTITTTTCVADCEWTGWLDSDKPTFTSTVVGGSSVSFAPTPVSSPEERQLSHSRMGGVTGSGSPSCCTWHVYLCSSPEGTTTATHFWKVPSPAGLVSTSSVRQGSPSRPSMGSGLWNCTRRSTRPAPFRGFASTLRSPCTGCAFYWTVTPTRSPSTAWMTDASSAHSLYPLASSPCSHSSA
