# Supplementary material for: Proteomic profiling of equine airway mucus reveals compositional changes in asthmatic phenotypes
Source: Sci Rep. 2026 Feb 10;16:5880. doi: 10.1038/s41598-026-38766-3 (PMC12894910; doi:10.1038/s41598-026-38766-3)
Supplement: Supplementary file 3 — Supplementary Material 3 [file 41598_2026_38766_MOESM3_ESM.xlsx]

## Sheet: All identified proteins
Supplement 3. List of all proteins quantified by mass spectrometry across all samples regardless of experimental groups. Normalized log2 LFQ intensities according to the MaxQuant algorithm. * prefix indicates manual curation of g:Orth equine gene symbol.
								log2 LFQ intensities (n=70, including three technical BALF sample replicates of n=9 SEA, n=6 MEA and n=8 healthy horses and one SEA sample (BALF 9) with only one replicate)
Protein names	Gene names	Equine gene symbols according to g:Orth	Human homolog gene symbols according to g:Orth	Equine Ensembl accession numbers according to g:Orth	Human Ensembl accession numbers according to g:Orth	Fasta headers	Mean log2 LFQ intensity value across all samples	12ASEA	12BSEA	12CSEA	13ASEA	13BSEA	13CSEA	14ASEA	14BSEA	14CSEA	15ASEA	15BSEA	15CSEA	16ASEA	16BSEA	16CSEA	21ASEA	21BSEA	21CSEA	22AMEA	22BMEA	22CMEA	17AHEALTHY	17BHEALTHY	17CHEALTHY	1AMEA	1BMEA	1CMEA	23AHEALTHY	23BHEALTHY	23CHEALTHY	2AMEA	2BMEA	2CMEA	6AHEALTHY	6BHEALTHY	6CHEALTHY	8AMEA	8BMEA	8CMEA	9SEA	28AHEALTHY	28BHEALTHY
Surfactant protein A1	SFTPA1	*SFTPA1	SFTPA1	ENSECAG00000018767	ENSG00000122852	tr|F7AUX9|F7AUX9_HORSE Surfactant protein A1 OS=Equus caballus OX=9796 GN=SFTPA1 PE=4 SV=2	34.0531	34.4266	34.5118	34.6595	33.9967	34.1549	34.3302	32.7026	32.9473	33.0063	31.8715	31.4722	32.0014	33.9075	33.6561	34.089	34.1351	33.8679	34.0027	34.0801	33.838	34.0518	33.2386	33.0756	33.1586	35.0976	34.752	34.6492	34.5351	34.4	33.8439	33.0664	33.2999	33.1173	33.9845	33.5358	33.7146	35.021	34.5268	34.9012	32.8267	36.5084	36.318
Ig-like domain-containing protein			IGHA2	ENSECAG00000009625	ENSG00000211890	tr|H9GZV1|H9GZV1_HORSE Ig-like domain-containing protein OS=Equus caballus OX=9796 PE=4 SV=2	33.5551	34.6295	34.661	34.8076	32.6645	33.0549	32.5122	35.4717	35.4424	35.5734	34.7637	35.235	35.238	34.941	34.8353	35.0396	34.9903	34.9368	34.9021	34.1468	33.9877	34.2498	31.664	31.5204	31.3608	35.6917	35.7037	35.7902	33.6798	33.5985	33.5844	34.4322	34.4149	34.4174	30.3146	30.1171	30.1466	34.4932	34.3458	34.6825	35.6474	30.7291	30.9487
Albumin	ALB	ALB	ALB	ENSECAG00000010305	ENSG00000163631	tr|A0A3Q2H333|A0A3Q2H333_HORSE Albumin OS=Equus caballus OX=9796 GN=ALB PE=4 SV=2;tr|A0A3Q2H477|A0A3Q2H477_HORSE Albumin OS=Equus caballus OX=9796 GN=ALB PE=4 SV=1;tr|F7BAY6|F7BAY6_HORSE Albumin OS=Equus caballus OX=9796 GN=ALB PE=4 SV=2;tr|A0A3Q2I2E9|A0A3	33.1938	33.5181	33.471	33.4475	33.2717	33.346	33.3546	33.4079	33.4718	33.449	33.5182	33.5076	33.5295	33.1854	33.2082	33.2494	33.1995	33.2071	33.1643	32.1036	31.9493	32.0715	32.6529	32.6339	32.6302	33.5231	33.4252	33.2282	33.1233	33.0968	33.0489	33.0287	33.022	33.0029	32.8362	32.9075	32.8592	34.5252	34.6059	34.6036	34.2799	33.522	33.2873
Ig-like domain-containing protein			IGHG4	ENSECAG00000007258	ENSG00000211892	tr|H9GZT5|H9GZT5_HORSE Ig-like domain-containing protein OS=Equus caballus OX=9796 PE=4 SV=3	32.906	33.0939	33.0785	32.9733	32.1777	32.1979	32.3328	33.4702	33.3948	33.4263	33.3694	33.4339	33.4225	33.143	33.1993	33.3375	32.1452	32.1633	32.1178	32.7128	32.6312	32.627	31.4419	31.3494	31.5901	33.1674	32.9225	33.1334	32.797	32.6047	32.5084	32.4896	32.5151	32.5236	30.8315	30.8177	30.9134	33.4423	33.7599	33.6299	34.5086	32.4995	32.2295
Ig-like domain-containing protein			IGLL1	ENSECAG00000039599	ENSG00000128322	tr|A0A3Q2HMJ3|A0A3Q2HMJ3_HORSE Ig-like domain-containing protein OS=Equus caballus OX=9796 PE=4 SV=1	32.7797	34.1398	33.9403	34.0907	31.7387	31.3408	32.7005	35.1793	34.774	35.2683	35.4184	35.4446	35.3975	33.5524	33.6932	34.1659	34.3063	33.8805	34.721	34.4932	33.3569	33.2355	31.7492	32.2154	29.7528	35.3297	36.1993	35.9585	33.5215	33.41	32.9982	34.005	34.6674	34.3667	29.2312	29.517	29.4913	34.8611	32.6544	35.1697	35.2267	31.7369	31.932
Joining chain of multimeric IgA and IgM	JCHAIN	JCHAIN	JCHAIN	ENSECAG00000020041	ENSG00000132465	tr|A0A0B4J1C4|A0A0B4J1C4_HORSE Joining chain of multimeric IgA and IgM OS=Equus caballus OX=9796 GN=JCHAIN PE=4 SV=1;tr|A0A3Q2HW24|A0A3Q2HW24_HORSE Joining chain of multimeric IgA and IgM OS=Equus caballus OX=9796 GN=JCHAIN PE=4 SV=1	32.669	33.8264	33.9524	33.9328	31.9635	31.5921	32.2461	34.5026	34.5033	34.4677	34.2031	34.3184	34.2838	34.5145	34.3559	34.2829	34.1018	34.111	34.1447	33.5589	33.3303	33.2844	30.3138	30.3838	30.166	34.1322	34.6158	34.7154	32.4588	32.2694	32.3826	33.2355	33.2114	33.5278	27.9001	28.2876	28.3757	33.3448	32.957	33.546	34.512	30.9631	31.1916
Actin beta	ACTB	ACTB	ACTB	ENSECAG00000015935	ENSG00000075624	tr|A0A3Q2KTQ9|A0A3Q2KTQ9_HORSE Actin beta OS=Equus caballus OX=9796 GN=ACTB PE=3 SV=2;tr|F6T3Y8|F6T3Y8_HORSE Actin beta OS=Equus caballus OX=9796 GN=ACTB PE=3 SV=2	32.5347	32.1128	32.2199	32.1121	32.383	32.4705	31.9317	32.2462	32.34	32.2815	32.064	32.0913	32.1425	32.2325	32.3169	32.1846	32.6941	32.7099	32.5717	32.6047	32.6295	32.6352	32.9428	32.852	33.0682	32.2573	32.0355	32.0934	32.733	32.7581	32.6238	31.8979	31.8324	31.8476	33.1121	33.0703	33.079	32.1449	32.1926	32.1164	31.984	32.3428	32.187
Immunoglobulin heavy constant mu	IGHM	IGHM	IGHM	ENSECAG00000000548	ENSG00000211899	tr|A0A5F5PLA4|A0A5F5PLA4_HORSE Immunoglobulin heavy constant mu OS=Equus caballus OX=9796 GN=IGHM PE=4 SV=1	32.4178	32.2519	32.3855	32.2451	NaN	NaN	NaN	32.3564	32.8385	32.5776	31.7286	32.2316	32.2809	31.3521	32.1525	NaN	32.7568	NaN	32.6812	32.7899	32.9154	31.521	31.1114	NaN	30.9027	34.4041	NaN	34.5018	31.9738	32.3533	32.5329	33.6311	33.361	33.2836	30.5188	NaN	NaN	33.2252	32.0949	32.811	36.1537	NaN	NaN
Histidine rich glycoprotein	HRG	HRG	HRG	ENSECAG00000013388	ENSG00000113905	tr|F6ZI35|F6ZI35_HORSE Histidine rich glycoprotein OS=Equus caballus OX=9796 GN=HRG PE=4 SV=3	32.4132	33.7035	33.784	33.8893	33.1173	33.2308	33.5329	33.6731	33.5982	33.6311	33.1548	33.0854	33.0622	32.8978	32.7481	33.0258	32.2232	32.1016	32.1574	30.3602	30.3892	30.4107	32.317	32.395	32.3613	32.7273	32.6766	32.651	31.9612	31.8665	31.878	33.2155	33.1939	33.1895	31.8711	32.1436	32.0512	33.5936	33.5144	33.7772	32.7329	30.511	30.317
Apolipoprotein E	APOA1	APOA1	APOA1	ENSECAG00000009752	ENSG00000118137	tr|F6Z2L5|F6Z2L5_HORSE Apolipoprotein E OS=Equus caballus OX=9796 GN=APOA1 PE=3 SV=1	32.2157	32.3144	32.3373	32.2997	32.084	32.0105	32.2085	32.4347	32.5085	32.4714	31.8398	31.7094	31.7468	32.5784	32.6511	32.5757	32.7366	32.802	32.7635	32.1235	32.2536	32.1796	31.7468	31.7243	31.8673	32.1749	31.9038	32.0015	31.7725	31.7614	31.7744	31.7712	31.8085	31.7987	30.9973	30.9648	31.1219	32.8412	33.157	32.9339	31.3753	33.4887	33.5246
Histone H2B	H2BC11;H2BC6;H3C5	*H2BC6		ENSECAG00000058243		tr|A0A3Q2HBF8|A0A3Q2HBF8_HORSE Histone H2B OS=Equus caballus OX=9796 GN=H2BC6 PE=3 SV=1;tr|F7ASE9|F7ASE9_HORSE Histone H2B OS=Equus caballus OX=9796 GN=H2BC11 PE=3 SV=2;tr|F6WFI8|F6WFI8_HORSE Histone H2B OS=Equus caballus OX=9796 GN=H3C5 PE=3 SV=1	32.1517	32.3681	32.7252	32.658	32.5443	32.5191	31.1805	33.1102	33.1112	33.0672	32.6581	32.7035	32.6947	32.3766	32.5319	32.7394	33.4282	33.1081	33.3839	33.1072	32.8896	33.0593	33.0593	33.3114	33.1084	29.2722	29.5186	29.6019	33.0097	32.9345	32.8532	30.4908	30.6928	30.7082	32.9414	33.0056	33.0932	32.5407	31.988	32.8277	32.2094	30.3535	30.324
Polymeric immunoglobulin receptor	PIGR	PIGR	PIGR	ENSECAG00000016196	ENSG00000162896	tr|F6W2K5|F6W2K5_HORSE Polymeric immunoglobulin receptor OS=Equus caballus OX=9796 GN=PIGR PE=4 SV=2	32.0543	32.8262	32.8748	32.9255	31.2829	31.4828	31.1447	33.4337	33.4153	33.4225	33.3784	33.3732	33.391	33.5374	33.3772	33.4343	33.1865	33.0248	33.1635	32.528	32.3759	32.3242	30.2313	30.1443	30.2293	34.2311	34.1584	34.0761	31.1532	31.1458	31.0669	31.674	31.6948	31.7398	29.6292	29.5278	29.5625	33.0037	32.8993	33.0603	33.9715	29.882	29.9688
Immunoglobulin heavy constant mu	IGHM	IGHM	IGHM	ENSECAG00000000548	ENSG00000211899	tr|H9GZQ9|H9GZQ9_HORSE Immunoglobulin heavy constant mu OS=Equus caballus OX=9796 GN=IGHM PE=4 SV=2	32.0186	31.8109	31.9973	31.9534	31.6958	31.2997	31.5856	32.7598	32.512	32.581	32.1219	32.1469	32.2695	31.3194	31.3546	31.3616	31.6107	31.6566	31.6824	32.0243	31.8211	31.849	30.4943	30.41	30.0692	31.7843	31.6302	31.7668	30.6066	30.5748	30.4252	30.9523	30.9452	31.0594	29.3308	29.4167	29.3739	31.8644	32.216	31.7833	32.0382	32.4545	32.7496
Immunoglobulin heavy constant mu	IGHM	IGHM	IGHM	ENSECAG00000000548	ENSG00000211899	tr|A0A3Q2I9S7|A0A3Q2I9S7_HORSE Immunoglobulin heavy constant mu OS=Equus caballus OX=9796 GN=IGHM PE=4 SV=2	31.8644	31.0054	31.0662	30.9208	30.8304	30.713	30.7742	30.8246	30.8696	30.9197	33.0292	33.1131	33.081	32.6168	32.6214	32.5886	32.6909	32.949	32.7765	30.85	30.7622	30.8095	30.5896	30.6888	30.5719	34.4594	34.2966	34.3418	29.7172	29.5751	29.4373	31.2254	31.0413	31.1385	29.7142	29.6094	29.653	32.5429	32.8152	32.5556	33.7014	31.102	31.0541
Histone H2A	H2AC11	H2AC7		ENSECAG00000044003		tr|F7B9F5|F7B9F5_HORSE Histone H2A OS=Equus caballus OX=9796 GN=H2AC11 PE=3 SV=1;tr|A0A3Q2GT62|A0A3Q2GT62_HORSE Histone H2A OS=Equus caballus OX=9796 PE=3 SV=2;tr|F6W1T4|F6W1T4_HORSE Histone H2A OS=Equus caballus OX=9796 GN=H2AC11 PE=3 SV=2	31.7984	32.0806	31.9322	32.0951	32.0685	32.1304	32.3416	32.5729	32.4994	32.5558	32.0882	32.0503	32.2334	31.1592	31.3546	31.7504	33.0502	32.9296	32.8292	32.3651	32.2662	32.3912	32.7679	32.7159	32.5803	29.1258	29.0366	29.451	32.4472	32.1541	32.5293	29.4994	29.9004	29.6178	31.816	31.8115	32.1221	31.6304	31.7543	31.8351	31.1616	30.5973	29.9441
Uteroglobin	SCGB1A1	*SCGB1A1				sp|Q8MKG2|UTER_HORSE Uteroglobin OS=Equus caballus OX=9796 GN=SCGB1A1 PE=2 SV=2;tr|F6ZSQ2|F6ZSQ2_HORSE Uteroglobin OS=Equus caballus OX=9796 GN=SCGB1A1 PE=3 SV=2	31.7436	32.1241	31.7082	31.9376	34.0363	34.152	33.8784	27.0177	27.3282	NaN	32.3954	32.8655	33.6141	31.3516	27.3867	31.1784	28.2158	27.6058	27.8401	31.4416	31.6135	27.703	31.9108	32.0118	32.1289	31.9391	31.9829	31.656	31.6075	31.6615	32.3298	32.3684	32.3046	32.4153	33.8752	34.1956	32.0536	33.4761	34.0948	32.3112	34.7659	34.1164	34.2533
Complement C3	C3	C3	C3	ENSECAG00000057145	ENSG00000125730	tr|A0A3Q2HWQ6|A0A3Q2HWQ6_HORSE Complement C3 OS=Equus caballus OX=9796 GN=C3 PE=4 SV=2	31.6048	31.141	31.2197	31.1223	31.3868	31.4628	31.5064	32.6994	32.855	32.7502	33.0319	33.0177	32.9892	32.4976	32.5147	32.4655	31.719	31.7729	31.8005	30.9872	30.9798	31.0072	30.6391	30.6073	30.563	31.7016	31.5971	31.6324	30.476	30.5162	30.4676	30.1182	30.0539	30.0912	30.5431	30.5846	30.5642	32.3453	32.464	32.3484	32.1624	32.65	32.5125
Alpha-1-antitrypsin	SPI2	SERPINA1	SERPINA1	ENSECAG00000014414	ENSG00000197249	tr|F7CSL8|F7CSL8_HORSE Alpha-1-antitrypsin OS=Equus caballus OX=9796 GN=SPI2 PE=3 SV=2	31.5315	30.9614	30.8892	30.8614	30.2762	30.2364	30.3535	31.4712	31.5488	31.4899	32.0575	32.0539	32.0448	32.1716	32.3886	32.3752	30.8446	30.9871	30.8538	30.6544	30.4117	30.6478	30.2914	30.259	29.9885	31.4116	31.4569	31.5216	31.3237	31.4243	31.563	29.82	29.8691	29.9007	30.824	30.8465	30.8605	32.8908	32.9623	32.9592	33.2256	34.7449	34.3623
Sushi domain-containing protein	CD55	*CD55	CD55	ENSECAG00000016667	ENSG00000196352	tr|A0A3Q2L5F0|A0A3Q2L5F0_HORSE Sushi domain-containing protein OS=Equus caballus OX=9796 GN=CD55 PE=4 SV=2;tr|A0A3Q2KRR2|A0A3Q2KRR2_HORSE Sushi domain-containing protein OS=Equus caballus OX=9796 GN=CD55 PE=4 SV=2;tr|F6XGE0|F6XGE0_HORSE Sushi domain-contai	31.4712	30.5787	30.8316	30.7677	NaN	30.3414	31.1031	30.3777	NaN	NaN	32.7379	36.5573	31.8671	NaN	NaN	NaN	31.0771	31.2481	30.9831	31.3998	31.2455	31.1693	30.743	30.7322	30.1242	31.8312	31.7322	31.3517	31.0301	31.0979	31.3587	31.0182	30.8861	30.7357	29.4959	29.447	29.291	35.9724	NaN	32.2101	31.0603	33.5662	33.5353
Surfactant protein D	SFTPD	SFTPD	SFTPD	ENSECAG00000006706	ENSG00000133661	tr|F7DJE3|F7DJE3_HORSE Surfactant protein D OS=Equus caballus OX=9796 GN=SFTPD PE=3 SV=1;tr|A0A3Q2HFG6|A0A3Q2HFG6_HORSE Surfactant protein D OS=Equus caballus OX=9796 GN=SFTPD PE=3 SV=2	31.416	31.4639	31.5369	31.4785	31.8322	31.5264	31.9188	30.9084	30.7522	30.8176	31.2426	31.4271	31.4223	30.54	30.3236	30.4188	30.999	30.8979	30.937	30.9682	31.0889	30.9096	30.1993	30.3459	30.0506	32.6059	32.3642	32.2937	30.906	30.8971	30.8504	33.0674	32.8304	32.8343	31.3255	31.2186	31.3128	32.8948	32.7926	32.8463	32.1893	30.2424	30.0022
CD109 molecule	CD109	CD109	CD109	ENSECAG00000023066	ENSG00000156535	tr|F6V1V8|F6V1V8_HORSE CD109 molecule OS=Equus caballus OX=9796 GN=CD109 PE=3 SV=2;tr|A0A3Q2GW75|A0A3Q2GW75_HORSE CD109 molecule OS=Equus caballus OX=9796 GN=CD109 PE=3 SV=1;tr|A0A3Q2I9L5|A0A3Q2I9L5_HORSE CD109 molecule OS=Equus caballus OX=9796 GN=CD109 P	31.3841	31.4357	31.528	31.4541	32.2854	32.3232	32.4085	31.117	31.2764	31.1951	30.5067	30.47	30.5043	30.2299	30.1985	30.128	31.1056	31.1974	31.2546	31.5326	31.6166	31.6004	31.5223	31.5127	31.6215	31.4288	31.3259	31.3881	31.8631	31.9469	32.0017	31.0822	31.12	31.1057	31.5114	31.4602	31.5577	32.208	32.3464	32.1439	30.0483	32.1407	32.2726
Prothrombin	F2	F2	F2	ENSECAG00000011321	ENSG00000180210	tr|F7BFJ1|F7BFJ1_HORSE Prothrombin OS=Equus caballus OX=9796 GN=F2 PE=3 SV=3	31.3769	30.6301	30.6855	30.588	30.7361	31.0349	30.7156	30.8888	30.9011	30.8614	30.7266	30.7225	30.6241	30.7129	30.8009	30.6255	30.6574	30.5242	30.585	31.8825	31.7423	31.7147	30.7138	30.6372	30.8712	31.8101	31.5137	31.3619	31.3043	31.2769	31.0924	31.3217	31.2774	31.3137	29.7392	29.5576	29.6457	30.9488	31.4013	31.2409	29.5747	33.5188	33.4601
Ig-like domain-containing protein			IGKC	ENSECAG00000001923	ENSG00000211592	tr|A0A3Q2H7N4|A0A3Q2H7N4_HORSE Ig-like domain-containing protein OS=Equus caballus OX=9796 PE=4 SV=2;tr|F6V5H1|F6V5H1_HORSE Ig-like domain-containing protein OS=Equus caballus OX=9796 PE=4 SV=2;tr|A0A3Q2LJM7|A0A3Q2LJM7_HORSE Ig-like domain-containing prote	31.3374	31.7696	31.4575	31.6374	32.1469	32.2813	32.1166	31.487	31.2561	31.2863	31.5865	31.8269	31.6188	32.7993	32.8954	32.823	31.6987	31.9438	31.9359	30.9657	31.1783	31.0737	30.3218	30.0254	30.274	33.4961	33.1361	33.1468	29.7354	29.1866	29.2969	30.3956	30.348	30.4504	28.6662	28.6905	28.9468	29.6086	30.0813	29.7985	29.6219	31.9955	31.8012
Calcium-activated chloride channel regulator 1	CLCA1	CLCA1	CLCA1	ENSECAG00000057201	ENSG00000016490	sp|Q2TU62|CLCA1_HORSE Calcium-activated chloride channel regulator 1 OS=Equus caballus OX=9796 GN=CLCA1 PE=1 SV=1;tr|A0A5S7NAP8|A0A5S7NAP8_HORSE Chloride channel accessory 1 OS=Equus caballus OX=9796 GN=CLCA1 PE=3 SV=1	30.9982	28.7723	28.7313	28.736	31.4612	31.4772	31.2981	30.2881	30.2526	30.2353	31.1723	31.173	31.2359	32.6037	32.7103	32.6803	31.3596	31.2843	31.289	31.7751	31.7738	31.7466	29.2065	28.986	29.1776	32.0342	31.9709	32.0235	30.0543	29.9929	29.9701	31.725	31.7472	31.7567	32.4234	32.2721	32.4193	31.7135	32.1105	31.7746	33.4446	28.0579	27.8782
Histone H3	H3-3A;H3-3B	H3-3A		ENSECAG00000006904		tr|F6YXV8|F6YXV8_HORSE Histone H3 OS=Equus caballus OX=9796 GN=H3-3B PE=2 SV=1;tr|A0A3Q2H2Z6|A0A3Q2H2Z6_HORSE H3.3 histone A OS=Equus caballus OX=9796 GN=H3-3A PE=3 SV=1	30.9677	31.3776	31.3924	31.1015	31.5822	31.8885	31.6161	31.6534	31.7735	31.7727	31.596	32.01	31.8727	31.3624	31.7639	31.1826	32.4111	32.1024	32.5678	31.9383	31.6803	31.6903	32.677	32.5166	31.8	29.731	29.7579	29.968	31.9925	32.5558	32.4913	30.0233	30.107	30.0296	30.8736	31.4661	31.2377	31.4856	31.2333	31.5701	31.217	30.2944	30.0594
Lipid-binding serum glycoprotein N-terminal domain-containing protein	LOC106782421		BPIFB1	ENSECAG00000023336	ENSG00000125999	tr|A0A3Q2HQY7|A0A3Q2HQY7_HORSE Lipid-binding serum glycoprotein N-terminal domain-containing protein OS=Equus caballus OX=9796 GN=LOC106782421 PE=4 SV=2	30.9562	30.2402	30.2722	30.2044	30.4641	30.6095	30.2315	30.8154	30.9285	30.8877	30.3706	30.3105	30.3642	30.5506	30.4287	30.4538	31.2549	31.061	31.1192	32.3682	32.2852	32.3201	30.8521	30.857	30.9646	29.5493	29.3945	29.5006	30.5544	30.6036	30.5587	29.3083	29.3139	29.2683	31.9995	32.0125	31.997	30.2824	30.3272	30.2391	31.8394	32.8311	32.9778
Exportin-2	CSE1L	CSE1L	CSE1L	ENSECAG00000015543	ENSG00000124207	tr|A0A5F5PFA0|A0A5F5PFA0_HORSE Exportin-2 OS=Equus caballus OX=9796 GN=CSE1L PE=3 SV=1	30.9529	31.251	31.6057	30.9747	31.5286	29.9802	31.0364	NaN	NaN	33.1149	30.8428	NaN	NaN	29.7235	31.033	29.1558	31.7766	33.3565	32.9099	31.5653	31.3868	31.8371	31.3256	31.4863	33.3999	31.2916	31.6303	32.2153	31.2543	30.5507	31.4944	32.0548	31.8446	31.9292	30.5037	31.2335	31.2561	31.3495	34.2923	31.0882	NaN	NaN	NaN
Alpha-1-antitrypsin	SPI2	SERPINA1	SERPINA1	ENSECAG00000014414	ENSG00000197249	tr|A0A3Q2H846|A0A3Q2H846_HORSE Alpha-1-antitrypsin OS=Equus caballus OX=9796 GN=SPI2 PE=3 SV=1;tr|A0A5F5PRE7|A0A5F5PRE7_HORSE Alpha-1-antitrypsin OS=Equus caballus OX=9796 GN=SPI2 PE=3 SV=1	30.7862	29.6621	29.4994	29.5916	29.5409	29.6337	29.813	30.27	30.2667	30.2019	30.8809	30.9491	30.7332	31.4086	31.4628	31.3345	30.3102	30.4018	30.2894	29.833	29.8567	29.8136	29.8461	29.8276	29.6465	30.7167	30.5029	30.5358	30.4264	30.4298	30.3225	29.6683	29.4731	29.5445	30.0927	29.9485	30.062	31.6999	31.9945	31.5748	31.2486	32.9544	33.1357
Gelsolin	GSN	*GSN				sp|Q28372|GELS_HORSE Gelsolin OS=Equus caballus OX=9796 GN=GSN PE=1 SV=2	30.71	31.1377	31.2686	31.2192	30.8176	30.7317	30.6192	30.9675	30.8573	31.0307	30.9663	30.96	30.9422	30.6501	30.656	30.7022	30.9718	30.8688	30.8893	29.7548	29.6631	29.7229	30.4389	30.3902	30.5484	30.6424	30.6321	30.5724	30.9025	30.7807	30.6819	30.5173	30.4507	30.3877	29.9877	29.8133	29.9153	31.8501	32.246	31.8461	30.6342	29.9738	29.9805
Resistin like beta	RETNLB	RETNLB	RETNLB	ENSECAG00000030233	ENSG00000163515	tr|A0A3Q2KWM0|A0A3Q2KWM0_HORSE Resistin like beta OS=Equus caballus OX=9796 GN=RETNLB PE=3 SV=2	30.657	NaN	NaN	NaN	NaN	NaN	NaN	NaN	NaN	NaN	NaN	NaN	NaN	NaN	NaN	NaN	NaN	NaN	NaN	NaN	NaN	NaN	NaN	NaN	NaN	NaN	NaN	NaN	NaN	NaN	NaN	30.5343	30.8143	30.6224	NaN	NaN	NaN	NaN	NaN	NaN	NaN	NaN	NaN
Vimentin	VIM	VIM	VIM	ENSECAG00000004216	ENSG00000026025	tr|F7B5C4|F7B5C4_HORSE Vimentin OS=Equus caballus OX=9796 GN=VIM PE=3 SV=2;tr|A0A3Q2HXD5|A0A3Q2HXD5_HORSE Vimentin OS=Equus caballus OX=9796 GN=VIM PE=3 SV=1	30.6332	30.2096	30.1657	30.1803	30.5555	30.6175	30.3757	30.3208	30.4261	30.3757	30.065	30.1046	30.1352	30.5616	30.7199	30.6092	30.9944	30.9899	30.9915	31.8179	31.8573	31.8135	31.7758	31.7639	31.9501	29.0798	28.959	29.1808	31.6466	31.5643	31.454	28.848	28.9726	29.0153	31.9145	31.7867	31.8656	30.6528	30.8387	30.6326	29.2579	28.503	28.3455
Haptoglobin	LOC100067869		HP	ENSECAG00000021580	ENSG00000257017	tr|F6XWM5|F6XWM5_HORSE Haptoglobin OS=Equus caballus OX=9796 GN=LOC100067869 PE=3 SV=2;tr|A0A5F5PPX0|A0A5F5PPX0_HORSE Peptidase S1 domain-containing protein OS=Equus caballus OX=9796 GN=LOC100067869 PE=4 SV=1;tr|A0A3Q2HBR4|A0A3Q2HBR4_HORSE Haptoglobin OS=E	30.6176	31.5124	31.5559	31.5956	28.5736	28.2888	28.8458	30.7485	30.7797	30.8409	29.8211	29.9436	29.7404	28.4742	28.3064	28.0598	27.9481	27.9652	28.0569	32.8932	32.6653	32.7683	31.0119	31.0895	30.9122	30.7507	30.7468	30.7705	30.8495	30.739	30.7192	28.255	28.1613	28.3851	30.9562	30.9193	30.9901	33.3174	33.3932	33.3459	31.9714	31.5934	31.6882
Vitamin D-binding protein	GC	GC	GC	ENSECAG00000010481	ENSG00000145321	tr|F6T0P6|F6T0P6_HORSE Vitamin D-binding protein OS=Equus caballus OX=9796 GN=GC PE=4 SV=3	30.4445	31.2179	31.3464	31.2655	31.1838	31.2701	31.0903	31.3689	31.353	31.3484	31.2069	31.3539	31.3718	30.8188	30.9297	30.8209	31.3477	31.3556	31.3136	31.3198	31.4471	31.3383	31.18	31.1938	31.32	32.1656	31.989	31.8507	31.2465	31.1539	31.0381	32.3694	32.3429	32.3018	31.3477	31.3258	31.3064	31.7338	31.9388	31.7278	31.4006	25.858	25.8421
Apolipoprotein E	APOE	APOE	APOE	ENSECAG00000008236	ENSG00000130203	tr|F6VBP9|F6VBP9_HORSE Apolipoprotein E OS=Equus caballus OX=9796 GN=APOE PE=3 SV=9	30.3473	30.5131	30.5049	30.4762	30.1483	30.1234	29.8238	29.451	29.3345	29.3521	28.9136	28.8497	28.9546	30.1512	30.337	30.3832	29.939	29.8709	29.8774	31.6994	31.8492	31.6322	29.7766	29.6592	29.8549	30.9576	30.8789	30.9429	30.6524	30.4678	30.4548	30.6234	30.5634	30.6736	30.1097	29.9969	30.0188	30.2413	30.4323	30.2495	28.6285	32.2621	32.0614
Complement component 4 binding protein alpha	C4BPA	C4BPA	C4BPA	ENSECAG00000013486	ENSG00000123838	tr|A0A3Q2HVB6|A0A3Q2HVB6_HORSE Complement component 4 binding protein alpha OS=Equus caballus OX=9796 GN=C4BPA PE=4 SV=1	30.2862	29.9773	30.0833	30.1377	28.6114	28.9144	28.2795	29.4678	29.3388	29.4866	29.4799	29.6408	29.6199	29.8336	29.9355	29.8509	29.9552	29.5467	29.7334	31.3299	31.0997	31.0227	29.611	29.3935	29.5253	31.012	30.7597	30.5997	29.7745	29.7853	29.5271	31.0856	30.9543	30.9677	28.6902	28.7588	28.6878	29.9582	30.3495	30.3326	29.4664	31.3942	31.3959
H1.3 linker histone, cluster member	H1-3	H1-3	H1-3	ENSECAG00000032705	ENSG00000124575	tr|F6S2F8|F6S2F8_HORSE H1.3 linker histone, cluster member OS=Equus caballus OX=9796 GN=H1-3 PE=3 SV=3	30.2511	30.7009	30.6657	30.5245	31.2164	30.6859	31.2714	30.887	31.0404	31.0693	30.8146	30.8453	30.9268	30.2379	30.4384	30.4687	31.6473	31.4079	31.5465	30.7463	30.7925	30.7874	31.7751	31.7242	31.9122	26.2003	27.0731	27.4412	31.1081	31.1319	31.3826	28.5463	28.5255	28.5137	30.7537	30.7156	30.7522	30.2909	30.7199	30.3203	29.1194	29.5056	29.3483
Tubulin alpha chain	LOC100059285		TUBA4B	ENSECAG00000030595	ENSG00000243910	tr|F6ZSB4|F6ZSB4_HORSE Tubulin alpha chain OS=Equus caballus OX=9796 GN=LOC100059285 PE=3 SV=2	30.2462	31.0421	31.0745	30.9203	30.5815	30.426	30.636	29.7397	29.9047	29.8107	30.0899	30.1772	30.1677	29.5985	29.5877	29.6678	29.7385	29.7311	29.9187	30.0453	30.1747	30.0104	29.9228	30.0659	30.2699	29.7777	29.4284	29.5137	30.3592	30.3279	30.5241	31.2313	31.0977	31.1481	30.2262	30.1172	30.2159	29.1614	29.5438	29.0852	29.482	30.5087	30.4599
Surfactant protein B	SFTPB	SFTPB	SFTPB	ENSECAG00000019375	ENSG00000168878	tr|F7DYC4|F7DYC4_HORSE Surfactant protein B OS=Equus caballus OX=9796 GN=SFTPB PE=4 SV=3	30.2031	29.6539	29.3896	29.5433	30.453	30.7925	30.0314	29.3551	29.2914	29.149	29.5473	29.238	29.5253	29.1361	29.0759	29.1799	29.6763	29.5535	29.5215	29.4665	29.0397	29.6009	29.6684	29.4906	29.6824	30.6893	30.4648	29.9499	29.8773	29.8496	29.8223	29.0621	28.9796	28.9818	29.4185	29.4409	29.3255	29.7507	30.1669	30.0201	28.0442	32.7774	32.6818
Complement C5	C5	C5	C5	ENSECAG00000020296	ENSG00000106804	tr|F7A692|F7A692_HORSE Complement C5 OS=Equus caballus OX=9796 GN=C5 PE=4 SV=2	30.1288	30.1177	30.1738	30.2121	30.0786	30.1931	30.0299	30.4641	30.5696	30.5319	30.1016	30.1326	30.1075	30.5198	30.4472	30.4281	30.0832	30.1347	30.0823	30.5528	30.4707	30.5737	29.9282	29.91	29.8102	30.2426	30.2006	30.2027	30.1808	30.2363	30.1992	29.8817	29.8588	29.8409	28.9974	29.0298	29.0301	30.5663	30.3794	30.5273	29.5573	31.1865	31.2498
Glutathione S-transferase	LOC100059533			ENSECAG00000020462		tr|F6VSN2|F6VSN2_HORSE Glutathione S-transferase OS=Equus caballus OX=9796 GN=LOC100059533 PE=3 SV=3;tr|A0A3Q2HTF0|A0A3Q2HTF0_HORSE Glutathione S-transferase OS=Equus caballus OX=9796 GN=LOC100059533 PE=3 SV=2	30.048	30.8477	31.1645	30.9937	29.7425	29.9278	29.7935	29.578	29.681	29.5806	30.921	30.8195	30.7985	29.0311	29.0892	29.0581	29.1846	29.266	29.0713	28.1288	27.9458	28.1885	29.451	29.3455	29.5241	30.2566	30.0629	30.047	30.3149	30.3107	30.1251	30.1534	30.1475	30.1162	30.0037	29.9598	29.9376	29.0289	29.0675	28.8716	29.4098	31.5338	31.397
Carboxylic ester hydrolase	LOC100051065			ENSECAG00000057027		tr|A0A3Q2LAR7|A0A3Q2LAR7_HORSE Carboxylic ester hydrolase OS=Equus caballus OX=9796 GN=LOC100051065 PE=3 SV=2	30.0431	28.0015	28.6093	28.5924	29.2833	28.3421	30.0206	30.0341	29.9282	30.0341	30.52	30.2814	30.24	29.6552	29.8044	30.1643	29.8985	29.3656	29.2827	25.4278	26.2511	27.42	28.8994	28.9882	26.2413	30.2577	30.1056	30.7902	29.7272	29.7584	29.6684	29.3635	29.2608	28.7165	28.6066	28.4697	28.4216	30.4259	29.5334	30.4998	30.0212	31.2976	31.9734
Lipid-binding serum glycoprotein N-terminal domain-containing protein	LOC100069028			ENSECAG00000000778		tr|F7D7M7|F7D7M7_HORSE Lipid-binding serum glycoprotein N-terminal domain-containing protein OS=Equus caballus OX=9796 GN=LOC100069028 PE=4 SV=2	30.0268	30.2391	30.2832	30.2704	30.4082	30.4624	30.625	29.8404	29.9928	29.8551	30.8471	30.7881	30.8323	30.189	30.1629	30.3415	30.1105	29.6307	29.8013	29.4063	29.5425	29.4219	28.8373	28.9001	28.7592	30.1573	29.8675	30.0213	28.2049	28.0558	27.9315	29.4254	29.5451	29.4213	30.0797	30.132	30.1449	30.4114	30.6406	30.3349	30.8808	31.2186	31.5365
Ig-like domain-containing protein			IGLL1	ENSECAG00000039599	ENSG00000128322	tr|A0A3Q2I744|A0A3Q2I744_HORSE Ig-like domain-containing protein OS=Equus caballus OX=9796 PE=4 SV=1;tr|F6QAU5|F6QAU5_HORSE Ig-like domain-containing protein OS=Equus caballus OX=9796 PE=4 SV=2	29.9976	31.1553	31.2365	31.2211	29.0551	28.1051	30.3543	32.8692	32.3663	32.9679	31.3866	31.1855	31.222	32.1302	32.3373	32.9935	31.9088	31.5046	31.4671	31.1967	29.2338	30.106	29.3294	29.3	25.3569	31.3123	32.1262	32.7303	28.2708	28.3143	27.7853	29.8011	30.4356	30.4839	25.4011	26.817	26.7385	30.991	27.7501	31.3239	32.7264	24.8443	27.2203
Serotransferrin	INHCA	TF	TF	ENSECAG00000017555	ENSG00000091513	tr|A0A5F5PRC5|A0A5F5PRC5_HORSE Serotransferrin OS=Equus caballus OX=9796 GN=INHCA PE=3 SV=1;tr|A0A3Q2GWN9|A0A3Q2GWN9_HORSE Serotransferrin OS=Equus caballus OX=9796 GN=INHCA PE=3 SV=1;tr|F6ZEH8|F6ZEH8_HORSE Serotransferrin OS=Equus caballus OX=9796 GN=INHC	29.9511	29.1278	29.243	29.238	29.2877	29.3655	29.2509	29.0193	29.1471	29.0411	28.6692	28.7527	28.542	29.2768	29.2625	29.235	28.5394	28.586	28.5995	28.574	28.4719	28.5282	29.1447	28.9666	29.1494	29.734	29.5438	29.3714	29.5594	29.4218	29.3861	29.5829	29.5232	29.4973	28.7486	28.6842	28.7131	29.6301	30.0628	29.7805	28.9882	34.3546	34.3218
Lymphocyte cytosolic protein 1	LCP1	LCP1	LCP1	ENSECAG00000023009	ENSG00000136167	tr|A0A3Q2GX59|A0A3Q2GX59_HORSE Lymphocyte cytosolic protein 1 OS=Equus caballus OX=9796 GN=LCP1 PE=4 SV=1;tr|A0A5F5Q0H5|A0A5F5Q0H5_HORSE Lymphocyte cytosolic protein 1 OS=Equus caballus OX=9796 GN=LCP1 PE=4 SV=1	29.9254	29.7581	29.8126	29.7582	29.5208	29.6899	29.4081	29.733	29.9136	29.8589	29.9148	29.9081	29.8793	29.9116	29.9809	29.9803	30.0119	30.0657	30.125	29.5473	29.5889	29.587	30.7214	30.7053	30.9022	30.2361	30.0965	30.0822	30.3298	30.2722	30.2448	28.8392	28.6956	28.7632	30.5156	30.4393	30.4346	29.8255	29.9378	29.6963	29.4518	28.8385	28.6876
Antithrombin-III	SERPINC1	SERPINC1	SERPINC1	ENSECAG00000014493	ENSG00000117601	tr|F7CYR1|F7CYR1_HORSE Antithrombin-III OS=Equus caballus OX=9796 GN=SERPINC1 PE=3 SV=3	29.8485	29.5897	29.6239	29.5337	28.4388	28.5512	28.4854	30.7012	30.785	30.7488	31.3457	31.2743	31.1993	30.1791	30.2721	30.1162	29.3012	29.4044	29.3524	26.7787	26.8057	26.7381	29.4398	29.4227	29.603	31.747	31.6283	31.6461	29.3363	29.422	29.3793	28.5014	28.4779	28.4886	29.5225	29.4179	29.4839	31.1908	31.4239	31.196	31.0929	29.2202	29.0772
Alpha-2-HS-glycoprotein	AHSG	AHSG	AHSG	ENSECAG00000014858	ENSG00000145192	tr|F7C450|F7C450_HORSE Alpha-2-HS-glycoprotein OS=Equus caballus OX=9796 GN=AHSG PE=4 SV=3;tr|A0A5F5Q0V8|A0A5F5Q0V8_HORSE Alpha-2-HS-glycoprotein OS=Equus caballus OX=9796 GN=AHSG PE=4 SV=1;tr|A0A5F5PJ36|A0A5F5PJ36_HORSE Alpha-2-HS-glycoprotein OS=Equus ca	29.8198	30.4975	30.4251	30.4378	28.9948	28.5838	29.3037	30.4607	30.3872	30.5021	29.3412	29.6953	29.3525	29.6408	29.7339	29.5675	30.0284	29.9205	30.1651	26.1786	26.404	26.1339	29.0014	28.8499	28.5175	30.797	31.0508	31.0101	29.6121	29.3719	29.45	28.9261	28.8487	29.0706	27.8504	28.1744	28.3081	30.4899	30.3439	30.738	29.2547	30.2555	30.0544
Apolipoprotein A-II	APOA2	APOA2	APOA2	ENSECAG00000010163	ENSG00000158874	tr|F6RM73|F6RM73_HORSE Apolipoprotein A-II OS=Equus caballus OX=9796 GN=APOA2 PE=3 SV=3;sp|P83704|APOA2_HORSE Apolipoprotein A-II OS=Equus caballus OX=9796 GN=APOA2 PE=1 SV=1	29.8128	29.6248	29.5872	29.8744	30.3947	30.2764	30.6779	31.1476	31.3491	31.0885	29.1999	29.1813	29.4035	30.3854	30.3275	30.376	30.6975	30.6302	30.5667	30.1125	30.0272	30.0293	29.9765	29.9004	30.1595	29.7796	29.7204	29.7625	30.316	30.4431	30.4495	29.3379	29.354	29.4529	28.7015	28.955	29.0394	30.1086	30.4479	30.0778	28.4109	30.5832	30.504
VWFA domain-containing protein	LOC100063509		CLCA4	ENSECAG00000035060	ENSG00000016602	tr|A0A3Q2HDY3|A0A3Q2HDY3_HORSE VWFA domain-containing protein OS=Equus caballus OX=9796 GN=LOC100063509 PE=3 SV=2	29.7743	NaN	NaN	NaN	29.7407	29.6152	29.7731	NaN	NaN	NaN	NaN	NaN	NaN	NaN	NaN	NaN	NaN	NaN	NaN	NaN	NaN	NaN	NaN	NaN	NaN	NaN	NaN	NaN	NaN	NaN	NaN	NaN	NaN	NaN	29.8807	NaN	29.8616	NaN	NaN	NaN	NaN	NaN	NaN
Actin alpha cardiac muscle 1	ACTA1;ACTA2;ACTC1;ACTG2	ACTC1	ACTC1	ENSECAG00000013022	ENSG00000159251	tr|A0A3Q2LFB3|A0A3Q2LFB3_HORSE Actin alpha cardiac muscle 1 OS=Equus caballus OX=9796 GN=ACTC1 PE=3 SV=1;tr|A0A3Q2H049|A0A3Q2H049_HORSE Actin alpha 2, smooth muscle OS=Equus caballus OX=9796 GN=ACTA2 PE=3 SV=1;tr|A0A3Q2HBP5|A0A3Q2HBP5_HORSE Actin gamma 2,	29.7688	28.3161	28.4208	28.1888	28.0711	27.6101	27.5416	28.7055	28.6367	28.9552	28.5501	28.5161	28.3609	28.7338	28.9321	28.8605	28.9024	28.7129	28.8204	29.163	28.7053	28.0255	29.7566	29.4633	28.7164	28.6338	27.8971	28.8989	29.5777	29.4336	28.8383	27.5991	27.5592	27.7448	29.0215	29.0492	29.1765	28.6869	29.1744	28.9697	28.1788	30.6544	30.4755
Microfibril associated protein 4	MFAP4	MFAP4	MFAP4	ENSECAG00000013301	ENSG00000166482	tr|F6ZHA6|F6ZHA6_HORSE Microfibril associated protein 4 OS=Equus caballus OX=9796 GN=MFAP4 PE=4 SV=2;tr|A0A3Q2HNH0|A0A3Q2HNH0_HORSE Microfibril associated protein 4 OS=Equus caballus OX=9796 GN=MFAP4 PE=4 SV=1	29.7561	30.5095	30.4997	30.5896	30.2486	30.3723	30.5711	30.5126	30.6239	30.497	29.5316	29.5162	29.4041	30.8831	30.7667	31.2327	30.2987	30.061	30.1253	32.3128	31.9205	32.3831	30.5792	30.5861	29.8165	30.7647	30.7774	31.1142	30.4024	30.6407	30.5088	31.3279	31.3307	31.2186	28.9715	29.1709	28.9	31.1577	30.2982	31.3517	30.7693	26.8298	27.7109
Immunoglobulin heavy constant mu	IGHM	IGHM	IGHM	ENSECAG00000000548	ENSG00000211899	tr|H9GZN9|H9GZN9_HORSE Immunoglobulin heavy constant mu OS=Equus caballus OX=9796 GN=IGHM PE=4 SV=2;tr|A0A3Q2H908|A0A3Q2H908_HORSE Immunoglobulin heavy constant mu OS=Equus caballus OX=9796 GN=IGHM PE=4 SV=1	29.7207	29.8137	30.0495	29.9056	30.748	30.6119	30.8545	30.7373	30.651	30.7975	31.0623	31.016	31.0237	30.7303	30.7267	30.8065	30.2732	30.2814	30.2836	29.9418	29.7321	29.7498	27.7332	27.5251	27.603	30.9275	30.8917	31.0105	30.8943	30.7427	30.6472	30.2196	30.252	30.3223	26.458	26.4655	26.5042	30.2007	30.5926	30.2996	30.7126	27.6335	27.3883
Alpha-1-antitrypsin	SPI2	SERPINA1	SERPINA1	ENSECAG00000014414	ENSG00000197249	tr|F7DXM5|F7DXM5_HORSE Alpha-1-antitrypsin OS=Equus caballus OX=9796 GN=SPI2 PE=3 SV=2	29.7179	28.3332	26.6016	28.8407	28.7907	29.3004	29.1383	30.307	30.4485	30.5329	29.9067	29.7356	30.1618	30.829	31.2701	31.291	30.3165	30.0693	30.0142	28.8681	29.214	29.1367	29.4578	29.5047	29.475	30.38	30.1287	30.2129	29.393	29.4234	29.168	29.5157	29.3688	29.3419	29.3498	29.3103	29.2862	28.5223	31.0681	30.7204	31.0277	31.5322	31.8377
Peroxiredoxin-1	PRDX1	PRDX1	PRDX1	ENSECAG00000008678	ENSG00000117450	tr|F6S6J4|F6S6J4_HORSE Peroxiredoxin-1 OS=Equus caballus OX=9796 GN=PRDX1 PE=3 SV=1	29.6891	30.4366	30.51	30.3661	29.8988	29.916	30.0969	29.3537	29.4603	29.4478	29.7197	29.6645	29.808	29.7563	29.6709	29.6373	29.5583	29.5452	29.5401	29.3126	29.6064	29.3924	30.036	30.0156	30.2269	29.8797	29.7879	29.7793	29.9837	29.9756	30.0318	30.6907	30.5871	30.5682	30.7066	30.6726	30.6751	29.0272	29.4315	29.0079	28.9191	28.6052	28.433
Annexin	ANXA2	ANXA2	ANXA2	ENSECAG00000012670	ENSG00000182718	tr|A0A3Q2LPE6|A0A3Q2LPE6_HORSE Annexin OS=Equus caballus OX=9796 GN=ANXA2 PE=3 SV=2;tr|F6ZI51|F6ZI51_HORSE Annexin OS=Equus caballus OX=9796 GN=ANXA2 PE=3 SV=3	29.6	29.9048	29.921	29.8788	29.2407	29.3531	29.3051	29.1873	29.2397	29.1741	29.6368	29.6442	29.6318	29.0405	29.1102	29.0166	28.981	29.071	29.0335	29.8117	29.8702	29.7918	30.2047	30.2019	30.2921	30.0085	29.9254	29.9484	30.0474	30.0473	29.9783	29.0315	29	28.9845	30.3255	30.3052	30.2645	29.2493	29.3718	29.1882	28.9309	29.4548	29.4515
Histone H2B	H2BC19	H2BC19		ENSECAG00000043501		tr|A0A5F5PZA5|A0A5F5PZA5_HORSE Histone H2B OS=Equus caballus OX=9796 GN=H2BC19 PE=3 SV=1	29.5984	29.7882	29.4748	29.2551	29.8671	30.0854	30.2946	30.0674	30.4859	30.4375	30.1789	29.9425	30.0687	29.7006	30.3908	29.6076	30.3317	30.5913	30.8895	30.5193	30.3703	30.3876	31.3393	31.0836	30.8066	27.515	27.7875	27.9452	30.003	30.3875	30.1765	28.1028	28.1321	28.0872	29.7573	29.9296	30.4061	NaN	28.9413	NaN	28.8365	NaN	NaN
Hemoglobin subunit beta	HBB	*HBB				sp|P02062|HBB_HORSE Hemoglobin subunit beta OS=Equus caballus OX=9796 GN=HBB PE=1 SV=1;tr|A0A3Q2GVQ1|A0A3Q2GVQ1_HORSE Hemoglobin, beta OS=Equus caballus OX=9796 GN=HBB PE=3 SV=1;tr|F6RDD3|F6RDD3_HORSE Hemoglobin, beta OS=Equus caballus OX=9796 GN=HBB PE=3	29.5097	27.5653	27.4731	27.4543	33.5471	33.506	33.5526	32.2054	32.3194	32.2795	34.2649	34.2209	34.2684	34.451	34.5178	34.4489	33.9961	33.9704	33.9827	26.577	25.9011	25.781	30.8296	30.759	30.6478	28.5216	28.3191	28.4083	27.8961	27.8385	27.8096	29.9618	30.0266	29.9509	26.9883	27.1579	27.1771	26.8884	26.8989	26.8655	27.4404	26.9445	26.8267
Fibronectin	FN1	FN1	FN1	ENSECAG00000000701	ENSG00000115414	tr|F7CN11|F7CN11_HORSE Fibronectin OS=Equus caballus OX=9796 GN=FN1 PE=4 SV=2	29.4782	29.8879	29.9937	29.9053	29.7686	29.7813	29.8593	29.7003	29.7758	29.7318	29.0748	29.126	29.0962	30.3628	30.344	30.2848	29.579	29.5454	29.4779	31.3692	31.3985	31.3529	29.759	29.7611	29.8905	30.4744	30.3142	30.4139	29.2597	29.2375	29.2462	31.1038	31.0746	31.1969	28.5529	28.47	28.5306	30.9438	30.929	30.7981	29.2105	26.2017	26.1969
Fibrinogen beta chain	FGB	FGB	FGB	ENSECAG00000010239	ENSG00000171564	tr|A0A5F5PJQ9|A0A5F5PJQ9_HORSE Fibrinogen beta chain OS=Equus caballus OX=9796 GN=FGB PE=4 SV=1;tr|F6PH38|F6PH38_HORSE Fibrinogen beta chain OS=Equus caballus OX=9796 GN=FGB PE=4 SV=2	29.4775	29.6902	29.765	29.6502	30.0875	30.1471	30.1085	29.4706	29.4853	29.3595	29.7927	29.8069	29.7468	30.779	30.6136	30.5484	29.0578	29.1118	29.1528	30.2661	30.3758	30.3817	28.7763	28.8186	29.1581	29.58	29.4204	29.519	29.2555	29.2595	29.2103	29.7863	29.6946	29.701	27.9762	27.9886	28.0315	29.9355	30.1482	29.9106	28.6706	29.7346	29.6405
Annexin A1	ANXA1	ANXA1	ANXA1	ENSECAG00000015794	ENSG00000135046	sp|Q8HZM6|ANXA1_HORSE Annexin A1 OS=Equus caballus OX=9796 GN=ANXA1 PE=2 SV=3;tr|A0A5F5Q382|A0A5F5Q382_HORSE Annexin OS=Equus caballus OX=9796 GN=ANXA1 PE=3 SV=1	29.4769	31.2353	31.3586	31.2762	29.7126	29.6682	29.6094	29.3579	29.285	29.2891	30.8994	30.9735	30.9687	28.5971	28.5071	28.4935	28.2766	28.2795	28.3603	27.5373	27.5017	27.4551	28.9744	28.9177	29.126	29.5954	29.6663	29.6339	30.1947	30.1221	30.0615	29.395	29.3415	29.4066	29.805	29.7669	29.8081	28.6869	29.004	28.7165	29.2445	29.8266	29.7731
Tyrosine 3-monooxygenase/tryptophan 5-monooxygenase activation protein epsilon	YWHAE	YWHAE	YWHAE	ENSECAG00000009536	ENSG00000108953	tr|A0A5F5PYF1|A0A5F5PYF1_HORSE Tyrosine 3-monooxygenase/tryptophan 5-monooxygenase activation protein epsilon OS=Equus caballus OX=9796 GN=YWHAE PE=3 SV=1;tr|F6XA04|F6XA04_HORSE Tyrosine 3-monooxygenase/tryptophan 5-monooxygenase activation protein epsilon	29.4449	29.978	29.9525	29.9218	29.5033	29.5539	29.5914	28.9602	28.9401	29.0186	29.4604	29.4065	29.4142	29.0196	28.947	28.8713	28.8776	28.9954	29.0033	29.4122	29.4718	29.4349	29.2145	29.2305	29.4635	28.9928	29.12	28.9324	29.5963	29.623	29.5518	30.3017	30.2946	30.2319	29.765	29.6471	29.7525	28.7546	29.0171	28.6756	28.6641	30.3585	30.2413
SRCR domain-containing protein	LOC100064515;LOC111772215			ENSECAG00000028484		tr|A0A3Q2I2K4|A0A3Q2I2K4_HORSE SRCR domain-containing protein OS=Equus caballus OX=9796 GN=LOC111772215 PE=4 SV=2;tr|A0A3Q2I7R2|A0A3Q2I7R2_HORSE SRCR domain-containing protein OS=Equus caballus OX=9796 GN=LOC100064515 PE=4 SV=2;tr|A0A3Q2IAI1|A0A3Q2IAI1_HOR	29.4163	28.9791	29.0552	28.7716	28.7282	28.2059	29.1635	28.4203	28.6133	28.5014	30.4495	30.5296	30.2891	29.007	28.959	29.0377	30.1853	30.3377	30.2418	30.9311	30.9844	30.8709	28.0386	28.2346	28.5471	27.9666	28.0506	28.012	27.8837	27.8724	27.8099	30.6394	30.4558	30.3402	29.5871	29.745	29.762	28.9637	28.7319	28.7795	31.9435	30.1903	30.0902
Fibrinogen alpha chain	FGA	FGA	FGA	ENSECAG00000027768	ENSG00000171560	tr|A0A3Q2HTG2|A0A3Q2HTG2_HORSE Fibrinogen alpha chain OS=Equus caballus OX=9796 GN=FGA PE=4 SV=2	29.4101	29.4394	29.4379	29.292	29.7571	29.7319	29.71	29.1038	29.2484	29.2232	29.5105	29.606	29.5638	30.4801	30.414	30.2445	29.0397	28.9416	29.0616	30.1168	30.2671	30.1208	28.6496	28.7511	28.8239	29.1599	28.9167	28.9759	29.133	29.1042	28.9877	29.5189	29.2934	29.4035	27.771	27.6302	27.7729	29.574	29.8835	29.5323	28.2324	29.2926	29.282
Inter-alpha-trypsin inhibitor heavy chain 1	ITIH1	ITIH1	ITIH1	ENSECAG00000024792	ENSG00000055957	tr|F6QX36|F6QX36_HORSE Inter-alpha-trypsin inhibitor heavy chain 1 OS=Equus caballus OX=9796 GN=ITIH1 PE=3 SV=3	29.3699	29.5487	29.555	29.5421	29.247	29.323	29.3572	29.6692	29.7583	29.7198	29.5473	29.5731	29.5854	29.2682	29.4052	29.3318	29.46	29.3434	29.2827	31.2265	31.3175	31.2141	29.8082	29.8956	30.0001	29.6248	29.5891	29.7785	29.1912	29.1808	29.1226	30.1077	30.1361	30.0942	28.6041	28.5952	28.5872	30.3077	30.5805	30.3232	28.6734	28.5548	28.3828
Fetuin B	FETUB	FETUB	FETUB	ENSECAG00000004201	ENSG00000090512	tr|F6RRV1|F6RRV1_HORSE Fetuin B OS=Equus caballus OX=9796 GN=FETUB PE=4 SV=3;tr|A0A5F5PWY1|A0A5F5PWY1_HORSE Fetuin B OS=Equus caballus OX=9796 GN=FETUB PE=4 SV=1;tr|A0A5F5Q236|A0A5F5Q236_HORSE Fetuin B OS=Equus caballus OX=9796 GN=FETUB PE=4 SV=1;tr|A0A5F5	29.3671	30.7663	30.8192	30.7426	29.3008	29.2642	29.4326	30.6763	30.7869	30.6426	30.7724	30.8051	30.7927	30.2981	30.2716	30.0733	28.9342	28.8473	28.7962	26.1908	26.2818	26.1769	28.35	28.309	28.4004	30.2959	30.1535	30.1564	28.8425	28.8179	28.7478	30.5031	30.5683	30.431	28.7858	28.7381	28.7777	29.5365	29.5427	29.5039	30.0242	25.0858	25.8932
Hemoglobin subunit alpha	HBA	*HBA				sp|P01958|HBA_HORSE Hemoglobin subunit alpha OS=Equus caballus OX=9796 GN=HBA PE=1 SV=2	29.3557	28.0659	27.8482	27.8001	33.5953	33.7424	33.3021	32.3695	32.5	32.3198	34.5622	34.5925	34.4267	34.6559	34.7051	34.6963	33.9744	33.9222	34.008	26.2908	26.126	25.6551	31.0792	31.1113	30.6568	28.6063	28.6667	28.7738	27.9832	28.0572	27.9828	30.2268	30.2855	30.227	27.6684	27.6167	27.6289	27.0074	26.9972	26.9077	27.5101	23.5025	23.8735
SKI8 subunit of superkiller complex	SKIC8	SKIC8	SKIC8	ENSECAG00000005595	ENSG00000140395	tr|F7A921|F7A921_HORSE SKI8 subunit of superkiller complex OS=Equus caballus OX=9796 GN=SKIC8 PE=4 SV=2;tr|A0A5F5PYI0|A0A5F5PYI0_HORSE SKI8 subunit of superkiller complex OS=Equus caballus OX=9796 GN=SKIC8 PE=4 SV=1;tr|A0A5F5PG71|A0A5F5PG71_HORSE SKI8 subu	29.3078	28.8339	NaN	28.5724	NaN	28.7343	NaN	NaN	NaN	NaN	28.4616	29.1106	NaN	NaN	NaN	NaN	NaN	29.3109	NaN	NaN	NaN	28.8951	28.204	NaN	NaN	NaN	NaN	NaN	NaN	32.4836	28.8251	28.8919	29.2471	29.3637	27.8764	NaN	27.8609	NaN	NaN	NaN	NaN	NaN	NaN
Serpin family G member 1	SERPING1	SERPING1	SERPING1	ENSECAG00000010963	ENSG00000149131	tr|F7CZW9|F7CZW9_HORSE Serpin family G member 1 OS=Equus caballus OX=9796 GN=SERPING1 PE=3 SV=2	29.2999	29.331	29.3706	29.272	29.1598	29.3091	28.9253	30.3095	30.4171	30.3096	30.1759	30.0786	30.1606	29.9413	29.8779	29.6441	29.7888	29.8839	30.0097	28.1542	28.4146	28.1993	27.7881	27.6611	27.7388	29.9503	29.6716	29.7187	29.5084	29.688	29.5013	28.2122	28.0006	28.0006	29.1102	29.1165	29.0167	30.8292	30.9532	30.8162	29.2238	30.1001	30.0475
Complement C1q C chain	C1QC	C1QC	C1QC	ENSECAG00000020325	ENSG00000159189	tr|F7DBT2|F7DBT2_HORSE Complement C1q C chain OS=Equus caballus OX=9796 GN=C1QC PE=4 SV=2;tr|A0A3Q2I424|A0A3Q2I424_HORSE Complement C1q C chain OS=Equus caballus OX=9796 GN=C1QC PE=4 SV=1	29.2731	29.525	29.5775	29.4134	29.0346	29.0883	29.1513	28.3101	28.2557	28.1307	27.2485	27.3109	27.3112	29.0763	29.0142	28.9847	29.0808	29.0634	29.0163	29.1319	29.0147	29.1007	29.0902	28.9765	29.1097	30.1579	29.7963	29.8779	29.4544	29.2719	29.2543	27.7593	27.8786	27.9278	29.3498	29.1699	29.2954	29.5877	29.7993	29.5082	27.1264	32.2395	32.0153
Cofilin 1	CFL1	CFL1	CFL1	ENSECAG00000019900	ENSG00000172757	tr|F7DXG8|F7DXG8_HORSE Cofilin 1 OS=Equus caballus OX=9796 GN=CFL1 PE=3 SV=1	29.2408	29.8888	29.9252	29.9225	29.7027	29.8223	29.8284	29.2835	29.2778	29.2826	29.5704	29.5133	29.5504	29.2785	29.0945	29.1761	29.4455	29.4386	29.4295	29.0885	29.0071	29.0216	29.9856	30.0283	30.0917	28.9596	29.1037	29.0798	29.6152	29.6843	29.5935	28.8676	28.8872	29.0516	30.0436	30.1601	30.1486	29.0558	29.0473	29.1593	29.4392	29.0073	28.8227
Fibrinogen gamma chain	FGG	FGG	FGG	ENSECAG00000008280	ENSG00000171557	tr|F6W2Y1|F6W2Y1_HORSE Fibrinogen gamma chain OS=Equus caballus OX=9796 GN=FGG PE=4 SV=2	29.1751	29.6052	29.6026	29.5516	29.8844	29.9942	29.982	29.2889	29.2703	29.24	29.6633	29.5461	29.5866	30.5319	30.5505	30.4388	28.6238	28.8841	28.8133	30.2544	30.177	30.2758	28.5224	28.586	28.5909	29.2479	29.0743	29.0845	29.0679	29.0425	29.0255	29.5699	29.4793	29.5134	27.5245	27.492	27.5275	29.7703	29.7436	29.7196	28.424	29.0674	29.0366
Elongation factor 1-alpha	EEF1A1	EEF1A1	EEF1A1	ENSECAG00000020363	ENSG00000156508	tr|F6UME7|F6UME7_HORSE Elongation factor 1-alpha OS=Equus caballus OX=9796 GN=EEF1A1 PE=3 SV=1;sp|A2Q0Z0|EF1A1_HORSE Elongation factor 1-alpha 1 OS=Equus caballus OX=9796 GN=EEF1A1 PE=2 SV=1;tr|F6RRD0|F6RRD0_HORSE Tr-type G domain-containing protein OS=Equ	29.0563	29.7637	29.794	29.6857	29.4762	29.6971	29.1913	28.9049	28.8199	28.8162	29.0703	29.0617	29.0974	29.2699	29.1428	28.9842	28.7924	29.1317	28.9923	28.918	28.9105	28.7421	29.4744	29.4882	29.3616	28.8479	28.6892	28.8149	29.2113	29.2673	29.0956	29.3602	29.408	29.3739	29.7965	29.8444	29.9181	28.623	28.5115	28.4987	28.0149	28.4885	28.41
S100 calcium binding protein P	S100P	S100P	S100P	ENSECAG00000023992	ENSG00000163993	tr|F6Z563|F6Z563_HORSE S100 calcium binding protein P OS=Equus caballus OX=9796 GN=S100P PE=4 SV=3	29.0463	29.865	30.0219	29.9234	29.6378	29.9657	29.574	30.258	30.4842	30.4918	29.9403	29.8841	30.213	30.8489	30.7642	31.0328	30.7988	29.7749	30.3862	29.9809	29.9439	29.8384	29.7111	29.3343	29.2635	29.2668	29.6938	29.9768	29.5557	29.5349	29.3239	28.2263	28.6827	28.773	30.0984	30.3246	30.3148	29.7598	28.3365	29.7606	30.8818	26.4775	26.0846
Ig-like domain-containing protein				ENSECAG00000028160		tr|A0A3Q2I2H1|A0A3Q2I2H1_HORSE Ig-like domain-containing protein OS=Equus caballus OX=9796 PE=4 SV=1	29.0259	29.9154	29.9435	30.1431	28.5954	27.5339	28.6585	31.0814	31.208	31.3686	29.5271	29.3813	29.4166	31.3846	31.4989	31.1489	27.9955	28.0632	27.2374	NaN	NaN	NaN	27.6918	27.4715	26.6875	30.316	30.9448	31.0056	27.5221	27.7264	27.6027	28.3181	28.4732	28.4774	NaN	25.3042	25.2941	31.0366	30.3488	31.1989	28.1202	NaN	NaN
Serpin family D member 1	SERPIND1	SERPIND1	SERPIND1	ENSECAG00000013924	ENSG00000099937	tr|F7BM31|F7BM31_HORSE Serpin family D member 1 OS=Equus caballus OX=9796 GN=SERPIND1 PE=3 SV=1	28.9927	28.9244	29.028	28.9719	29.3168	29.287	29.3124	29.1163	29.2384	29.1429	29.578	29.6754	29.6132	28.7532	28.7594	28.7521	29.2884	29.3584	29.3199	28.3259	28.3724	28.3013	28.5815	28.5707	28.415	28.8756	28.7276	28.721	28.804	28.7702	28.7977	29.1288	29.0855	29.0707	28.1114	28.0146	28.0154	30.3286	30.239	30.3726	28.0716	29.75	29.7104
Phosphodiesterase	PDE4A	PDE4A	PDE4A	ENSECAG00000023182	ENSG00000065989	tr|A0A3Q2LSG0|A0A3Q2LSG0_HORSE Phosphodiesterase OS=Equus caballus OX=9796 GN=PDE4A PE=3 SV=2;tr|A0A5F5PQ78|A0A5F5PQ78_HORSE Phosphodiesterase OS=Equus caballus OX=9796 GN=PDE4A PE=3 SV=1;tr|A0A3Q2LR28|A0A3Q2LR28_HORSE Phosphodiesterase OS=Equus caballus O	28.9854	NaN	NaN	NaN	28.476	28.2203	28.9844	29.929	29.7808	29.7831	29.8424	29.8525	29.9293	29.5316	30.5624	30.5693	NaN	NaN	NaN	29.5873	29.8147	29.4828	27.9026	28.0548	28.1769	NaN	NaN	NaN	28.7063	NaN	28.6009	NaN	NaN	NaN	27.5044	27.2906	27.5005	30.0809	30.2541	NaN	29.0625	NaN	NaN
Clusterin	CLU	CLU	CLU	ENSECAG00000007010	ENSG00000120885	tr|A0A3Q2L3I3|A0A3Q2L3I3_HORSE Clusterin OS=Equus caballus OX=9796 GN=CLU PE=3 SV=1;sp|Q29482|CLUS_HORSE Clusterin OS=Equus caballus OX=9796 GN=CLU PE=2 SV=1;tr|A0A5S7MJB1|A0A5S7MJB1_HORSE Clusterin OS=Equus caballus OX=9796 GN=CLU PE=3 SV=1	28.9822	28.7418	28.8336	28.8159	29.0547	29.1066	28.9832	29.1139	29.1486	29.0545	29.1505	29.1993	29.1212	29.662	29.7669	29.6292	29.0388	29.1888	29.1715	30.6631	30.6144	30.6542	28.5658	28.5702	28.5219	29.0103	28.9123	29.1799	28.7034	28.6554	28.6162	29.6984	29.574	29.756	28.1156	27.9945	28.0616	30.0335	29.9987	30.0562	29.8029	27.9884	27.8372
Calmodulin 1	CALM1;CALM3;STPG4	STPG4	STPG4	ENSECAG00000008396	ENSG00000239605	tr|F7BJZ4|F7BJZ4_HORSE Calmodulin 1 OS=Equus caballus OX=9796 GN=CALM3 PE=4 SV=2;tr|A0A3Q2HKL5|A0A3Q2HKL5_HORSE Calmodulin 1 OS=Equus caballus OX=9796 GN=CALM1 PE=4 SV=1;tr|A0A3Q2I1Z9|A0A3Q2I1Z9_HORSE Calmodulin 2 OS=Equus caballus OX=9796 GN=STPG4 PE=4 SV	28.9814	30.0405	30.0712	30.1	29.2348	28.6595	29.6776	29.3142	29.3623	29.2901	29.9327	29.945	29.8681	29.4555	29.2179	29.1702	29.2455	29.2591	29.2946	29.5159	29.2876	29.1288	29.6477	29.7028	29.166	28.3265	28.9593	29.4839	29.0827	29.173	29.5856	30.37	30.4446	30.5468	29.1926	29.5998	29.7751	29.0698	27.8003	28.746	29.2982	26.6113	27.9941
Tubulin beta chain	TUBB4B	TUBB4B	TUBB4B	ENSECAG00000013659	ENSG00000188229	tr|A0A3Q2H3R5|A0A3Q2H3R5_HORSE Tubulin beta chain OS=Equus caballus OX=9796 GN=TUBB4B PE=3 SV=1;tr|A0A5F5PG34|A0A5F5PG34_HORSE Tubulin beta chain OS=Equus caballus OX=9796 GN=TUBB4B PE=3 SV=1	28.9491	29.9517	30.0851	29.9684	29.2608	29.2425	28.8654	28.5759	28.7384	28.7132	29.0711	29.1665	29.1115	28.3874	28.4352	28.3303	28.3984	28.4817	28.4859	28.737	28.7257	28.7393	28.6516	28.6161	28.8474	28.3973	28.1414	28.2234	29.1793	29.1918	29.0989	30.058	29.9825	30.0423	28.9601	28.9243	28.9622	27.7948	28.1649	27.7376	28.4003	28.9438	29.0384
Uncharacterized protein	RPS16	RPS16	RPS16	ENSECAG00000058389	ENSG00000105193	tr|F6Q4A3|F6Q4A3_HORSE Uncharacterized protein OS=Equus caballus OX=9796 GN=RPS16 PE=3 SV=2	28.937	29.0204	29.0724	28.9121	29.2055	29.282	29.149	28.5853	28.6729	28.5536	28.2592	28.3697	28.1646	28.681	28.6076	28.5575	29.0131	29.2926	29.1435	29.3234	29.5467	29.3584	29.5829	29.4938	29.6709	28.2461	27.4664	28.0999	29.5737	29.7002	29.6419	29.8658	29.7849	29.8139	29.7725	29.6461	29.7198	28.2851	28.5637	28.2897	28.0461	28.3952	27.3259
Lactate dehydrogenase D	LDHD	LDHD	LDHD	ENSECAG00000010322	ENSG00000166816	tr|F6QED3|F6QED3_HORSE Lactate dehydrogenase D OS=Equus caballus OX=9796 GN=LDHD PE=3 SV=2	28.903	29.7116	29.3762	NaN	28.445	NaN	NaN	NaN	NaN	NaN	NaN	NaN	29.0976	NaN	NaN	NaN	NaN	NaN	NaN	NaN	NaN	NaN	NaN	NaN	NaN	NaN	NaN	NaN	NaN	NaN	NaN	27.738	NaN	27.6314	27.5157	27.6328	27.6072	NaN	NaN	NaN	NaN	29.913	29.6211
Lipid-binding serum glycoprotein N-terminal domain-containing protein	LOC106781244		BPIFB1	ENSECAG00000014407	ENSG00000125999	tr|F7DJZ1|F7DJZ1_HORSE Lipid-binding serum glycoprotein N-terminal domain-containing protein OS=Equus caballus OX=9796 GN=LOC106781244 PE=4 SV=3;tr|F6TY91|F6TY91_HORSE Lipid-binding serum glycoprotein N-terminal domain-containing protein OS=Equus caballus	28.8739	29.4832	29.6729	29.7147	28.9077	29.2365	28.6399	28.8667	28.9586	28.8527	28.8288	28.8005	28.8527	30.0609	30.1209	30.0291	29.5742	29.65	29.6042	29.811	29.8989	29.8794	27.7445	27.6763	27.5703	28.5542	28.3903	28.2797	26.6309	26.602	26.4221	28.1534	28.0589	28.1063	28.5292	28.5211	28.5428	28.2004	28.2468	28.1584	30.8998	29.7539	29.3911
Heat shock protein HSP 90-alpha	HSP90AA1	HSP90AA1	HSP90AA1	ENSECAG00000018948	ENSG00000080824	sp|Q9GKX7|HS90A_HORSE Heat shock protein HSP 90-alpha OS=Equus caballus OX=9796 GN=HSP90AA1 PE=2 SV=2;tr|A0A3Q2GZ58|A0A3Q2GZ58_HORSE Heat shock protein 90 alpha family class A member 1 OS=Equus caballus OX=9796 GN=HSP90AA1 PE=3 SV=1	28.8507	29.4062	29.4599	29.4344	28.8699	28.8991	28.9661	27.9904	28.1204	28.0782	28.7131	28.6864	28.6401	28.1743	28.2841	28.2527	28.3209	28.2637	28.3012	28.7823	28.8065	28.8004	28.6046	28.6195	28.5879	28.2801	28.1271	28.1718	29.1382	29.1846	29.197	30.0735	29.986	30.0239	29.0404	28.8843	28.945	27.676	27.8962	27.4794	27.6804	30.2699	30.0869
Adiponectin A	C1QB	C1QB	C1QB	ENSECAG00000019868	ENSG00000173369	tr|F7BUV8|F7BUV8_HORSE Adiponectin A OS=Equus caballus OX=9796 GN=C1QB PE=4 SV=1	28.7885	29.4266	29.4185	29.4444	28.8037	28.9284	29.012	27.9618	28.0525	28.0036	26.9838	27.0515	27.0991	28.6453	28.5994	28.5577	28.9245	28.8883	28.9346	28.9534	28.8298	29.0366	28.6705	28.6131	28.6244	29.6872	29.8658	29.7395	28.8377	29.0147	29.0515	27.846	27.8379	27.787	28.9413	28.7479	28.7769	29.6056	29.3767	29.4089	26.9002	31.2507	31.1226
NADP-dependent oxidoreductase domain-containing protein	LOC100070509		AKR1C8	ENSECAG00000047497	ENSG00000264006	tr|A0A3Q2GUS9|A0A3Q2GUS9_HORSE NADP-dependent oxidoreductase domain-containing protein OS=Equus caballus OX=9796 GN=LOC100070509 PE=3 SV=2	28.7845	29.0513	29.1868	29.1917	28.3951	28.4839	28.2877	27.9732	27.9896	27.9777	29.4469	29.5236	29.5442	26.5892	26.7407	26.753	27.2099	27.1742	27.1684	26.8221	27.0826	26.8941	29.0649	28.9347	29.0651	29.0651	28.9661	29.0133	21.6766	NaN	NaN	27.8316	27.7232	27.8121	28.6795	28.6863	28.6432	27.6446	27.8534	27.7708	27.9221	31.9711	32.1273
Uncharacterized protein	LOC100059239		C4B	ENSECAG00000008615	ENSG00000224389	tr|F6XSF7|F6XSF7_HORSE Uncharacterized protein OS=Equus caballus OX=9796 GN=LOC100059239 PE=4 SV=2	28.7766	28.5714	28.647	28.6639	28.1142	28.1792	28.2613	28.9352	29.0727	28.9586	28.9885	29.0383	29.0219	28.8088	28.8367	28.8364	29.147	29.0358	29.0937	29.913	29.9701	30.0975	28.345	28.3033	28.5411	28.5177	28.4041	28.4366	28.207	28.1862	28.151	28.678	28.6753	28.6702	28.5948	28.7237	28.6884	28.9301	28.9974	28.9837	28.8705	30.017	29.7351
Profilin	PFN1	*PFN1		ENSECAG00000041123		tr|F6UJ33|F6UJ33_HORSE Profilin OS=Equus caballus OX=9796 GN=PFN1 PE=3 SV=2	28.7461	29.0721	29.3654	29.809	29.5343	29.3424	29.8879	29.4037	29.2591	29.4351	28.9982	28.9894	29.032	28.9534	28.7588	29.1996	29.4133	29.2658	29.4955	28.9335	28.7812	28.7577	30.2445	29.7611	29.958	29.1907	29.3311	29.5453	29.399	29.1642	29.3037	27.7011	27.4424	27.2292	29.6302	29.8655	29.9126	29.1223	29.0367	28.8329	28.8841	25.941	26.4212
Neogenin 1	NEO1	NEO1	NEO1	ENSECAG00000024743	ENSG00000067141	tr|F6PQZ7|F6PQZ7_HORSE Neogenin 1 OS=Equus caballus OX=9796 GN=NEO1 PE=3 SV=2;tr|A0A3Q2I3I8|A0A3Q2I3I8_HORSE Neogenin 1 OS=Equus caballus OX=9796 GN=NEO1 PE=3 SV=1;tr|F6PYN4|F6PYN4_HORSE Neogenin 1 OS=Equus caballus OX=9796 GN=NEO1 PE=3 SV=2;tr|F6PZH5|F6PZ	28.7403	28.8441	28.9219	28.7517	28.8101	28.7174	28.6725	29.4705	29.1859	29.3615	29.259	28.9214	28.6549	28.97	28.8365	28.8202	28.7519	28.5819	28.9613	27.8574	28.8014	28.9502	28.8587	29.065	28.5204	NaN	29.1753	28.6134	28.9965	28.6065	28.8695	28.9303	28.9699	28.1447	28.4454	28.3238	28.3865	29.8388	30.1197	29.8104	29.6896	28.5775	NaN
VWFD domain-containing protein	FCGBP	*FCGBP		ENSECAG00000011718		tr|F6ZXW9|F6ZXW9_HORSE VWFD domain-containing protein OS=Equus caballus OX=9796 GN=FCGBP PE=4 SV=3;tr|A0A3Q2IAY2|A0A3Q2IAY2_HORSE VWFD domain-containing protein OS=Equus caballus OX=9796 GN=FCGBP PE=4 SV=1;tr|A0A3Q2I7S8|A0A3Q2I7S8_HORSE VWFD domain-contain	28.7373	29.1212	29.1526	29.063	31.228	31.1829	31.4216	30.9573	31.059	31.0883	30.0669	30.0969	30.2565	31.6203	31.6191	31.7378	29.7832	29.6702	29.6182	30.2194	30.4801	30.5185	26.8583	26.7505	26.8861	30.1396	30.0172	29.8651	26.6123	26.4111	26.4236	30.8447	31.0274	31.0239	29.4545	29.5262	29.3391	30.0241	30.222	30.0523	32.9505	21.9648	21.4932
Aldehyde dehydrogenase 1 family member A1	ALDH1A1	ALDH1A1	ALDH1A1	ENSECAG00000019343	ENSG00000165092	tr|A0A3Q2HFL4|A0A3Q2HFL4_HORSE Aldehyde dehydrogenase 1 family member A1 OS=Equus caballus OX=9796 GN=ALDH1A1 PE=3 SV=1;tr|F7CKH3|F7CKH3_HORSE Aldehyde dehydrogenase 1 family member A1 OS=Equus caballus OX=9796 GN=ALDH1A1 PE=3 SV=2;tr|A0A3Q2KZJ6|A0A3Q2KZJ6	28.707	29.1033	29.2248	29.1281	29.1901	29.4136	29.1684	28.0067	28.0841	28.0065	28.9617	28.9244	28.9418	28.1759	28.2464	28.1342	28.0514	28.077	28.0943	28.7896	28.8945	28.7967	28.2679	28.2196	28.353	29.1267	28.956	29.009	29.3435	29.3298	29.293	28.7922	28.5778	28.7011	29.1521	29.0648	29.0962	27.8583	28.2541	27.8798	28.0542	29.047	28.9663
Alpha-1-B glycoprotein	A1BG	A1BG	A1BG	ENSECAG00000015604	ENSG00000121410	tr|F6VJR6|F6VJR6_HORSE Alpha-1-B glycoprotein OS=Equus caballus OX=9796 GN=A1BG PE=4 SV=3	28.6732	27.4796	27.6708	27.5982	28.6457	28.5955	28.6958	28.6056	28.7293	28.5323	28.2629	28.3495	28.3761	28.5167	28.4366	28.4943	27.859	28.0873	28.0553	27.1601	27.1825	27.1784	27.6321	27.5155	27.9672	28.3084	28.2678	28.2192	28.1992	28.289	28.1026	27.9549	27.8495	27.9449	27.8116	27.6421	27.5907	29.1083	29.6179	29.0465	30.2735	31.2814	31.2527
Fibrous sheath interacting protein 2	FSIP2	FSIP2	FSIP2	ENSECAG00000013931	ENSG00000188738	tr|A0A3Q2HGW7|A0A3Q2HGW7_HORSE Fibrous sheath interacting protein 2 OS=Equus caballus OX=9796 GN=FSIP2 PE=4 SV=1;tr|A0A3Q2HE26|A0A3Q2HE26_HORSE Fibrous sheath interacting protein 2 OS=Equus caballus OX=9796 GN=FSIP2 PE=4 SV=1	28.6539	28.0118	27.7327	NaN	NaN	NaN	NaN	NaN	NaN	NaN	NaN	NaN	NaN	NaN	NaN	NaN	NaN	NaN	NaN	NaN	NaN	NaN	27.8873	NaN	28.116	NaN	NaN	NaN	NaN	NaN	NaN	NaN	NaN	NaN	28.2058	28.3127	28.325	NaN	NaN	NaN	NaN	29.2045	30.1204
H1.5 linker histone, cluster member	H1-5	H1-5	H1-5	ENSECAG00000033456	ENSG00000184357	tr|A0A3Q2HUK6|A0A3Q2HUK6_HORSE H1.5 linker histone, cluster member OS=Equus caballus OX=9796 GN=H1-5 PE=3 SV=1	28.6106	29.2849	29.2864	29.2734	29.8949	29.2853	29.8514	29.8494	29.6521	30.0246	29.1227	29.1439	29.0678	29.103	29.0736	29.3377	30.8222	30.1179	30.2051	29.2853	29.4537	29.1298	29.7788	29.9955	30.1377	24.2802	25.1885	25.866	29.7328	29.8459	29.8727	26.5583	26.5502	26.3898	29.1244	29.0131	29.2806	28.6202	28.5824	28.5704	28.5083	26.864	26.826
Glyceraldehyde-3-phosphate dehydrogenase	GAPDH	GAPDH	GAPDH	ENSECAG00000022051	ENSG00000111640	tr|F6YV40|F6YV40_HORSE Glyceraldehyde-3-phosphate dehydrogenase OS=Equus caballus OX=9796 GN=GAPDH PE=3 SV=1	28.5551	28.7795	28.8265	28.7326	28.353	28.5574	28.2984	28.4572	28.4637	28.3658	28.3548	28.3596	28.3275	28.2155	28.2321	28.3204	28.2551	28.3002	28.2693	28.4142	28.2063	28.2772	28.3942	28.4863	28.6791	28.9857	28.9812	28.8793	28.0505	28.0481	27.8673	29.4031	29.6962	29.4366	28.0563	28.1192	28.1482	27.5022	27.6946	27.5978	27.9321	28.837	28.7399
Angiotensinogen	AGT	AGT	AGT	ENSECAG00000015711	ENSG00000135744	tr|F6W4R2|F6W4R2_HORSE Angiotensinogen OS=Equus caballus OX=9796 GN=AGT PE=3 SV=3;tr|A0A5F5PSV7|A0A5F5PSV7_HORSE Angiotensinogen OS=Equus caballus OX=9796 GN=AGT PE=3 SV=1	28.5082	28.5805	28.7147	28.6662	27.5371	27.4473	27.6853	29.2452	29.2878	29.2108	29.177	29.1169	29.1739	29.8517	29.8602	29.8822	28.8794	28.8324	28.8367	25.4349	25.5546	25.6215	28.747	28.806	28.6725	29.4892	29.2926	29.3307	28.4797	28.5576	28.4423	27.4667	27.3689	27.3878	27.7889	27.6407	27.6761	29.626	29.6971	29.5188	28.7013	28.3571	28.4553
Katanin p60 ATPase-containing subunit A-like 2	KATNAL2	KATNAL2	KATNAL2	ENSECAG00000010207	ENSG00000167216	tr|F6PIY3|F6PIY3_HORSE Katanin p60 ATPase-containing subunit A-like 2 OS=Equus caballus OX=9796 GN=KATNAL2 PE=3 SV=3;tr|A0A3Q2IBF4|A0A3Q2IBF4_HORSE Katanin p60 ATPase-containing subunit A-like 2 OS=Equus caballus OX=9796 GN=KATNAL2 PE=3 SV=1	28.5079	29.3208	29.3193	29.8753	28.4876	28.4166	28.521	29.075	29.1556	29.1659	29.085	29.1031	29.2651	29.1418	29.0378	28.8895	29.0163	28.9993	28.995	28.7202	28.8364	28.7657	27.4802	27.6314	27.3388	28.556	28.8149	29.0384	28.258	28.4832	28.5147	29.129	29.0998	29.15	27.359	27.392	27.4556	28.3664	28.2188	28.4381	29.0949	27.5307	27.4185
Ubiquitin-60S ribosomal protein L40	RPS27A;UBA52;UBB	UBA52		ENSECAG00000020660		tr|A0A0B4J1C5|A0A0B4J1C5_HORSE Ubiquitin-60S ribosomal protein L40 OS=Equus caballus OX=9796 GN=UBA52 PE=3 SV=1;tr|F7AUY9|F7AUY9_HORSE Ubiquitin-40S ribosomal protein S27a OS=Equus caballus OX=9796 GN=RPS27A PE=3 SV=2;sp|Q8MKD1|UBB_HORSE Polyubiquitin-B OS	28.5015	28.6242	28.424	28.6318	29.1823	28.8593	29.3104	28.2117	28.4399	28.3667	28.5353	28.5424	28.4382	28.8851	28.4498	28.0163	28.5279	28.7302	28.5407	28.6523	28.5176	28.6194	29.1937	29.1279	29.2349	27.5629	27.1302	27.2923	28.8112	28.7184	28.8893	28.2639	27.9442	28.283	29.0599	29.136	29.147	28.187	28.1971	28.0389	28.6097	28.5585	28.9275
EF-hand domain-containing protein	LOC100061598;LOC100061663		S100A9	ENSECAG00000010615	ENSG00000163220	tr|A0A3Q2H830|A0A3Q2H830_HORSE EF-hand domain-containing protein OS=Equus caballus OX=9796 GN=LOC100061663 PE=4 SV=1;tr|F6SG30|F6SG30_HORSE EF-hand domain-containing protein OS=Equus caballus OX=9796 GN=LOC100061598 PE=4 SV=2	28.4931	29.1329	28.8927	29.2742	28.7935	28.3259	28.7913	29.3098	30.5362	30.4282	29.3828	29.5636	29.3027	28.7846	28.7954	28.7067	29.4866	29.7352	29.9498	29.3547	28.3189	29.3878	28.8754	29.1244	26.6429	NaN	NaN	NaN	26.911	26.9878	27.2213	27.9298	28.2989	28.5421	27.1762	27.1906	27.7922	NaN	26.0433	28.09	31.2537	NaN	NaN
Protein S100-A6	S100A6	*S100A6				sp|O77691|S10A6_HORSE Protein S100-A6 OS=Equus caballus OX=9796 GN=S100A6 PE=3 SV=1	28.4695	29.1917	29.0341	29.3681	28.2141	28.3459	28.7905	28.6633	28.3144	28.3882	29.5968	29.6809	29.9188	28.8419	28.6556	28.7949	27.8691	28.1706	28.0835	28.5882	27.8254	28.371	28.2256	28.2849	28.5938	28.2239	28.4194	29.0566	28.7491	28.3072	28.6888	28.5867	28.8609	28.9942	28.3262	28.1062	28.0864	28.081	28.2712	28.5205	27.306	28.5493	29.308
Leukocyte elastase inhibitor	SERPINB1	*SERPINB1				sp|P05619|ILEU_HORSE Leukocyte elastase inhibitor OS=Equus caballus OX=9796 GN=SERPINB1 PE=1 SV=3;tr|A0A3Q2IC05|A0A3Q2IC05_HORSE Serpin family B member 1 OS=Equus caballus OX=9796 GN=SERPINB1 PE=3 SV=1	28.4632	28.3734	28.4674	28.4152	28.1883	28.2649	28.2095	29.5793	29.6169	29.5484	29.2584	29.2576	29.2289	28.8237	28.8348	28.7027	28.7231	28.8682	28.8478	27.7578	27.8016	27.848	28.4846	28.6555	28.5363	29.3175	29.193	29.1847	27.6824	27.772	27.8108	26.2758	26.4287	26.3425	28.6798	28.5712	28.567	27.8252	27.8774	27.8539	29.8458	27.1694	27.1845
Phospholipid transfer protein	PLTP	PLTP	PLTP	ENSECAG00000019465	ENSG00000100979	tr|F7CR03|F7CR03_HORSE Phospholipid transfer protein OS=Equus caballus OX=9796 GN=PLTP PE=3 SV=2	28.4415	28.0808	28.196	28.1723	30.5813	30.5857	30.5089	26.9252	26.9778	26.9548	26.9902	27.0393	26.952	26.8963	27.07	26.9594	28.406	28.3817	28.275	29.4568	29.6638	29.6033	27.3629	27.4263	27.7566	26.6115	26.1526	26.3135	28.8339	28.8747	28.9158	28.4401	28.3871	28.2761	28.1275	28.2374	28.185	28.7586	29.1866	28.7483	27.3802	30.3839	30.4344
Ferritin heavy chain	FTH1;LOC100051036	*FTH1		ENSECAG00000001669		sp|Q8MIP0|FRIH_HORSE Ferritin heavy chain OS=Equus caballus OX=9796 GN=FTH1 PE=2 SV=3;tr|F6V8B9|F6V8B9_HORSE Ferritin OS=Equus caballus OX=9796 GN=LOC100051036 PE=3 SV=2	28.4127	27.9054	27.8211	27.862	27.6987	27.8143	27.6496	27.5672	27.5504	27.373	29.5233	29.5626	29.5683	27.4184	27.3923	27.3419	27.7281	27.7603	27.7729	29.5885	29.7393	29.5569	29.3478	29.2392	29.3541	27.4898	27.3247	27.5204	30.0574	29.9378	29.8392	27.1641	27.275	27.3165	28.3712	28.2345	28.3517	28.8614	29.0346	28.8613	28.0293	28.1267	28.0506
Inter-alpha-trypsin inhibitor heavy chain 2	ITIH2	ITIH2	ITIH2	ENSECAG00000017637	ENSG00000151655	tr|F7DAF6|F7DAF6_HORSE Inter-alpha-trypsin inhibitor heavy chain 2 OS=Equus caballus OX=9796 GN=ITIH2 PE=3 SV=2;tr|A0A5F5PM55|A0A5F5PM55_HORSE Inter-alpha-trypsin inhibitor heavy chain 2 OS=Equus caballus OX=9796 GN=ITIH2 PE=3 SV=1	28.3727	28.3749	28.5523	28.4442	28.6836	28.6735	28.6323	28.4689	28.5948	28.5035	28.5287	28.403	28.3675	28.1514	28.2083	28.1008	28.3532	28.2834	28.3399	29.6713	29.7173	29.6876	28.444	28.5685	28.4842	27.9579	27.8798	28.0764	27.9206	27.9959	27.9267	29.114	29.144	29.1242	27.7478	27.5813	27.6451	29.0499	29.146	29.0587	27.7833	28.4368	28.3753
Complement C3	C3	C3	C3	ENSECAG00000057145	ENSG00000125730	tr|F7BTW7|F7BTW7_HORSE Complement C3 OS=Equus caballus OX=9796 GN=C3 PE=4 SV=3	28.3544	28.5843	28.3253	28.3682	27.912	28.414	27.8644	29.6903	29.7456	29.6344	29.8712	30.3773	29.8733	30.1939	30.1041	30.08	28.2982	28.2086	28.077	28.4346	28.6043	28.5102	27.8844	27.6871	28.11	28.3742	28.345	28.4595	27.5836	27.7724	27.6582	27.7499	27.7234	27.4603	27.3361	27.0946	27.2558	29.291	29.0895	28.7827	29.9007	27.6514	27.0648
Plasminogen	PLG	PLG	PLG	ENSECAG00000007979	ENSG00000122194	tr|F6USP9|F6USP9_HORSE Plasminogen OS=Equus caballus OX=9796 GN=PLG PE=3 SV=2;tr|A0A3Q2L7R0|A0A3Q2L7R0_HORSE Plasminogen OS=Equus caballus OX=9796 GN=PLG PE=3 SV=1	28.3382	28.2378	28.1848	28.1631	27.0113	27.0457	27.2044	29.0966	29.1501	29.1207	29.2398	29.4063	29.3581	29.0037	28.9703	28.8363	27.8906	27.8531	28.0224	26.8891	26.9234	26.9005	27.5899	27.5294	27.7082	29.7344	29.4052	29.4679	27.5687	27.4484	27.3416	27.4165	27.355	27.2121	27.0458	26.8805	27.0449	29.4781	29.8012	29.5494	29.1071	27.7236	27.4285
Pyruvate kinase	PKM	PKM	PKM	ENSECAG00000007644	ENSG00000067225	tr|B3IVM1|B3IVM1_HORSE Pyruvate kinase OS=Equus caballus OX=9796 GN=PKM PE=2 SV=1;tr|A0A5F5PY44|A0A5F5PY44_HORSE Pyruvate kinase OS=Equus caballus OX=9796 GN=PKM PE=3 SV=1;tr|A0A5F5PZ03|A0A5F5PZ03_HORSE Pyruvate kinase OS=Equus caballus OX=9796 GN=PKM PE=3	28.28	28.1526	28.2084	28.188	28.2625	28.3971	28.177	28.3578	28.3605	28.3777	27.9425	27.9735	27.965	28.2196	28.2469	28.2584	28.3887	28.2238	28.3135	28.1643	28.2775	28.1884	28.5887	28.5896	28.7374	28.332	28.2554	28.2389	28.1116	28.0329	27.9895	27.9552	27.9235	27.8976	28.7381	28.7297	28.6968	27.8067	27.9917	27.6871	28.098	28.027	27.9425
Protein AMBP	AMBP	AMBP	AMBP	ENSECAG00000008365	ENSG00000106927	tr|A0A5F5PEG5|A0A5F5PEG5_HORSE Protein AMBP OS=Equus caballus OX=9796 GN=AMBP PE=3 SV=1;tr|F6UZH0|F6UZH0_HORSE Protein AMBP OS=Equus caballus OX=9796 GN=AMBP PE=3 SV=2	28.2391	27.7608	27.5707	28.0674	27.2993	27.5074	27.8868	27.55	27.8025	27.9164	27.8053	27.6197	27.7722	28.0924	27.7307	27.6218	27.364	27.3402	27.5389	28.5253	28.2626	28.1872	27.543	27.5552	27.8226	29.0918	28.8069	28.6495	27.4323	27.4962	27.5329	28.52	28.2703	28.3998	27.3117	27.2205	27.432	28.7213	29.0519	28.4184	28.1362	29.308	29.1583
Alpha-2-macroglobulin	A2M	A2M	A2M	ENSECAG00000012558	ENSG00000175899	tr|F6RI47|F6RI47_HORSE Alpha-2-macroglobulin OS=Equus caballus OX=9796 GN=A2M PE=3 SV=2;tr|F6R942|F6R942_HORSE Alpha-2-macroglobulin OS=Equus caballus OX=9796 GN=A2M PE=3 SV=2	28.2273	27.7737	27.7811	27.7227	27.1263	27.2543	27.2414	28.1297	28.1876	28.0961	27.7848	27.7477	27.7745	27.1776	27.0874	27.0992	28.2989	28.261	28.2469	28.4352	28.4212	28.4418	27.3853	27.4025	27.3672	28.7202	28.625	28.6003	27.2544	27.2556	27.2863	27.2624	27.2749	27.277	27.6159	27.5427	27.6153	29.2305	29.3013	29.1853	29.3171	29.7756	29.7535
SEC14 like lipid binding 3	SEC14L3	SEC14L3	SEC14L3	ENSECAG00000039616	ENSG00000100012	tr|A0A3Q2ICU4|A0A3Q2ICU4_HORSE SEC14 like lipid binding 3 OS=Equus caballus OX=9796 GN=SEC14L3 PE=4 SV=2	28.2268	29.1249	29.0963	29.1686	27.6594	27.7355	27.8612	27.3092	27.1672	27.3281	29.1537	29.1661	29.1003	25.6782	25.7362	26.2379	26.3746	26.4613	26.4543	25.8032	25.9145	26.0198	27.2124	27.2852	27.2208	28.3662	28.4086	28.3838	28.9965	29.0025	29.0549	27.4494	27.3869	27.3936	27.7188	27.6667	27.6052	26.2407	26.2718	25.8476	27.3379	31.3728	31.4341
Fatty acid binding protein 5	FABP5	FABP5	FABP5	ENSECAG00000008270	ENSG00000164687	tr|A0A5F5PY53|A0A5F5PY53_HORSE Fatty acid binding protein 5 OS=Equus caballus OX=9796 GN=FABP5 PE=3 SV=1;tr|F6RGN2|F6RGN2_HORSE Fatty acid binding protein 5 OS=Equus caballus OX=9796 GN=FABP5 PE=3 SV=2	28.2179	29.3318	29.0758	29.1557	28.114	28.0007	28.4258	28.23	28.2859	28.4521	27.9101	28.0419	28.0838	29.0976	28.8632	28.596	28.4446	28.4171	28.2524	28.5837	28.393	28.1693	29.6563	29.4936	29.8205	27.8829	28.3728	28.087	28.7838	28.7339	28.5586	26.9284	26.807	27.0873	29.1646	28.8135	29.5674	28.3873	28.2641	28.3265	27.4419	25.9436	27.2843
Coronin	CORO1A	CORO1A	CORO1A	ENSECAG00000024788	ENSG00000102879	tr|F6Q6X3|F6Q6X3_HORSE Coronin OS=Equus caballus OX=9796 GN=CORO1A PE=3 SV=1;tr|A0A5F5PTP8|A0A5F5PTP8_HORSE Coronin OS=Equus caballus OX=9796 GN=CORO1A PE=3 SV=1	28.1941	28.0199	28.2747	28.1465	28.2182	28.2602	28.5039	28.2726	28.7693	28.3787	28.1683	27.982	28.3581	28.0619	28.0435	28.1317	28.6275	28.5468	28.6574	28.0628	27.9951	28.1677	28.6207	28.5724	28.5851	28.0946	27.8451	27.8837	28.3434	28.3842	28.3232	26.9915	27.1311	26.856	28.254	28.3127	28.2423	27.6865	28.0926	27.8445	28.0081	26.7895	26.7956
Galectin-3-binding protein	LGALS3BP	LGALS3BP	LGALS3BP	ENSECAG00000033385	ENSG00000108679	tr|A0A3Q2I8H8|A0A3Q2I8H8_HORSE Galectin-3-binding protein OS=Equus caballus OX=9796 GN=LGALS3BP PE=4 SV=1	28.1661	27.9897	28.054	28.0252	28.0324	28.0045	27.972	28.5189	28.7738	28.5951	28.1059	28.0344	28.0728	28.0876	28.2351	28.1853	27.7585	27.8392	27.9941	28.8341	28.9766	28.9924	27.296	27.1191	27.2994	29.1392	29.2908	29.1397	27.3197	27.2395	27.3885	27.6497	27.5529	27.4559	27.0396	27.0137	26.9263	27.9959	27.9494	27.8536	28.3822	28.9749	29.0007
Alpha-2-macroglobulin	A2M;LOC100061656	A2M	A2M	ENSECAG00000012558	ENSG00000175899	tr|A0A5F5PU06|A0A5F5PU06_HORSE Alpha-2-macroglobulin OS=Equus caballus OX=9796 GN=A2M PE=3 SV=1;tr|F6QAD8|F6QAD8_HORSE Uncharacterized protein OS=Equus caballus OX=9796 GN=LOC100061656 PE=3 SV=3	28.1415	28.2275	28.249	28.1445	28.2787	28.4209	28.3543	28.6443	28.6591	28.6361	27.8661	27.8223	27.7259	28.3082	28.4266	28.3966	28.5027	28.4659	28.4331	28.6661	28.7218	28.7436	28.3859	28.407	28.3941	27.7957	27.4643	27.4898	27.7169	27.7152	27.751	28.4458	28.4505	28.456	27.598	27.4505	27.3894	29.1004	29.2347	29.1544	27.5865	27.8622	27.4546
Annexin	ANXA5	ANXA5	ANXA5	ENSECAG00000006429	ENSG00000164111	tr|A0A3Q2I9D4|A0A3Q2I9D4_HORSE Annexin OS=Equus caballus OX=9796 GN=ANXA5 PE=3 SV=1;tr|A0A3Q2I5B6|A0A3Q2I5B6_HORSE Annexin OS=Equus caballus OX=9796 GN=ANXA5 PE=3 SV=2;tr|F7CL15|F7CL15_HORSE Annexin OS=Equus caballus OX=9796 GN=ANXA5 PE=3 SV=2;tr|A0A3Q2GSR	28.1239	28.0815	28.1423	28.1063	28.2417	28.237	28.1472	27.7436	27.8421	27.699	27.9056	27.9177	27.8946	27.6917	27.5873	27.6858	27.2595	27.3545	27.2709	27.6244	27.6754	27.4956	28.3901	28.4104	28.5713	29.0642	28.9073	28.9926	28.3068	28.2943	28.3172	26.1757	26.1089	26.0945	28.4664	28.4814	28.4471	28.2141	28.3369	28.2318	27.7729	29.1662	29.0327
Paxillin	PXN	PXN	PXN	ENSECAG00000014975	ENSG00000089159	tr|F7D2Z3|F7D2Z3_HORSE Paxillin OS=Equus caballus OX=9796 GN=PXN PE=3 SV=2;tr|A0A5F5PT74|A0A5F5PT74_HORSE Paxillin OS=Equus caballus OX=9796 GN=PXN PE=3 SV=1;tr|A0A3Q2HYM1|A0A3Q2HYM1_HORSE Paxillin OS=Equus caballus OX=9796 GN=PXN PE=3 SV=1;tr|A0A3Q2I707|A	28.106	NaN	NaN	NaN	NaN	NaN	NaN	NaN	NaN	NaN	NaN	NaN	NaN	NaN	NaN	NaN	NaN	NaN	NaN	NaN	NaN	NaN	28.0815	28.0633	28.3317	NaN	NaN	NaN	NaN	NaN	NaN	NaN	NaN	NaN	27.9749	27.9899	28.0216	NaN	NaN	NaN	NaN	NaN	NaN
Tyrosine 3-monooxygenase/tryptophan 5-monooxygenase activation protein zeta	YWHAZ	YWHAZ		ENSECAG00000021882		tr|F6XEB4|F6XEB4_HORSE Tyrosine 3-monooxygenase/tryptophan 5-monooxygenase activation protein zeta OS=Equus caballus OX=9796 GN=YWHAZ PE=3 SV=2;tr|A0A3Q2GYK6|A0A3Q2GYK6_HORSE Tyrosine 3-monooxygenase/tryptophan 5-monooxygenase activation protein zeta OS=Eq	28.1028	27.9634	27.7592	27.9043	28.3547	28.3697	28.3468	27.4871	27.4466	27.4404	27.8151	27.7494	27.8724	27.5886	27.7198	27.6844	28.1003	27.8492	27.684	27.939	28.2564	28.0868	28.0088	28.0676	28.6431	27.9352	27.6809	27.6622	28.2614	28.2762	28.2873	29.0856	28.881	28.8437	28.6531	28.8555	28.7934	27.2005	27.8069	27.2257	27.2303	28.5429	28.2835
Ig-like domain-containing protein			IGKV2D-30	ENSECAG00000030159	ENSG00000239571	tr|A0A3Q2GTT0|A0A3Q2GTT0_HORSE Ig-like domain-containing protein OS=Equus caballus OX=9796 PE=4 SV=1	28.0964	25.4926	25.7497	25.5624	28.7221	28.7415	28.8913	29.6335	29.9129	29.8496	26.1532	26.1408	27.1798	25.1806	25.2271	25.2607	29.864	30.2958	30.4073	27.1337	27.0184	27.0095	29.2151	29.1553	28.7979	30.4825	29.9679	30.3077	27.7896	27.9136	27.4929	NaN	NaN	NaN	NaN	NaN	NaN	NaN	NaN	NaN	NaN	29.2359	29.6209
Heat shock cognate 71 kDa protein	HSPA8	*HSPA8		ENSECAG00000013510		tr|A0A3Q2ICN7|A0A3Q2ICN7_HORSE Heat shock cognate 71 kDa protein OS=Equus caballus OX=9796 PE=3 SV=2;sp|A2Q0Z1|HSP7C_HORSE Heat shock cognate 71 kDa protein OS=Equus caballus OX=9796 GN=HSPA8 PE=2 SV=1;tr|A0A3Q2HCA6|A0A3Q2HCA6_HORSE Heat shock protein fami	28.073	28.2043	28.3083	28.2464	28.0616	28.1081	28.0805	27.6969	27.696	27.6767	28.128	28.0612	28.1074	27.6734	27.766	27.6711	27.882	27.7839	27.8637	28.2182	28.3394	28.1268	28.2466	28.2655	28.4352	27.1539	27.0274	27.0858	28.2669	28.3344	28.2966	27.9027	27.8797	27.9016	28.7852	28.6601	28.7462	27.4619	27.5763	27.4369	27.8762	28.9611	28.9222
Peptidyl-prolyl cis-trans isomerase	PPIA	*PPIA	PPIAL4G	ENSECAG00000016673	ENSG00000236334	tr|F6X6A6|F6X6A6_HORSE Peptidyl-prolyl cis-trans isomerase OS=Equus caballus OX=9796 GN=PPIA PE=3 SV=2	28.0712	28.6859	28.7683	28.7181	28.5383	28.9922	28.7108	28.2722	28.2299	28.3588	28.4404	28.4686	28.4754	28.2328	28.2086	28.3501	28.0743	28.3798	28.4033	28.1911	28.1738	28.0389	29.1593	29.1124	29.2435	27.1435	27.0735	26.9155	28.4808	28.3964	28.3381	27.7165	27.6782	27.5884	28.5994	28.5464	28.724	27.8706	27.9498	27.7995	28.3953	28.4406	28.1831
MHC class I antigen 3.7	EQMCE1	*EQMCE1	HLA-C	ENSECAG00000035532	ENSG00000204525	tr|A0A3Q2HJE2|A0A3Q2HJE2_HORSE MHC class I antigen 3.7 OS=Equus caballus OX=9796 GN=EQMCE1 PE=3 SV=1	28.0294	28.5345	28.6097	28.3961	28.224	28.0025	28.3859	29.2669	29.1368	29.3355	26.916	26.8623	26.9486	25.9952	25.9375	25.8436	28.1328	27.8353	28.3665	26.3387	26.6717	26.7128	28.576	28.6877	28.1458	NaN	NaN	NaN	26.2226	25.8508	26.5087	28.5352	28.2703	28.4137	27.6818	27.8358	27.5997	28.7879	28.8526	28.7622	27.3063	26.2875	25.885
Tubulin alpha chain	LOC100051901;TUBA1B	TUBA1B		ENSECAG00000059551		tr|F6SAV5|F6SAV5_HORSE Tubulin alpha chain OS=Equus caballus OX=9796 GN=TUBA1B PE=3 SV=2;tr|A0A3Q2HRV1|A0A3Q2HRV1_HORSE Tubulin alpha chain OS=Equus caballus OX=9796 GN=LOC100051901 PE=3 SV=1	28.024	29.1803	29.1314	29.403	29.2048	29.1555	29.0692	28.0208	27.972	27.9696	28.3741	28.4275	28.5248	27.7657	27.9173	27.9943	28.1598	27.7774	28.0459	28.052	28.1974	28.0307	28.47	28.406	28.0758	27.7683	NaN	27.4238	28.6748	28.6987	28.9053	29.3942	29.4581	29.5559	28.6716	29.0546	28.7185	27.6266	27.8178	27.6438	28.1949	27.673	26.6125
Napsin A aspartic peptidase	NAPSA	NAPSA	NAPSA	ENSECAG00000015730	ENSG00000131400	tr|A0A3Q2LHR3|A0A3Q2LHR3_HORSE Napsin A aspartic peptidase OS=Equus caballus OX=9796 GN=NAPSA PE=3 SV=1;tr|A0A3Q2H4N4|A0A3Q2H4N4_HORSE Napsin A aspartic peptidase OS=Equus caballus OX=9796 GN=NAPSA PE=3 SV=2;tr|F6TB54|F6TB54_HORSE Napsin A aspartic peptida	28.0151	28.0309	28.2629	28.2493	29.2148	29.075	29.1805	28.9717	28.9109	28.9903	27.4886	27.599	27.7457	27.8771	27.9898	27.9372	27.6351	27.931	27.6237	28.1272	27.8765	28.0127	28.0377	27.9174	27.8395	28.0672	28.1327	28.2593	27.7875	27.7066	27.8399	27.824	27.7219	27.6431	27.9095	27.6088	27.644	29.0529	29.2498	29.0254	27.4015	28.3028	28.2493
Pulmonary surfactant-associated protein A	SFTPA1	*SFTPA1				sp|Q95L88|SFTPA_HORSE Pulmonary surfactant-associated protein A OS=Equus caballus OX=9796 GN=SFTPA1 PE=2 SV=1	28.0073	30.0835	30.3486	30.4651	28.7451	28.8222	28.8079	29.7386	29.8513	29.8841	27.4159	26.9902	26.8961	NaN	NaN	NaN	29.3462	29.6872	29.601	27.2415	23.3757	NaN	28.075	28.4982	26.2328	29.6527	30.2292	30.5793	28.7666	28.7899	29.1014	28.3631	28.9155	28.8092	26.2541	26.8785	26.7073	24.7582	NaN	NaN	26.8338	26.0993	27.3917
Ceruloplasmin	CP	CP	CP	ENSECAG00000012064	ENSG00000047457	tr|F6PQ46|F6PQ46_HORSE Ceruloplasmin OS=Equus caballus OX=9796 GN=CP PE=3 SV=3	27.9525	26.7788	26.8471	26.9178	26.8471	27.0415	26.8726	27.4546	27.4694	27.5035	27.5493	27.5436	27.5622	27.0294	26.9579	26.9419	27.7284	27.7729	27.8035	28.1297	28.2144	28.1497	26.7419	26.7163	26.9052	28.7249	28.6088	28.5514	26.8033	26.7526	26.7445	28.0535	27.9146	27.8917	26.1262	26.0276	26.0633	28.4306	28.5555	28.299	27.8153	29.8926	29.8234
Alpha-1-antiproteinase 2				*SERPINA2		sp|P38029|A1AT2_HORSE Alpha-1-antiproteinase 2 OS=Equus caballus OX=9796 PE=1 SV=2	27.9327	27.4447	27.64	27.642	26.9038	27.2775	27.294	28.8264	28.9774	28.7348	29.1026	29.5369	28.9366	30.342	30.3038	29.7885	28.459	28.9392	28.8737	28.0252	26.8538	28.158	27.6121	28.1343	25.3757	28.1328	28.4065	28.6579	27.7876	28.2351	28.4209	28.1695	28.1269	28.0533	27.0081	27.0898	27.2308	30.0901	27.9208	30.0026	28.8083	28.8024	27.5979
Complement C2	C2	C2	C2	ENSECAG00000004709	ENSG00000166278	tr|A0A3Q2IDE0|A0A3Q2IDE0_HORSE Complement C2 OS=Equus caballus OX=9796 GN=C2 PE=4 SV=2;tr|A0A3Q2ICR1|A0A3Q2ICR1_HORSE Complement C2 OS=Equus caballus OX=9796 GN=C2 PE=4 SV=2	27.926	27.464	27.4582	27.4398	26.6569	26.9041	26.8114	28.1731	28.2458	28.3479	28.507	28.4097	28.4313	28.0632	28.1854	28.097	26.7693	27.1125	26.8624	26.5169	26.6026	26.5951	26.5862	26.7752	26.4651	28.5149	28.4422	28.3026	26.5212	26.5202	26.3211	26.273	26.638	25.9819	27.5978	27.7376	27.6333	28.5504	28.5701	28.3088	29.1527	30.9292	31.0146
Ezrin	EZR	EZR	EZR	ENSECAG00000018333	ENSG00000092820	tr|A0A3Q2HHZ0|A0A3Q2HHZ0_HORSE Ezrin OS=Equus caballus OX=9796 GN=EZR PE=4 SV=2;tr|F7BPT4|F7BPT4_HORSE Ezrin OS=Equus caballus OX=9796 GN=EZR PE=4 SV=2;tr|A0A3Q2HF85|A0A3Q2HF85_HORSE Ezrin OS=Equus caballus OX=9796 GN=EZR PE=4 SV=1	27.9152	28.4388	28.5292	28.4161	28.3719	28.3453	28.2526	27.75	27.7068	27.7326	28.4481	28.4809	28.4532	27.3742	27.5072	27.4164	27.3728	27.4594	27.4901	27.06	27.1198	27.027	27.8358	27.7193	27.8081	27.3699	27.2307	27.3903	28.1105	28.0963	28.0864	27.6905	27.6637	27.6744	28.0186	28.0144	28.0826	27.4286	27.6153	27.5402	28.0423	28.9525	28.9027
Serpin family A member 3	SERPINA3	SERPINA3	SERPINA3	ENSECAG00000013482	ENSG00000196136	tr|F6ZLR1|F6ZLR1_HORSE Serpin family A member 3 OS=Equus caballus OX=9796 GN=SERPINA3 PE=3 SV=3	27.912	27.9346	27.7967	27.873	27.298	27.3343	27.402	28.6662	28.7096	28.6484	28.3223	28.2347	28.1966	28.1745	28.1567	28.0678	28.0048	28.1871	28.2122	27.0497	26.9605	27.0272	27.8956	27.9437	27.6435	28.1549	27.7862	28.1747	27.6262	27.6895	27.729	27.8804	27.7672	27.8235	26.9837	26.8872	26.9573	28.7425	28.7224	28.7472	27.1331	28.1253	28.0175
Potassium channel tetramerization domain containing 12	KCTD12	KCTD12	KCTD12	ENSECAG00000002083	ENSG00000178695	tr|A0A5F5PZS2|A0A5F5PZS2_HORSE Potassium channel tetramerization domain containing 12 OS=Equus caballus OX=9796 GN=KCTD12 PE=4 SV=1	27.8762	27.3215	27.3959	27.1751	27.6483	27.3903	27.6664	27.3912	27.4371	27.4529	27.5482	27.585	27.5169	27.7191	27.9419	27.6814	27.3576	27.2118	27.2619	28.6155	28.8827	28.6993	28.0869	28.014	28.3829	27.9924	27.7163	27.8206	28.4025	28.3086	28.4017	26.7475	26.6874	26.6116	28.1596	28.0466	28.1079	27.8518	28.2793	27.6973	26.7477	28.6174	28.1548
Protein S100	S100A8	*S100A8	S100A8	ENSECAG00000057431	ENSG00000143546	tr|F6SN37|F6SN37_HORSE Protein S100 OS=Equus caballus OX=9796 GN=S100A8 PE=3 SV=2	27.861	28.4607	28.3566	28.4425	29.1601	29.425	29.2759	29.573	29.6272	29.6121	28.9396	29.0568	28.7962	28.2736	28.1525	27.899	29.2367	29.2015	29.1626	28.9906	28.9676	28.9592	28.4801	28.5814	28.653	26.5769	26.6796	26.833	27.665	27.6264	27.537	27.1072	27.2173	27.1136	27.9435	27.745	27.9979	27.4605	27.7658	27.3568	29.9862	24.5137	24.8926
Apolipoprotein E	APOA4	APOA4	APOA4	ENSECAG00000004903	ENSG00000110244	tr|F6RZ27|F6RZ27_HORSE Apolipoprotein E OS=Equus caballus OX=9796 GN=APOA4 PE=3 SV=1;tr|A0A5F5PEE6|A0A5F5PEE6_HORSE Apolipoprotein E OS=Equus caballus OX=9796 GN=APOA4 PE=3 SV=1	27.8243	29.0423	28.9676	28.9455	28.0886	28.0442	28.118	27.7796	27.8422	27.7303	26.998	27.0032	27.0289	29.3245	29.3687	29.1996	27.967	27.8204	27.8417	28.2205	28.3434	28.2014	26.968	26.9173	26.9268	27.8906	27.6963	27.8856	28.21	28.1669	28.1838	26.6366	26.5899	26.6391	26.5961	26.7317	26.7987	28.3571	28.4705	28.3624	27.7268	28.4812	28.4565
Autophagy related 7	ATG7	ATG7	ATG7	ENSECAG00000022756	ENSG00000197548	tr|A0A3Q2LU36|A0A3Q2LU36_HORSE Autophagy related 7 OS=Equus caballus OX=9796 GN=ATG7 PE=4 SV=2;tr|A0A3Q2HC70|A0A3Q2HC70_HORSE Ubiquitin-like modifier-activating enzyme ATG7 OS=Equus caballus OX=9796 GN=ATG7 PE=3 SV=1;tr|A0A5F5PX67|A0A5F5PX67_HORSE Ubiquiti	27.8081	NaN	NaN	NaN	NaN	NaN	NaN	NaN	NaN	NaN	NaN	NaN	NaN	NaN	NaN	NaN	NaN	NaN	NaN	NaN	27.967	NaN	27.7777	NaN	27.5215	NaN	NaN	NaN	NaN	NaN	NaN	28.0232	27.7486	28.6866	27.5882	27.5344	27.4257	NaN	NaN	NaN	NaN	NaN	NaN
Peroxiredoxin-6	PRDX6	PRDX6	PRDX6	ENSECAG00000022468	ENSG00000117592	tr|F7AXI9|F7AXI9_HORSE Peroxiredoxin-6 OS=Equus caballus OX=9796 GN=PRDX6 PE=3 SV=2	27.7982	28.2381	28.2844	28.2866	27.2563	27.5557	27.088	27.2122	27.1709	27.2085	28.284	28.2444	28.189	27.0345	26.7792	26.7669	26.5754	26.4645	26.6273	26.326	26.204	26.3597	27.2227	27.2758	27.5043	26.9747	26.8184	27.0202	27.4603	27.539	27.3851	27.2042	27.0776	27.1122	27.9859	27.9162	28.0392	26.4309	26.6132	26.4375	27.5727	30.4233	30.4948
Kininogen 1	KNG1	KNG1	KNG1	ENSECAG00000014646	ENSG00000113889	tr|A0A5F5PUE2|A0A5F5PUE2_HORSE Kininogen 1 OS=Equus caballus OX=9796 GN=KNG1 PE=4 SV=1	27.7853	27.7558	27.9121	27.7934	26.6802	26.2065	27.0851	28.3591	28.2754	28.3113	28.1998	28.3251	28.3929	28.4184	28.4273	28.2979	27.9751	28.0138	28.1366	28.3779	28.4507	28.3917	27.7639	27.8845	27.7165	28.8796	29.0117	28.9022	27.5049	27.3058	27.2257	28.5433	28.658	28.7838	26.4818	26.5953	26.8813	28.7828	28.0544	28.8643	28.0538	27.0765	27.0348
Complement C2	CFB	CFB	CFB	ENSECAG00000011854	ENSG00000243649	tr|A0A3Q2IDD2|A0A3Q2IDD2_HORSE Complement C2 OS=Equus caballus OX=9796 GN=CFB PE=4 SV=2	27.7551	27.4416	27.6301	27.631	27.6607	27.8483	27.6711	28.214	28.1638	28.2403	28.8854	28.8749	29.0148	28.0255	28.0179	28.0822	26.9174	26.8918	26.9527	26.0224	26.2257	25.9791	26.0407	26.0627	26.2251	27.8182	27.7676	27.659	25.795	25.7938	25.8205	26.6671	26.7756	26.7432	27.0803	27.1486	27.0303	29.1618	29.1536	29.1958	31.0909	30.4367	30.3682
CD44 antigen	CD44	CD44	CD44	ENSECAG00000010267	ENSG00000026508	tr|A0A3Q2I011|A0A3Q2I011_HORSE CD44 antigen OS=Equus caballus OX=9796 GN=CD44 PE=4 SV=1;tr|A0A3Q2HEJ5|A0A3Q2HEJ5_HORSE CD44 antigen OS=Equus caballus OX=9796 GN=CD44 PE=4 SV=1;tr|A0A5F5PIX1|A0A5F5PIX1_HORSE CD44 antigen OS=Equus caballus OX=9796 GN=CD44 PE	27.7387	27.5946	27.6791	27.7703	27.214	26.7192	27.509	28.4838	28.3493	28.3914	27.6526	27.9424	27.8153	27.7988	27.6919	27.3241	27.3425	27.6678	27.967	28.7125	28.3457	28.497	28.4812	28.5763	27.7397	26.6479	27.5906	27.8325	27.4191	27.548	27.9894	27.7152	27.7521	27.8413	27.0966	27.3258	27.5963	28.2386	26.7619	28.4223	27.8092	28.148	28.1491
Chloride intracellular channel protein	CLIC1	CLIC1	CLIC1	ENSECAG00000009680	ENSG00000213719	tr|F6ZHQ5|F6ZHQ5_HORSE Chloride intracellular channel protein OS=Equus caballus OX=9796 GN=CLIC1 PE=3 SV=1	27.6994	27.7202	27.8254	27.7719	27.5134	27.4848	27.6397	26.7062	26.7596	26.7291	27.9224	27.936	27.8545	26.9506	26.9604	26.7961	26.9654	26.9075	26.7251	27.0188	27.0456	26.9716	27.1074	27.1519	27.5722	27.7402	27.5966	27.6048	27.9343	27.757	27.8257	27.6885	27.4716	27.7195	27.7716	27.6098	27.6675	26.0861	26.9589	26.2011	26.8723	29.3621	29.4251
Apolipoprotein C-II	APOC2	APOC2		ENSECAG00000014224		tr|F7A1W7|F7A1W7_HORSE Apolipoprotein C-II OS=Equus caballus OX=9796 GN=APOC2 PE=3 SV=3	27.6973	29.6192	29.5372	29.722	27.5781	27.856	28.0993	30.0962	30.0471	30.2729	26.8591	26.7216	NaN	29.8064	29.7114	29.6546	30.0393	29.8446	30.1589	29.5923	29.033	29.7095	28.5207	28.5677	25.8811	28.731	29.2226	29.3565	29.0848	29.5007	29.2866	28.5455	28.7408	29.0715	25.1937	26.5451	26.4931	28.8622	25.3489	28.8187	26.2443	NaN	NaN
Protein S100	S100A9	*S100A9	S100A9	ENSECAG00000010117	ENSG00000163220	tr|F6T046|F6T046_HORSE Protein S100 OS=Equus caballus OX=9796 GN=S100A9 PE=3 SV=2;tr|A0A3Q2GWF9|A0A3Q2GWF9_HORSE EF-hand domain-containing protein OS=Equus caballus OX=9796 GN=S100A9 PE=4 SV=2	27.6819	29.2759	29.0526	29.1103	28.6099	29.0241	28.4115	30.1437	30.2166	30.1587	29.5087	29.5348	29.6417	28.7814	28.6245	28.7942	29.8458	29.7591	29.8508	29.5149	29.1411	29.134	29.0054	29.0757	28.1849	23.2156	26.0148	26.1188	27.5748	27.601	27.7261	27.9821	28.2161	28.2733	27.5585	27.8263	28.0867	28.1074	27.2761	28.0749	31.1011	NaN	NaN
Adenylyl cyclase-associated protein	CAP1	CAP1	CAP1	ENSECAG00000024658	ENSG00000131236	tr|F6SRP7|F6SRP7_HORSE Adenylyl cyclase-associated protein OS=Equus caballus OX=9796 GN=CAP1 PE=3 SV=2	27.6656	27.8966	27.9004	27.913	27.9087	28.0475	27.9132	27.9765	28.0202	28.0129	27.8943	27.8662	27.8799	27.6488	27.7856	27.6819	27.924	27.9147	27.9309	27.63	27.5864	27.5278	28.4815	28.5394	28.5754	27.7856	27.6997	27.8089	28.0445	27.972	27.9083	26.9235	26.855	26.9589	28.3691	28.381	28.3681	27.2481	27.4626	27.2778	27.6922	26.4573	26.3366
Myosin light chain 6	MYL6	MYL6	MYL6	ENSECAG00000039438	ENSG00000092841	tr|A0A3Q2HIE9|A0A3Q2HIE9_HORSE Myosin light chain 6 OS=Equus caballus OX=9796 GN=MYL6 PE=4 SV=2;tr|A0A3Q2LC54|A0A3Q2LC54_HORSE Myosin light chain 6 OS=Equus caballus OX=9796 GN=MYL6 PE=4 SV=2;tr|A0A5F5Q2I0|A0A5F5Q2I0_HORSE Myosin light chain 6 OS=Equus cab	27.6643	27.6917	27.8494	27.76	27.7415	27.5441	28.1297	27.7206	27.8013	27.7514	27.5273	27.5186	27.6045	27.6197	27.7028	27.5741	28.0562	28.0871	28.2219	27.9941	27.6817	27.7314	28.5273	28.5037	28.0135	26.1719	27.2035	27.5042	28.0114	28.0495	27.997	27.9679	27.9325	28.2365	27.8815	28.1905	28.2906	27.45	26.8827	27.2876	27.1834	27.3824	27.156
SEC14 like lipid binding 3	SEC14L3	SEC14L3	SEC14L3	ENSECAG00000039616	ENSG00000100012	tr|A0A3Q2KSD9|A0A3Q2KSD9_HORSE SEC14 like lipid binding 3 OS=Equus caballus OX=9796 GN=SEC14L3 PE=4 SV=2	27.6631	29.0455	29.3185	29.2591	27.8826	28.0486	27.5201	NaN	NaN	26.4395	28.3818	28.5037	28.5989	25.5045	25.3778	NaN	NaN	NaN	NaN	24.1983	NaN	NaN	26.6806	26.6702	26.9977	27.0568	26.6435	26.6234	28.7025	28.6822	28.7209	NaN	27.0985	25.46	28.1258	27.5793	27.6451	25.579	26.4941	NaN	26.7684	28.4372	28.7806
Sushi domain-containing protein	LOC106783161		C4BPA	ENSECAG00000022247	ENSG00000123838	tr|F6YWC0|F6YWC0_HORSE Sushi domain-containing protein OS=Equus caballus OX=9796 GN=LOC106783161 PE=4 SV=2	27.6597	28.095	28.1277	28.1375	26.9653	27.3356	26.7345	27.8103	27.8116	27.6425	27.1	27.3567	27.1512	28.0116	27.7455	27.7856	27.3705	27.4205	27.3906	29.009	29.1077	28.9855	26.7009	26.7054	26.8321	28.0372	27.8679	27.7962	28.2157	28.0715	27.9032	27.8377	27.8178	27.8983	26.0469	25.8578	26.0902	28.4123	28.5977	28.4814	26.9077	29.347	29.044
Histone H2A	H2AC19;H2AC20	H2AC20	H2AC20	ENSECAG00000049520	ENSG00000184260	tr|A0A5F5PYK4|A0A5F5PYK4_HORSE Histone H2A OS=Equus caballus OX=9796 GN=H2AC20 PE=3 SV=1;tr|A0A5F5PKH1|A0A5F5PKH1_HORSE Histone H2A OS=Equus caballus OX=9796 GN=H2AC19 PE=3 SV=1	27.6521	28.5252	28.184	27.833	26.7273	26.3385	26.4779	28.9185	29.1516	29.1397	28.621	28.8582	28.6283	27.8522	28.0827	28.7737	30.1489	29.3607	29.3856	29.2911	28.2471	29.2518	29.071	28.7564	26.8301	NaN	NaN	NaN	28.13	27.877	27.8221	NaN	NaN	27.1606	26.4009	27.092	26.5848	27.7188	25.4042	28.1477	28.5758	NaN	NaN
Prosaposin	PSAP	PSAP	PSAP	ENSECAG00000021672	ENSG00000197746	tr|F6YQM5|F6YQM5_HORSE Prosaposin OS=Equus caballus OX=9796 GN=PSAP PE=4 SV=3	27.6266	26.6199	26.6346	26.7874	27.3154	27.5236	27.1333	26.1653	26.0013	26.2107	26.368	26.3624	26.4307	27.2661	27.1352	26.8859	26.9974	26.95	27.1243	27.5384	27.8631	27.5662	27.665	27.7605	28.0124	27.4924	27.3664	27.2509	27.7303	27.7656	27.8133	26.1507	25.9689	26.1337	27.7699	27.7953	27.8558	27.2925	27.8349	27.378	25.2388	29.7474	29.7674
Glutathione S-transferase omega	GSTO1	GSTO1	GSTO1	ENSECAG00000011560	ENSG00000148834	tr|A0A5F5PEB8|A0A5F5PEB8_HORSE Glutathione S-transferase omega OS=Equus caballus OX=9796 GN=GSTO1 PE=3 SV=1;tr|F7BAA0|F7BAA0_HORSE Glutathione S-transferase omega OS=Equus caballus OX=9796 GN=GSTO1 PE=3 SV=2	27.6223	28.0786	28.0979	28.079	27.1273	27.3129	27.2367	27.2371	27.5164	27.3005	28.0648	28.0334	28.069	26.1056	26.2042	26.102	26.7507	26.6911	26.7483	26.1375	26.2705	26.2712	27.3275	27.3836	27.4428	27.3148	27.1119	27.0755	28.187	28.2127	28.1731	26.4389	26.4199	26.4173	27.6319	27.5356	27.5758	26.8564	27.0216	26.7428	26.5915	30.4333	30.3253
phosphopyruvate hydratase	ENO1	ENO1	ENO1	ENSECAG00000003345	ENSG00000074800	tr|A0A3Q2GSM3|A0A3Q2GSM3_HORSE phosphopyruvate hydratase OS=Equus caballus OX=9796 GN=ENO1 PE=3 SV=1;tr|A0A3Q2KJL6|A0A3Q2KJL6_HORSE phosphopyruvate hydratase OS=Equus caballus OX=9796 GN=ENO1 PE=3 SV=2;tr|F6V7C1|F6V7C1_HORSE phosphopyruvate hydratase OS=Eq	27.6199	27.4686	27.6555	27.5328	28.1693	27.9271	28.1755	27.3956	27.3121	27.3169	27.5221	27.5592	27.6245	27.3734	27.462	27.4235	27.6118	27.5357	27.612	27.4386	27.5028	27.4421	28.1353	28.075	28.353	28.8029	28.7182	28.7541	27.6204	27.685	27.5407	27.3677	27.3482	27.299	28.2869	28.2887	28.251	26.6838	26.9694	26.6161	27.1677	27.7195	27.7434
Phosphoglycerate kinase	PGK1	PGK1	PGK1	ENSECAG00000014984	ENSG00000102144	tr|F7D1R1|F7D1R1_HORSE Phosphoglycerate kinase OS=Equus caballus OX=9796 GN=PGK1 PE=2 SV=2	27.6046	28.2397	28.3247	28.317	28.352	28.3171	28.2862	27.6574	27.8572	27.7193	28.1252	28.1908	28.1062	27.5622	27.6542	27.5132	27.5479	27.798	27.74	27.5626	27.8593	27.5901	28.2671	28.3097	28.5002	25.7428	25.3322	25.6191	27.9898	27.933	27.9089	25.8836	25.8694	25.7575	28.4559	28.403	28.4381	27.3282	27.6136	27.343	27.681	27.821	27.6536
Macrophage receptor with collagenous structure	MARCO	MARCO	MARCO	ENSECAG00000012151	ENSG00000019169	tr|A0A3Q2I6Q7|A0A3Q2I6Q7_HORSE Macrophage receptor with collagenous structure OS=Equus caballus OX=9796 GN=MARCO PE=4 SV=1	27.5584	28.4377	NaN	28.3575	27.1051	26.718	27.1569	28.7114	28.9662	28.4048	NaN	26.4882	26.4071	28.0691	28.4465	28.5028	26.4944	NaN	27.1258	27.6729	27.5558	27.5706	28.4761	28.5398	28.26	NaN	NaN	NaN	28.7459	28.4229	28.3541	26.5435	26.4925	27.3209	26.9401	27.5557	27.2441	28.7955	NaN	28.9149	NaN	NaN	NaN
Immunoglobulin kappa variable 5-2	IGKV5-2	IGKV5-2	IGKV5-2	ENSECAG00000019048	ENSG00000211599	tr|F6ZEV1|F6ZEV1_HORSE Immunoglobulin kappa variable 5-2 OS=Equus caballus OX=9796 GN=IGKV5-2 PE=4 SV=3	27.5456	NaN	NaN	NaN	NaN	NaN	NaN	NaN	NaN	NaN	NaN	NaN	NaN	NaN	NaN	NaN	NaN	NaN	NaN	NaN	NaN	NaN	NaN	NaN	NaN	NaN	NaN	NaN	NaN	NaN	NaN	NaN	NaN	NaN	NaN	NaN	NaN	NaN	NaN	NaN	NaN	NaN	NaN
Ferritin light chain	FTL	*FTL				sp|P02791|FRIL_HORSE Ferritin light chain OS=Equus caballus OX=9796 GN=FTL PE=1 SV=4	27.5229	27.3923	27.3814	27.2428	26.846	26.95	27.0892	26.9916	27.2105	27.0042	29.5073	29.5606	29.6004	27.0111	27.1476	27.0065	27.5406	27.6642	27.6676	29.0624	29.2173	29.1985	28.5179	28.4488	28.5193	26.5901	26.2933	26.4377	29.2023	29.2595	29.3558	27.1302	27.0762	27.1437	27.4436	27.496	27.4852	28.2025	28.2798	28.1857	27.2441	25.9725	25.9431
Tyrosine-protein kinase receptor	ROS1	ROS1	ROS1	ENSECAG00000023669	ENSG00000047936	tr|F6XJD0|F6XJD0_HORSE Tyrosine-protein kinase receptor OS=Equus caballus OX=9796 GN=ROS1 PE=3 SV=1	27.5212	27.5494	27.5931	27.601	27.889	27.8738	27.9992	27.3444	27.3899	27.2698	27.3202	27.393	27.3542	28.1122	28.1101	28.0561	26.8162	26.9119	26.841	27.6207	27.6878	27.6987	26.9762	27.0636	27.1579	27.0073	26.7651	26.8671	27.2803	27.2249	27.285	26.8872	26.7482	26.7954	26.6514	26.3862	26.4483	27.5141	27.8349	27.6271	26.4579	28.513	28.3598
Tubulin beta chain	TUBB	TUBB	TUBB	ENSECAG00000015469	ENSG00000196230	tr|F6TLD9|F6TLD9_HORSE Tubulin beta chain OS=Equus caballus OX=9796 GN=TUBB PE=3 SV=2;tr|A0A3Q2HLJ4|A0A3Q2HLJ4_HORSE Tubulin beta chain OS=Equus caballus OX=9796 GN=TUBB PE=3 SV=1	27.5083	27.3599	27.1129	27.1129	27.6178	27.6263	27.5378	27.2961	27.4055	27.2811	26.704	26.8889	26.75	27.5347	27.5892	27.5694	27.4639	27.5994	27.6725	27.6297	28.0069	27.7092	28.0789	28.0778	28.5574	27.1483	27.1	27.1181	27.9607	27.9335	27.7443	26.6561	26.6592	26.503	28.2996	28.1444	28.138	27.2287	27.4685	26.9076	25.7074	26.8591	26.8298
AHNAK nucleoprotein	AHNAK	AHNAK	AHNAK	ENSECAG00000034383	ENSG00000124942	tr|A0A3Q2HJF2|A0A3Q2HJF2_HORSE AHNAK nucleoprotein OS=Equus caballus OX=9796 GN=AHNAK PE=4 SV=1	27.4994	27.116	27.1654	27.096	27.2698	26.7787	27.2628	27.1064	27.1193	27.2614	26.965	27.0249	27.1462	27.0394	26.9828	26.8622	28.0023	27.7333	27.9009	28.0695	28.0141	27.9753	28.7531	28.7173	28.7737	27.5216	27.4472	27.5057	28.5302	28.5937	28.5086	28.5345	28.4969	28.5163	28.1377	28.2352	28.3834	27.3072	27.4118	27.286	25.657	27.4136	27.2163
Fibrinogen alpha chain (Fragment)	FGA	*FGA				sp|P14452|FIBA_HORSE Fibrinogen alpha chain (Fragment) OS=Equus caballus OX=9796 GN=FGA PE=1 SV=1	27.4983	28.2065	28.3026	28.3583	28.4094	28.4729	28.5937	26.2085	26.3403	26.1908	NaN	NaN	NaN	29.1707	29.2214	NaN	26.8673	26.8019	NaN	28.4713	28.5828	28.443	26.0949	26.0932	26.0179	27.2451	27.1147	27.1772	27.2272	27.1603	27.1209	27.9935	27.5798	27.5887	25.5558	25.365	25.6488	28.203	28.5401	28.1043	26.8037	26.956	27.0821
Tubulin polymerization promoting protein family member 3	TPPP3	TPPP3	TPPP3	ENSECAG00000007133	ENSG00000159713	tr|F7CMU1|F7CMU1_HORSE Tubulin polymerization promoting protein family member 3 OS=Equus caballus OX=9796 GN=TPPP3 PE=3 SV=2	27.4927	30.9221	30.9033	30.9606	29.7192	29.491	29.6752	27.7024	27.7645	27.7341	29.6977	29.574	29.5059	26.3064	26.6702	26.5145	26.1803	26.0788	26.0147	27.3553	27.4372	27.3569	27.0368	27.0636	27.2185	27.3542	26.9315	26.6158	28.2051	28.1655	28.2557	28.1071	28.0681	28.048	28.3001	28.2622	28.2773	27.4231	27.6032	27.3688	28.5876	26.8747	26.3049
Galectin	LGALS1	LGALS1	LGALS1	ENSECAG00000006745	ENSG00000100097	tr|F7DYV0|F7DYV0_HORSE Galectin OS=Equus caballus OX=9796 GN=LGALS1 PE=2 SV=1;tr|A0A3Q2LMJ9|A0A3Q2LMJ9_HORSE Galectin OS=Equus caballus OX=9796 GN=LGALS1 PE=4 SV=1	27.4859	26.8699	26.8132	26.7437	26.9439	27.016	27.1831	27.2403	27.0971	27.3243	27.434	27.3655	27.1838	27.2388	26.9051	26.9817	28.0481	28.1587	28.2427	27.868	27.5896	27.7932	28.693	28.6293	28.5797	26.8033	27.7042	27.1331	28.2974	28.3587	28.2843	26.1913	26.0869	26.0759	28.059	28.1937	28.1883	26.7291	26.4496	26.6939	25.4978	27.3767	27.4124
Complement factor I	CFI	CFI	CFI	ENSECAG00000013869	ENSG00000205403	tr|F7APU2|F7APU2_HORSE Complement factor I OS=Equus caballus OX=9796 GN=CFI PE=4 SV=2	27.4738	28.1426	27.8456	27.8542	27.5591	27.4748	27.3492	27.2607	27.553	27.5198	27.8514	27.8011	27.5511	27.2904	27.0599	26.9126	26.805	26.8231	27.0338	25.2324	25.2759	25.6262	26.1054	26.3413	26.4492	27.679	27.3938	27.6989	25.3184	25.3511	25.0593	26.1704	26.3002	26.2878	27.0949	27.0119	27.2335	28.9347	29.0006	28.9757	28.4935	29.2734	29.2421
Protein S100	S100A4	S100A4	S100A4	ENSECAG00000008221	ENSG00000196154	tr|F6UF75|F6UF75_HORSE Protein S100 OS=Equus caballus OX=9796 GN=S100A4 PE=3 SV=1	27.4606	28.1755	28.3137	28.15	27.8855	28.0056	27.0425	27.3171	27.7089	27.602	28.0549	28.2014	28.2079	27.1849	27.1901	26.3828	28.0635	28.8895	28.7473	29.0624	29.1523	29.0948	29.2751	29.4095	29.5732	26.7301	26.9043	26.3708	28.713	29.0737	28.7492	26.1949	26.3584	26.1066	28.6304	28.5269	28.7326	28.2769	28.1824	28.2863	27.0449	25.1826	25.4641
Ig-like domain-containing protein			IGHV1-69	ENSECAG00000039481	ENSG00000211973	tr|A0A3Q2H306|A0A3Q2H306_HORSE Ig-like domain-containing protein OS=Equus caballus OX=9796 PE=4 SV=1	27.4571	NaN	NaN	NaN	NaN	NaN	NaN	27.9909	27.9584	NaN	27.9183	28.1843	27.9714	NaN	NaN	NaN	NaN	NaN	NaN	24.1333	NaN	NaN	NaN	NaN	NaN	NaN	NaN	NaN	NaN	26.0648	NaN	NaN	NaN	NaN	NaN	NaN	NaN	NaN	NaN	NaN	NaN	26.9395	NaN
Tyrosine 3-monooxygenase/tryptophan 5-monooxygenase activation protein beta	YWHAB	YWHAB	YWHAB	ENSECAG00000020397	ENSG00000166913	tr|F7DZV9|F7DZV9_HORSE Tyrosine 3-monooxygenase/tryptophan 5-monooxygenase activation protein beta OS=Equus caballus OX=9796 GN=YWHAB PE=3 SV=3	27.4398	27.0585	26.9893	26.9861	27.2013	27.319	27.6264	27.0537	26.7313	27.1487	27.2392	27.1906	27.3535	26.9714	26.6424	26.6151	27.1823	27.2877	27.0623	27.029	27.7348	27.1078	27.6005	27.5021	27.8016	27.2863	27.4878	27.6582	27.6384	27.7387	27.7209	27.629	27.6043	27.4514	27.7319	27.8998	27.7665	26.4062	27.335	26.5486	26.1792	27.8696	27.9611
Protein S100	S100A11	S100A11	S100A11	ENSECAG00000019069	ENSG00000163191	tr|F7BND9|F7BND9_HORSE Protein S100 OS=Equus caballus OX=9796 GN=S100A11 PE=3 SV=3	27.4379	27.7703	28.0866	28.0229	27.1643	27.2508	26.5465	27.3812	27.7234	27.619	27.8526	27.9876	27.9451	27.4193	27.3761	27.1803	26.7487	27.0173	27.2473	27.6277	27.2584	27.4188	27.8116	27.7358	27.7121	27.3685	27.3225	27.5299	27.576	27.4567	27.5217	27.9839	28.0957	28.1801	27.5303	27.6744	27.8272	26.9652	27.0579	27.1909	27.3322	27.5981	28.0873
Apolipoprotein C-III	APOC3	*APOC3				sp|P0DN28|APOC3_HORSE Apolipoprotein C-III OS=Equus caballus OX=9796 GN=APOC3 PE=3 SV=1;tr|A0A3Q2I0V8|A0A3Q2I0V8_HORSE Apolipoprotein C-III OS=Equus caballus OX=9796 GN=APOC3 PE=3 SV=2	27.403	27.4624	27.7902	27.7599	27.2871	26.4056	26.9286	28.0642	28.0479	27.9846	26.3048	26.2723	26.1498	27.1263	26.9941	26.9878	27.6435	27.2251	27.4596	28.1918	28.1674	27.8809	26.2072	26.0112	26.3258	26.4284	26.2222	26.9356	28.3869	28.1674	27.9922	27.3993	27.2881	27.2788	25.914	25.7763	26.1497	28.128	28.2974	28.4328	26.1382	28.9101	28.8247
Alkaline phosphatase	ALPL	ALPL	ALPL	ENSECAG00000011467	ENSG00000162551	tr|A0A3Q2LA46|A0A3Q2LA46_HORSE Alkaline phosphatase OS=Equus caballus OX=9796 GN=ALPL PE=3 SV=1;tr|F7AEK5|F7AEK5_HORSE Alkaline phosphatase OS=Equus caballus OX=9796 GN=ALPL PE=3 SV=2;tr|A0A3Q2GYF5|A0A3Q2GYF5_HORSE Alkaline phosphatase OS=Equus caballus OX	27.382	27.3736	27.3828	27.2294	27.4189	27.673	27.7134	27.0889	27.219	27.1267	28.32	28.2939	28.1885	27.2842	27.3991	27.1338	27.26	27.4964	27.4743	27.8896	27.861	27.7962	26.148	26.2166	26.1684	26.982	26.7995	26.8126	26.7023	26.5183	26.6331	26.6355	26.6943	26.5895	25.8474	25.8968	26.0226	27.4201	27.4693	27.312	27.6308	28.4393	28.5131
Hemoglobin, alpha 2	HBA2	*HBA2	HBA2	ENSECAG00000031859	ENSG00000188536	tr|Q28383|Q28383_HORSE Hemoglobin, alpha 2 OS=Equus caballus OX=9796 GN=HBA2 PE=3 SV=1	27.3768	22.7598	21.8177	22.627	NaN	NaN	NaN	31.3367	31.425	29.9468	NaN	NaN	NaN	33.349	33.4586	33.2453	32.5626	32.6619	32.6802	22.7833	23.0708	22.6579	30.7958	30.7612	31.062	28.4625	28.0179	28.2675	27.837	27.5572	27.7772	29.9948	29.9803	29.8984	27.0737	27.3673	27.1509	24.5465	24.8729	24.2865	25.1057	NaN	NaN
Protein S100	S100A12	S100A12	S100A12	ENSECAG00000009742	ENSG00000163221	tr|F6Z230|F6Z230_HORSE Protein S100 OS=Equus caballus OX=9796 GN=S100A12 PE=3 SV=2	27.3543	29.6207	29.3278	29.5587	29.6772	28.8037	29.8822	28.7153	27.3001	27.6045	27.9827	28.3067	28.9285	27.0791	26.8436	27.0477	28.7712	29.2288	28.3441	29.9927	28.8335	29.3137	27.297	27.3892	27.5268	NaN	NaN	24.5413	27.525	27.2721	27.7786	26.984	27.0952	27.9028	26.0203	26.5099	26.7235	28.0928	26.4149	27.9783	30.8682	NaN	NaN
Histone H2A	H2AZ1;H2AZ2	H2AZ1	H2AZ1	ENSECAG00000023732	ENSG00000164032	tr|F7BXQ8|F7BXQ8_HORSE Histone H2A OS=Equus caballus OX=9796 GN=H2AZ1 PE=3 SV=2;tr|F6X1H9|F6X1H9_HORSE Histone H2A OS=Equus caballus OX=9796 GN=H2AZ2 PE=3 SV=3;tr|A0A5F5PRD9|A0A5F5PRD9_HORSE Histone H2A OS=Equus caballus OX=9796 GN=H2AZ2 PE=3 SV=1;tr|A0A5F	27.3213	27.4473	27.5643	27.4684	27.6839	27.6317	28.0568	27.927	28.2809	28.0804	27.9532	27.9708	27.9531	27.3063	27.3134	27.0361	28.2898	28.5703	28.5555	27.6606	27.7592	27.5874	28.5441	28.3751	28.3726	23.8603	24.7386	24.6614	28.282	27.986	28.0333	25.029	25.4632	25.4394	27.55	27.6298	27.0322	27.2008	27.4326	27.2818	26.3725	24.4269	NaN
6-phosphogluconate dehydrogenase, decarboxylating	PGD	PGD	PGD	ENSECAG00000019711	ENSG00000142657	tr|F7D917|F7D917_HORSE 6-phosphogluconate dehydrogenase, decarboxylating OS=Equus caballus OX=9796 GN=PGD PE=3 SV=2	27.3188	27.3049	27.3972	27.3301	27.5385	27.5672	27.5837	27.5838	27.7197	27.5861	27.6668	27.7012	27.6822	27.415	27.4837	27.3359	27.3348	27.3214	27.2555	27.1559	27.3253	27.2462	27.6656	27.6064	27.8197	25.8274	25.5284	25.5308	27.5045	27.483	27.5413	25.618	25.7198	25.4976	28.1275	27.9892	28.0465	26.8361	27.0411	26.7694	27.3343	28.1338	27.8698
AP complex subunit beta	AP1B1	AP1B1	AP1B1	ENSECAG00000019246	ENSG00000100280	tr|F7CLY2|F7CLY2_HORSE AP complex subunit beta OS=Equus caballus OX=9796 GN=AP1B1 PE=3 SV=3;tr|A0A3Q2L5B6|A0A3Q2L5B6_HORSE AP complex subunit beta OS=Equus caballus OX=9796 GN=AP1B1 PE=3 SV=2;tr|A0A3Q2H7A7|A0A3Q2H7A7_HORSE Adaptor related protein complex 1	27.3158	27.0319	27.3996	27.563	27.3768	27.4187	27.4916	27.0898	27.3201	26.9887	26.9524	27.2548	27.3818	27.3844	27.1272	27.354	26.9696	27.2091	27.3547	27.4092	27.75	27.4586	27.6861	27.5841	27.7992	26.8605	26.7974	26.7466	27.5637	27.7682	27.7988	27.5595	27.3745	27.5159	27.9135	27.9455	27.7512	27.032	27.297	26.7133	28.9468	26.7714	26.7468
Actin gamma 1	ACTG1	ACTG1	ACTG1	ENSECAG00000018600	ENSG00000184009	tr|F7AAK7|F7AAK7_HORSE Actin gamma 1 OS=Equus caballus OX=9796 GN=ACTG1 PE=3 SV=1;tr|F7A5E3|F7A5E3_HORSE Actin gamma 1 OS=Equus caballus OX=9796 GN=ACTG1 PE=3 SV=3	27.313	26.9969	26.9449	27.161	NaN	27.6828	26.4953	26.775	26.9929	26.8311	27.0264	26.8307	26.6927	26.5997	26.6078	26.6471	27.1097	26.9743	26.9918	27.2574	27.4226	27.1559	28.0309	28.2727	29.0277	27.1341	27.0537	26.5589	28.1241	27.6278	27.323	27.0826	27.1865	27.1651	28.8097	28.6047	28.9321	26.7119	27.7828	27.0109	NaN	27.8888	27.9112
Fructose-bisphosphate aldolase	ALDOA	ALDOA	ALDOA	ENSECAG00000003121	ENSG00000149925	tr|A0A3Q2HN78|A0A3Q2HN78_HORSE Fructose-bisphosphate aldolase OS=Equus caballus OX=9796 GN=ALDOA PE=3 SV=1;tr|A0A3Q2GTU4|A0A3Q2GTU4_HORSE Fructose-bisphosphate aldolase OS=Equus caballus OX=9796 GN=ALDOA PE=3 SV=2;tr|A0A3Q2L254|A0A3Q2L254_HORSE Fructose-bi	27.2569	27.6294	27.6005	27.5745	27.31	27.6148	27.3999	27.3446	27.379	27.4412	27.3827	27.4111	27.392	27.2814	27.2056	26.9591	26.9269	26.9315	27.0295	26.0559	26.1756	25.941	27.2659	27.3096	27.5008	27.0994	26.8019	26.9001	27.1138	27.1486	27.1528	25.7538	25.5897	25.6946	27.687	27.611	27.745	27.326	27.4229	27.1657	27.4202	27.0501	26.9315
Heterogeneous nuclear ribonucleoproteins A2/B1	HNRNPA2B1	HNRNPA2B1	HNRNPA2B1	ENSECAG00000000782	ENSG00000122566	tr|F6VYB1|F6VYB1_HORSE Heterogeneous nuclear ribonucleoproteins A2/B1 OS=Equus caballus OX=9796 GN=HNRNPA2B1 PE=4 SV=3;tr|A0A3Q2I397|A0A3Q2I397_HORSE Heterogeneous nuclear ribonucleoproteins A2/B1 OS=Equus caballus OX=9796 GN=HNRNPA2B1 PE=4 SV=1;tr|A0A3Q2L	27.2149	27.2461	27.1897	27.1003	27.439	27.5568	27.6764	27.0638	27.0238	27.0671	27.0434	26.9062	26.7423	27.2289	26.9048	27.4847	27.555	27.6842	27.7225	27.3254	27.3314	27.2929	27.8806	27.8894	27.8618	26.5833	26.4369	26.4195	27.8278	27.6818	27.7529	28.0004	28.1869	28.2099	28.0112	27.7789	27.8892	27.0179	26.8441	26.9791	26.531	25.2928	25.2209
Complement C9	C9	C9	C9	ENSECAG00000007865	ENSG00000113600	tr|F6UFT2|F6UFT2_HORSE Complement C9 OS=Equus caballus OX=9796 GN=C9 PE=3 SV=1;sp|P48770|CO9_HORSE Complement component C9 OS=Equus caballus OX=9796 GN=C9 PE=2 SV=1	27.1972	27.8782	27.82	27.7722	28.4797	28.8525	28.5511	28.1196	28.1313	28.1311	28.8648	28.8497	28.7996	28.1048	28.1138	28.0919	27.2768	27.6107	27.3376	26.4844	26.2625	26.507	24.3025	24.2753	24.0867	28.4621	28.4172	28.4802	27.7678	27.8182	27.8061	26.5212	26.5469	26.6404	26.866	26.828	26.8185	28.281	27.9797	28.3268	28.0161	28.2364	28.5581
ADP-ribosylation factor	ARF1;FKBP11	ARF1	ARF1	ENSECAG00000032327	ENSG00000143761	tr|F6XLZ5|F6XLZ5_HORSE ADP-ribosylation factor OS=Equus caballus OX=9796 GN=ARF1 PE=3 SV=3;tr|F6TD06|F6TD06_HORSE ADP-ribosylation factor OS=Equus caballus OX=9796 GN=FKBP11 PE=3 SV=1;tr|A0A3Q2KZX1|A0A3Q2KZX1_HORSE FKBP prolyl isomerase 11 OS=Equus caballu	27.1929	27.4043	27.5521	27.4703	27.4897	27.4336	27.0726	26.8437	26.9968	26.9224	26.8935	27.0753	26.9958	26.822	26.707	26.7041	26.835	27.0441	27.0464	27.1109	27.3229	27.1592	27.6202	27.5502	27.765	26.6618	26.5773	26.7496	27.6448	27.6138	27.7119	27.1146	26.9573	27.0253	27.7079	27.5898	27.6823	26.8477	27.1401	26.5879	26.1459	27.4471	27.362
Myosin heavy chain 9	MYH9	MYH9	MYH9	ENSECAG00000020716	ENSG00000100345	tr|F6WCS1|F6WCS1_HORSE Myosin heavy chain 9 OS=Equus caballus OX=9796 GN=MYH9 PE=3 SV=2;tr|F6VSC4|F6VSC4_HORSE Myosin heavy chain 9 OS=Equus caballus OX=9796 GN=MYH9 PE=3 SV=3;tr|A0A3Q2IBX2|A0A3Q2IBX2_HORSE Myosin heavy chain 9 OS=Equus caballus OX=9796 GN	27.184	26.8559	26.8799	26.7985	27.2874	27.1876	27.3336	27.1971	27.2935	27.2347	26.9238	26.9143	26.8443	26.8202	26.9569	26.7902	27.3578	27.4039	27.4321	27.0317	27.0915	27.1101	27.7684	27.7092	27.919	26.2366	26.1271	26.1374	27.4895	27.3632	27.3622	26.7723	26.7493	26.7474	27.4727	27.3917	27.4527	26.6167	26.933	26.5237	26.4851	26.7758	26.5107
Nucleoporin 210 like	NUP210L	NUP210L	NUP210L	ENSECAG00000002401	ENSG00000143552	tr|A0A5F5PP35|A0A5F5PP35_HORSE Nucleoporin 210 like OS=Equus caballus OX=9796 GN=NUP210L PE=3 SV=1	27.1789	27.1454	27.0721	27.0997	26.6351	26.1741	27.4521	27.2942	27.3901	27.4011	26.8087	26.7908	27.061	26.8425	27.003	26.5393	27.2252	27.567	27.7054	27.4256	27.2195	27.0837	28.1079	28.2959	27.1906	25.9741	27.1304	27.4802	27.3348	27.2879	27.7071	26.6656	26.7629	27.1158	27.312	27.9208	28.1315	26.7643	24.5174	26.6599	26.7421	26.3137	26.6565
creatine kinase	CKB	CKB	CKB	ENSECAG00000009054	ENSG00000166165	tr|F6Y2Q4|F6Y2Q4_HORSE creatine kinase OS=Equus caballus OX=9796 GN=CKB PE=3 SV=1	27.1759	28.3134	28.5296	28.2782	28.1149	28.2565	28.0808	26.601	26.6561	26.5993	28.0112	27.9661	28.0001	25.0166	25.4671	25.1577	26.6699	26.5955	26.5554	26.6645	27.0395	26.6678	27.1032	27.069	27.5779	26.6721	26.6834	26.7621	28.0861	28.0508	27.997	27.9762	27.9766	28.0461	28.0828	28.0885	28.1404	26.1126	26.5826	26.1273	27.2273	27.9557	27.9933
Transferrin	INHCA	TF	TF	ENSECAG00000017555	ENSG00000091513	tr|F6PKE1|F6PKE1_HORSE Transferrin OS=Equus caballus OX=9796 GN=INHCA PE=3 SV=3	27.1708	25.9609	25.8934	25.8905	25.1761	25.5249	25.5725	27.3259	27.3001	27.3068	27.6453	27.6427	27.5924	27.4183	27.2412	27.3541	25.5735	25.44	25.1454	23.4103	24.1752	23.5225	25.1339	25.1364	25.2151	29.0457	28.7665	28.7522	25.1811	25.1917	25.2765	25.3888	24.9834	25.2716	26.7313	26.6411	26.7327	27.9688	27.983	28.0361	28.0488	29.3354	29.1093
G protein subunit alpha i2	GNAI2	GNAI2	GNAI2	ENSECAG00000000489	ENSG00000114353	tr|F7DWN5|F7DWN5_HORSE G protein subunit alpha i2 OS=Equus caballus OX=9796 GN=GNAI2 PE=4 SV=2;tr|A0A5F5PNX1|A0A5F5PNX1_HORSE G protein subunit alpha i2 OS=Equus caballus OX=9796 GN=GNAI2 PE=4 SV=1	27.1694	26.7015	26.817	26.7843	27.126	27.089	27.2799	27.2507	27.2762	27.2879	26.7936	26.8479	26.6638	27.1647	27.2346	27.0405	27.2891	27.218	27.2122	27.2353	27.1553	27.3557	27.5493	27.5751	27.7693	26.7182	26.4956	26.2485	27.1256	27.2103	27.3213	26.1777	26.3596	26.2212	27.2792	27.1669	27.253	26.8174	27.0691	26.7246	26.5029	27.9126	27.5698
Transitional endoplasmic reticulum ATPase	VCP	VCP	VCP	ENSECAG00000010644	ENSG00000165280	tr|F7BWW6|F7BWW6_HORSE Transitional endoplasmic reticulum ATPase OS=Equus caballus OX=9796 GN=VCP PE=3 SV=2;tr|A0A3Q2HWP9|A0A3Q2HWP9_HORSE Transitional endoplasmic reticulum ATPase OS=Equus caballus OX=9796 GN=VCP PE=3 SV=1	27.1572	27.5728	27.688	27.5265	27.4213	27.4271	27.4114	26.5861	26.6127	26.6344	26.975	26.8717	26.9441	26.951	26.9502	26.8566	26.8442	26.8382	26.8369	26.992	27.0762	26.9842	26.8749	26.8924	27.0457	26.9792	26.8231	26.8684	27.1598	27.1866	27.1703	28.4645	28.4528	28.4207	27.4601	27.4233	27.4201	26.0647	26.4878	26.0673	26.3849	28.0047	27.8548
C-type lectin domain family 3 member B	CLEC3B	CLEC3B	CLEC3B	ENSECAG00000006251	ENSG00000163815	tr|A0A3Q2GT53|A0A3Q2GT53_HORSE C-type lectin domain family 3 member B OS=Equus caballus OX=9796 GN=CLEC3B PE=4 SV=1;tr|F7AW05|F7AW05_HORSE C-type lectin domain family 3 member B OS=Equus caballus OX=9796 GN=CLEC3B PE=4 SV=3	27.157	29.5291	29.6634	29.3174	29.495	29.5414	29.4129	27.1836	26.9208	27.0978	26.6382	26.5515	26.3259	25.6737	25.6656	25.6637	26.2196	26.4477	26.1981	28.2033	28.516	28.3455	25.968	25.7581	26.0817	28.6083	28.357	28.0968	26.2641	26.1935	26.223	29.648	29.7386	29.747	28.2663	28.138	28.2732	29.7548	30.4017	29.8089	28.3957	NaN	24.1386
Myeloid cathelicidin 2	eCATH-2;ECATH-2	*eCATH-2	CAMP	ENSECAG00000016046	ENSG00000164047	tr|O62841|O62841_HORSE Myeloid cathelicidin 2 OS=Equus caballus OX=9796 GN=eCATH-2 PE=2 SV=1;tr|A0A5F5PYT4|A0A5F5PYT4_HORSE Myeloid cathelicidin 2 OS=Equus caballus OX=9796 GN=ECATH-2 PE=3 SV=1	27.1468	27.2087	27.3471	27.2013	28.2455	28.461	28.3042	29.1081	29.2052	29.1724	27.439	27.8539	27.3383	27.3324	27.4442	27.1606	27.8605	27.8538	27.5853	28.177	28.0386	28.0519	27.6467	27.7674	27.7576	25.6102	25.541	25.092	27.3664	27.1246	26.8845	24.7694	24.8442	24.5382	26.9436	27.0364	26.9303	26.1682	26.4691	26.1174	28.6769	NaN	24.8308
Complement C7	C7	C7	C7	ENSECAG00000012362	ENSG00000112936	tr|A0A3Q2KNA7|A0A3Q2KNA7_HORSE Complement C7 OS=Equus caballus OX=9796 GN=C7 PE=3 SV=2;tr|A0A3Q2H319|A0A3Q2H319_HORSE Complement C7 OS=Equus caballus OX=9796 GN=C7 PE=3 SV=1;tr|A0A3Q2GVH2|A0A3Q2GVH2_HORSE Complement C7 OS=Equus caballus OX=9796 GN=C7 PE=3	27.1383	27.3649	27.3921	27.3081	25.2765	25.2549	25.5997	29.0439	29.0555	29.1065	28.8074	28.7977	28.8349	27.3851	27.545	27.3158	25.5362	25.7376	25.7158	24.1754	24.0656	23.6949	25.6807	25.6937	25.9542	28.0513	27.9335	28.0017	25.5363	25.2852	25.3215	25.5955	25.4741	25.5384	26.2883	26.323	26.3233	29.1225	29.1171	29.0396	28.7547	28.1519	28.2031
Serpin family A member 6	SERPINA6	SERPINA6	SERPINA6	ENSECAG00000015152	ENSG00000170099	tr|F7DRS2|F7DRS2_HORSE Serpin family A member 6 OS=Equus caballus OX=9796 GN=SERPINA6 PE=3 SV=3	27.1133	27.1828	27.2172	27.2364	27.2112	27.1786	27.4117	27.5826	27.5777	27.5161	27.5601	27.5608	27.5526	27.2902	27.4008	27.5088	27.3283	27.4011	27.6855	25.1605	25.1524	25.2772	26.6621	26.7217	26.6134	27.1036	27.1797	27.1334	27.9343	27.9836	28.0514	27.1121	27.2152	27.1755	25.8931	25.9185	25.8556	28.5919	28.5877	28.7094	26.9939	27.4562	27.6053
Thioredoxin	TXN	TXN	TXN	ENSECAG00000013324	ENSG00000136810	sp|O97508|THIO_HORSE Thioredoxin OS=Equus caballus OX=9796 GN=TXN PE=3 SV=3;tr|A0A5F5Q0T2|A0A5F5Q0T2_HORSE Thioredoxin OS=Equus caballus OX=9796 GN=TXN PE=4 SV=1	27.1063	28.068	28.0444	28.2928	27.0633	26.7596	27.0273	26.7962	26.7818	26.9558	27.7874	27.8121	27.8342	27.8334	27.5003	27.1973	26.8671	26.705	26.9487	27.1393	27.1911	26.8016	27.7779	27.2662	27.5947	26.5125	26.6362	26.5823	27.4924	27.4862	27.2602	26.5205	26.4679	26.805	28.4492	28.4452	29.0612	26.3367	26.4002	26.2009	26.9878	25.3811	25.8387
Biliverdin reductase B	BLVRB	BLVRB	BLVRB	ENSECAG00000000697	ENSG00000090013	tr|F7D2D9|F7D2D9_HORSE Biliverdin reductase B OS=Equus caballus OX=9796 GN=BLVRB PE=4 SV=2	27.106	28.0991	28.053	27.8083	27.6919	27.6598	27.3816	26.7854	26.8728	26.9606	28.5271	28.4904	28.5287	27.9121	27.8807	27.581	27.5259	27.568	27.6464	25.7329	25.5754	25.3978	27.0539	27.1231	26.8533	25.8869	26.0415	26.3682	27.3514	27.2945	27.402	26.3222	26.429	26.507	27.5095	27.545	27.6583	25.9018	25.1832	25.8772	26.7442	26.6588	26.4728
Monocyte differentiation antigen CD14	CD14	CD14	CD14	ENSECAG00000031960	ENSG00000170458	tr|Q9TTT3|Q9TTT3_HORSE Monocyte differentiation antigen CD14 OS=Equus caballus OX=9796 GN=CD14 PE=2 SV=1;tr|A0A5F5PSH9|A0A5F5PSH9_HORSE Monocyte differentiation antigen CD14 OS=Equus caballus OX=9796 GN=CD14 PE=4 SV=1	27.1024	27.0962	27.4134	27.3669	26.9733	26.7887	26.8104	27.0289	27.17	26.8299	27.9283	27.8734	27.9337	28.3154	28.2219	28.1734	26.0951	26.1136	26.2163	25.2089	25.7805	24.7763	27.1531	27.0145	27.4568	27.9223	27.6499	27.6674	26.2992	26.1737	26.2064	26.4658	26.4124	26.3956	27.5373	27.3261	27.2885	27.5394	28.3844	27.7859	27.4184	26.9779	26.7154
EGF containing fibulin extracellular matrix protein 1	EFEMP1	EFEMP1	EFEMP1	ENSECAG00000010447	ENSG00000115380	tr|F6PVG3|F6PVG3_HORSE EGF containing fibulin extracellular matrix protein 1 OS=Equus caballus OX=9796 GN=EFEMP1 PE=4 SV=2;tr|F6T0M8|F6T0M8_HORSE EGF containing fibulin extracellular matrix protein 1 OS=Equus caballus OX=9796 GN=EFEMP1 PE=4 SV=2;tr|A0A3Q2I	27.0916	26.6409	26.6554	26.7282	26.4783	26.5805	26.2658	26.7516	27.0628	26.7001	26.7104	26.8716	26.8599	26.9299	26.7861	26.7965	26.9087	26.8539	26.8707	26.4168	26.4494	26.4043	26.9599	26.8875	26.7714	28.0674	27.8029	27.6834	27.6941	27.7689	27.8264	27.53	27.374	27.4149	26.9098	26.9393	26.9349	27.49	27.6552	27.6255	26.7567	27.3355	26.6726
Rho GDP dissociation inhibitor beta	ARHGDIB	ARHGDIB	ARHGDIB	ENSECAG00000013788	ENSG00000111348	tr|F7BBJ0|F7BBJ0_HORSE Rho GDP dissociation inhibitor beta OS=Equus caballus OX=9796 GN=ARHGDIB PE=3 SV=2	27.0842	27.1776	27.1017	27.1865	26.9652	27.0723	27.424	27.7549	27.6403	27.8081	27.644	27.7768	27.7866	26.669	26.7603	26.7514	27.3944	27.1546	27.3593	26.1339	25.965	25.9252	27.8179	27.695	27.7419	26.7829	27.0705	27.0628	27.0298	26.921	26.9165	24.8532	25.047	25.2417	27.0662	27.1627	27.1833	26.8483	26.7017	26.7665	28.0116	26.8276	26.7201
Protein disulfide-isomerase	PDIA3	PDIA3	PDIA3	ENSECAG00000020252	ENSG00000167004	tr|F6VSN9|F6VSN9_HORSE Protein disulfide-isomerase OS=Equus caballus OX=9796 GN=PDIA3 PE=3 SV=2	27.0772	27.222	27.2133	27.2175	28.0077	27.9403	27.9452	26.6812	26.811	26.7791	26.5633	26.6116	26.6092	27.0782	27.0857	26.9109	27.515	27.5347	27.5225	27.5785	27.6923	27.6718	28.0478	28.1065	28.1503	26.1035	26.2362	26.2341	27.7266	27.7048	27.6751	26.5694	26.4574	26.5431	28.383	28.3407	28.3783	26.8684	27.166	26.8005	26.5833	25.7292	25.7229
Ig-like domain-containing protein	LOC100059994		HLA-C	ENSECAG00000033152	ENSG00000204525	tr|A0A3Q2HTG9|A0A3Q2HTG9_HORSE Ig-like domain-containing protein OS=Equus caballus OX=9796 GN=LOC100059994 PE=3 SV=2;tr|A0A5F5PUW6|A0A5F5PUW6_HORSE Butyrophilin subfamily 1 member A1-like OS=Equus caballus OX=9796 PE=3 SV=1;tr|A0A5F5PVY0|A0A5F5PVY0_HORSE U	27.0735	26.6508	28.0514	27.379	27.8423	27.0146	26.9855	27.4931	28.9652	27.5353	NaN	24.6161	24.6835	23.9061	24.1987	23.9277	25.6703	25.2941	26.0958	24.8132	25.0666	24.7833	26.5297	26.3056	26.5894	24.1384	NaN	24.5706	24.4718	24.4389	24.342	27.0053	28.6885	28.4635	26.0583	26.2549	26.3025	28.4647	27.4542	27.1292	NaN	29.0783	28.9554
small monomeric GTPase	RAP1B	RAP1B	RAP1B	ENSECAG00000004651	ENSG00000127314	tr|F6SSK7|F6SSK7_HORSE small monomeric GTPase OS=Equus caballus OX=9796 GN=RAP1B PE=2 SV=1;tr|A0A5F5PZZ3|A0A5F5PZZ3_HORSE RAP1B, member of RAS onco family OS=Equus caballus OX=9796 GN=RAP1B PE=4 SV=1;tr|A0A5F5Q1H9|A0A5F5Q1H9_HORSE RAP1B, member of RAS onco	27.0584	26.9346	26.9795	26.9533	27.5392	27.5419	27.5208	27.1165	27.1414	26.9698	26.8391	26.8746	26.7438	26.87	26.9568	27.2148	27.279	27.2665	27.2158	27.4097	27.6758	27.4311	27.636	27.556	27.834	26.7461	26.4473	26.6495	27.5527	27.4683	27.5216	26.7459	26.6661	26.6164	27.401	27.5285	27.6318	26.5064	26.9367	26.7204	26.1721	26.9336	26.7141
Vitronectin	VTN	VTN	VTN	ENSECAG00000015904	ENSG00000109072	tr|F6V881|F6V881_HORSE Vitronectin OS=Equus caballus OX=9796 GN=VTN PE=4 SV=3	27.0472	25.9352	26.0457	26.0255	27.6693	27.3949	27.6187	26.5645	26.6127	26.4331	27.2146	27.2833	27.3767	26.3814	26.2056	26.1956	26.9361	26.7032	26.5295	27.3181	27.3333	27.2488	26.4625	26.2533	26.4046	27.1452	26.8829	27.3051	26.8284	26.8147	26.821	26.9755	26.9518	26.8321	25.0959	24.9848	25.1367	27.2774	27.6845	27.3641	26.1689	27.9917	28.2083
Rho GDP dissociation inhibitor alpha	ARHGDIA	ARHGDIA	ARHGDIA	ENSECAG00000020501	ENSG00000141522	tr|F6W039|F6W039_HORSE Rho GDP dissociation inhibitor alpha OS=Equus caballus OX=9796 GN=ARHGDIA PE=3 SV=1	27.0442	27.1283	27.2013	27.1508	26.7738	26.6244	26.966	26.8053	26.6481	26.8571	26.8387	26.8853	27.033	27.1273	26.9447	26.7574	26.5397	26.4097	26.4794	25.7057	25.634	25.4858	27.6082	27.5287	27.5448	27.6067	27.54	27.6656	27.3416	27.1539	27.318	26.5034	26.2838	26.5114	27.9049	27.9009	28.0592	26.7322	26.6688	26.5425	26.3603	26.7159	26.7071
Collagen type VI alpha 3 chain	COL6A3	COL6A3	COL6A3	ENSECAG00000020887	ENSG00000163359	tr|A0A5F5PTP6|A0A5F5PTP6_HORSE Collagen type VI alpha 3 chain OS=Equus caballus OX=9796 GN=COL6A3 PE=4 SV=1;tr|F6R735|F6R735_HORSE Collagen type VI alpha 3 chain OS=Equus caballus OX=9796 GN=COL6A3 PE=4 SV=2;tr|F6QAT0|F6QAT0_HORSE Collagen type VI alpha 3	27.0427	27.242	27.2855	27.2439	26.8879	26.8887	27.0871	27.7279	27.6518	27.6284	27.2668	27.2609	27.3228	27.7195	27.8175	27.8162	27.5595	27.5752	27.654	27.79	27.8987	27.8169	26.9365	26.8707	27.1314	26.905	26.7586	27.0564	27.3393	27.2854	27.3809	27.7109	27.798	27.8404	26.1022	26.2547	26.2505	28.4078	28.6339	28.3765	25.4218	26.4261	26.4822
L-lactate dehydrogenase	LDHA	LDHA	LDHA	ENSECAG00000020669	ENSG00000134333	tr|B7XH73|B7XH73_HORSE L-lactate dehydrogenase OS=Equus caballus OX=9796 GN=LDHA PE=2 SV=1;tr|A0A3Q2LKR5|A0A3Q2LKR5_HORSE L-lactate dehydrogenase OS=Equus caballus OX=9796 GN=LDHA PE=3 SV=1	27.0372	26.3569	26.3322	26.4907	27.2985	27.3027	27.3282	26.6839	26.644	26.5349	26.8401	26.989	26.976	26.6902	26.6357	26.6309	26.6007	26.4178	26.4845	26.4595	26.7643	26.5067	27.2144	27.2071	27.4756	26.8112	26.4922	26.4594	26.4917	26.5038	26.5685	25.5964	25.38	25.5584	27.4536	27.3021	27.3983	26.0521	26.6085	26.0629	27.2548	28.2802	28.1037
Titin	TTN	TTN	TTN	ENSECAG00000042020	ENSG00000155657	tr|A0A5F5PIZ5|A0A5F5PIZ5_HORSE Titin OS=Equus caballus OX=9796 GN=TTN PE=3 SV=1;tr|A0A5F5PKC5|A0A5F5PKC5_HORSE Titin OS=Equus caballus OX=9796 GN=TTN PE=3 SV=1;tr|A0A5F5PSR4|A0A5F5PSR4_HORSE Titin OS=Equus caballus OX=9796 GN=TTN PE=3 SV=1;tr|A0A5F5PUD0|A0	26.9982	NaN	NaN	NaN	27.6672	28.0315	28.1376	NaN	NaN	NaN	NaN	NaN	NaN	NaN	NaN	NaN	NaN	NaN	NaN	26.6244	26.909	27.1608	26.1797	NaN	25.9562	NaN	NaN	NaN	26.6619	26.3478	26.5147	26.3395	26.3966	26.3569	25.5845	25.8551	25.4103	NaN	26.1198	26.5261	NaN	28.3656	27.9584
Glycoprotein nmb	GPNMB	GPNMB	GPNMB	ENSECAG00000000658	ENSG00000136235	tr|A0A3Q2KY63|A0A3Q2KY63_HORSE Glycoprotein nmb OS=Equus caballus OX=9796 GN=GPNMB PE=3 SV=1;tr|A0A3Q2KSV4|A0A3Q2KSV4_HORSE Glycoprotein nmb OS=Equus caballus OX=9796 GN=GPNMB PE=3 SV=2;tr|A0A3Q2HEQ2|A0A3Q2HEQ2_HORSE Glycoprotein nmb OS=Equus caballus OX=9	26.9895	27.0639	26.837	26.8358	26.3426	26.8825	26.0724	26.5187	26.3864	26.7098	26.2236	26.2114	26.644	27.5504	27.6183	27.6446	27.6431	27.9098	27.7087	28.2606	27.7209	28.4661	29.0848	29.2173	28.0886	26.116	26.16	26.6656	28.1663	28.3021	28.0764	25.8482	25.9932	26.0545	28.5061	28.3995	28.5403	26.6935	25.3965	26.7354	25.1268	NaN	23.211
Heterogeneous nuclear ribonucleoprotein A0	HNRNPA0	HNRNPA0	HNRNPA0	ENSECAG00000032164	ENSG00000177733	tr|A0A3Q2I5N9|A0A3Q2I5N9_HORSE Heterogeneous nuclear ribonucleoprotein A0 OS=Equus caballus OX=9796 GN=HNRNPA0 PE=4 SV=1	26.9877	27.0084	26.9088	26.8741	27.3388	NaN	27.2928	26.651	26.6077	NaN	NaN	26.4517	26.3549	NaN	26.2403	26.5799	27.3503	27.2721	27.5419	26.9587	26.9879	27.0637	27.6957	27.7771	27.777	NaN	NaN	NaN	27.7962	27.5202	27.8123	27.8517	27.7492	27.5806	27.5891	27.5606	27.4934	NaN	26.9944	NaN	NaN	NaN	NaN
Galectin	LGALS3	LGALS3	LGALS3	ENSECAG00000006474	ENSG00000131981	tr|F7A860|F7A860_HORSE Galectin OS=Equus caballus OX=9796 GN=LGALS3 PE=4 SV=2;tr|A0A3Q2GXQ7|A0A3Q2GXQ7_HORSE Galectin OS=Equus caballus OX=9796 GN=LGALS3 PE=4 SV=2	26.9731	26.808	26.8348	26.8704	26.6604	26.6749	26.5682	26.0239	26.1452	26.1228	26.1779	26.2492	26.1489	25.975	25.9301	25.6379	26.1995	26.6468	26.7094	27.5313	27.5889	27.5843	27.5896	27.6826	27.4289	26.5711	26.5185	26.6284	27.5181	27.5835	27.6725	25.6149	25.5492	25.4032	27.8025	27.8503	27.8133	26.6517	26.602	26.702	25.6309	26.5378	26.4948
Protein S100-A10	S100A10	S100A10	S100A10	ENSECAG00000019382	ENSG00000197747	tr|F7BKY7|F7BKY7_HORSE Protein S100-A10 OS=Equus caballus OX=9796 GN=S100A10 PE=4 SV=1	26.9701	26.9773	27.047	26.1976	NaN	26.3001	NaN	NaN	NaN	26.0145	NaN	NaN	NaN	NaN	NaN	NaN	NaN	NaN	NaN	27.3414	27.4653	27.0255	28.0615	28.2132	27.2925	NaN	NaN	NaN	NaN	NaN	NaN	NaN	NaN	NaN	26.5292	26.5036	26.9703	26.7024	26.7415	NaN	27.4247	NaN	27.3352
IQ motif containing GTPase activating protein 1	IQGAP1	IQGAP1	IQGAP1	ENSECAG00000023879	ENSG00000140575	tr|A0A3Q2KZE9|A0A3Q2KZE9_HORSE IQ motif containing GTPase activating protein 1 OS=Equus caballus OX=9796 GN=IQGAP1 PE=4 SV=2	26.9692	26.5579	26.6858	26.6082	27.1395	27.1253	27.1861	26.7314	26.7657	26.7695	26.6206	26.5841	26.5886	26.7758	26.8903	26.7561	26.9395	26.9247	27.0187	27.1121	27.3135	27.2073	27.6153	27.6732	27.864	26.6357	26.5074	26.4661	27.4069	27.3824	27.379	26.7265	26.612	26.6178	27.5263	27.5002	27.4703	26.4588	26.8168	26.4839	26.1889	26.4532	26.4794
Inter-alpha-trypsin inhibitor heavy chain 4	ITIH4	ITIH4	ITIH4	ENSECAG00000002111	ENSG00000055955	tr|A0A3Q2LE47|A0A3Q2LE47_HORSE Inter-alpha-trypsin inhibitor heavy chain 4 OS=Equus caballus OX=9796 GN=ITIH4 PE=3 SV=2;tr|A0A3Q2HNQ1|A0A3Q2HNQ1_HORSE Inter-alpha-trypsin inhibitor heavy chain 4 OS=Equus caballus OX=9796 GN=ITIH4 PE=3 SV=1;tr|F6R3F4|F6R3F4	26.969	26.9814	27.092	27.1342	26.8191	26.8693	26.9697	27.5264	27.594	27.5603	27.4529	27.3312	27.3229	27.5113	27.5535	27.5173	27.7822	28.006	27.882	25.9136	26.0477	25.8534	27.4068	27.3993	27.5619	27.5274	27.4034	27.4084	26.8451	26.7868	26.8322	26.9103	27.0047	26.9331	25.9268	25.9333	25.9433	28.4368	28.6511	28.3576	27.0353	25.856	25.8417
Cysteine rich protein 1	CRIP1	CRIP1	CRIP1	ENSECAG00000031569	ENSG00000213145	tr|A0A3Q2KSQ5|A0A3Q2KSQ5_HORSE Cysteine rich protein 1 OS=Equus caballus OX=9796 GN=CRIP1 PE=4 SV=1	26.9657	28.9051	27.3241	28.9489	27.8506	27.5353	28.0893	27.1799	26.2654	27.2374	27.556	27.6215	NaN	24.3995	25.8749	26.4814	26.3736	26.8748	26.8509	26.6709	NaN	26.9717	27.2762	26.9416	27.2794	26.6146	26.3751	NaN	NaN	25.5373	26.4645	27.5049	27.6711	27.3384	27.2271	27.1427	26.9741	NaN	24.6389	25.5539	26.9271	NaN	NaN
Serpin family F member 2	SERPINF2	SERPINF2	SERPINF2	ENSECAG00000021794	ENSG00000167711	tr|A0A5F5PW18|A0A5F5PW18_HORSE Serpin family F member 2 OS=Equus caballus OX=9796 GN=SERPINF2 PE=3 SV=1;tr|F6X449|F6X449_HORSE Serpin family F member 2 OS=Equus caballus OX=9796 GN=SERPINF2 PE=3 SV=3	26.936	26.889	26.6688	26.7475	26.0266	26.1973	25.936	28.0593	28.0628	28.0465	27.4287	27.4494	27.4763	26.7764	26.6659	26.4069	26.4588	26.8403	26.9127	25.9187	25.9095	26.0747	26.0169	25.8161	25.9857	27.2093	27.0862	26.9476	26.4345	26.5574	26.3683	25.8829	26.1526	26.0251	25.3532	25.3915	25.3857	27.6485	27.8088	27.6359	27.847	28.5857	28.3738
Actin related protein 3	ACTR3	ACTR3	ACTR3	ENSECAG00000020867	ENSG00000115091	tr|F6W354|F6W354_HORSE Actin related protein 3 OS=Equus caballus OX=9796 GN=ACTR3 PE=3 SV=2	26.9167	26.7547	26.7542	26.765	26.6733	26.8889	26.7117	27.0226	27.2995	27.2107	27.0676	26.9687	27.1185	27.0384	27.0275	27.0335	26.8176	27.0634	26.941	26.3346	26.3026	26.3697	27.2426	27.2943	27.285	27.007	27.0455	27.0858	26.6937	26.8317	26.7786	26.117	26.204	26.0823	27.2445	27.2073	27.2266	26.5916	26.6942	26.6425	26.5457	26.9317	26.8049
Ciliary rootlet coiled-coil, rootletin	CROCC	CROCC	CROCC	ENSECAG00000008984	ENSG00000058453	tr|A0A3Q2L1U4|A0A3Q2L1U4_HORSE Ciliary rootlet coiled-coil, rootletin OS=Equus caballus OX=9796 GN=CROCC PE=4 SV=2	26.9097	27.1534	NaN	NaN	NaN	NaN	NaN	NaN	NaN	NaN	NaN	NaN	NaN	NaN	NaN	NaN	NaN	NaN	NaN	NaN	26.5697	NaN	NaN	NaN	25.3915	26.8686	26.8269	26.9168	26.7889	NaN	26.9597	26.7512	NaN	26.5018	26.812	26.7898	26.7619	NaN	NaN	NaN	NaN	27.7108	27.5972
Methanethiol oxidase	SELENBP1	SELENBP1	SELENBP1	ENSECAG00000018012	ENSG00000143416	tr|A0A5F5PKV5|A0A5F5PKV5_HORSE Methanethiol oxidase OS=Equus caballus OX=9796 GN=SELENBP1 PE=3 SV=1;tr|F7CI32|F7CI32_HORSE Methanethiol oxidase OS=Equus caballus OX=9796 GN=SELENBP1 PE=3 SV=2	26.888	27.3914	27.5316	27.3857	28.0699	28.3873	28.0657	25.7233	25.7737	25.7069	26.1985	26.1334	26.049	26.6838	26.7176	26.6061	27.1568	27.2578	27.2328	26.66	26.685	26.6278	28.4247	28.5052	28.4569	26.0809	25.9504	26.0568	28.0167	28.0547	28.0458	25.7915	25.662	25.7506	28.1698	28.1637	28.1556	26.5341	26.7279	26.5845	25.4396	28.2818	28.0147
Secretoglobin family 3A member 2	SCGB3A2	SCGB3A2	SCGB3A2	ENSECAG00000012477	ENSG00000164265	tr|F6R7P8|F6R7P8_HORSE Secretoglobin family 3A member 2 OS=Equus caballus OX=9796 GN=SCGB3A2 PE=4 SV=3;tr|A0A3Q2I734|A0A3Q2I734_HORSE Secretoglobin family 3A member 2 OS=Equus caballus OX=9796 GN=SCGB3A2 PE=4 SV=2	26.8804	26.2702	26.4226	25.968	26.7309	27.0071	26.228	23.8473	24.1168	23.8494	23.7508	23.7847	23.9055	27.0334	26.795	26.8658	24.3062	24.3392	23.8521	26.9724	27.1786	26.9606	25.1582	25.1311	25.2325	25.8839	25.5402	25.5831	26.4687	26.3614	26.4392	25.0259	24.8594	25.012	27.5359	27.6882	27.5064	25.5757	25.947	25.447	25.419	31.7943	31.7365
Cytosol aminopeptidase	LAP3	LAP3	LAP3	ENSECAG00000018272	ENSG00000002549	tr|F7A676|F7A676_HORSE Cytosol aminopeptidase OS=Equus caballus OX=9796 GN=LAP3 PE=3 SV=1;tr|A0A3Q2HRL1|A0A3Q2HRL1_HORSE Cytosol aminopeptidase OS=Equus caballus OX=9796 GN=LAP3 PE=3 SV=1	26.879	26.213	26.2377	26.3681	26.4853	26.6622	26.7419	26.6384	26.8669	26.8459	27.4942	27.495	27.4101	27.0783	27.1783	26.9052	27.0008	27.1313	27.1233	26.8765	26.9896	26.9772	27.1506	27.1614	27.3431	27.6275	27.4651	27.4938	26.8595	26.8751	26.7905	26.6098	26.5767	26.6502	27.3612	27.3456	27.4959	26.5295	26.3869	26.2831	26.1689	26.7525	26.7898
ATP-dependent RNA helicase	EIF4A1	EIF4A1	EIF4A1	ENSECAG00000021478	ENSG00000161960	tr|F6XTN1|F6XTN1_HORSE ATP-dependent RNA helicase OS=Equus caballus OX=9796 GN=EIF4A1 PE=3 SV=2;tr|A0A5F5Q009|A0A5F5Q009_HORSE ATP-dependent RNA helicase OS=Equus caballus OX=9796 GN=EIF4A1 PE=3 SV=1	26.8728	27.2091	27.0162	27.2447	26.8963	27.1339	26.9742	26.6458	26.8286	26.5582	26.6425	26.5676	26.7903	26.955	27.0037	26.8118	26.85	27.0329	27.0251	27.3259	27.4987	27.5158	27.2199	27.3258	27.2419	26.3074	26.3316	26.2344	27.213	27.2643	27.2019	27.2076	27.08	27.1773	27.471	27.3133	27.3363	26.0104	26.3201	25.8735	24.1166	26.8547	26.9333
Aldehyde dehydrogenase	ALDH3B1	ALDH3B1		ENSECAG00000007907		tr|F6TZ61|F6TZ61_HORSE Aldehyde dehydrogenase OS=Equus caballus OX=9796 GN=ALDH3B1 PE=3 SV=3;tr|A0A3Q2HS50|A0A3Q2HS50_HORSE Aldehyde dehydrogenase OS=Equus caballus OX=9796 GN=ALDH3B1 PE=3 SV=2;tr|A0A3Q2H364|A0A3Q2H364_HORSE Aldehyde dehydrogenase OS=Equus	26.8466	26.79	26.7502	26.666	27.0966	27.3408	27.0358	26.5176	26.5899	26.4803	27.0584	27.1697	27.0654	26.4428	26.34	26.1995	25.7692	25.9526	25.8586	26.5841	26.6105	26.6331	25.8908	25.7424	25.7913	27.9418	27.6432	27.6079	26.5448	26.6385	26.581	28.1661	27.9964	27.9679	26.081	25.975	25.8479	25.6381	25.9224	25.3806	26.8978	28.0973	28.066
Transketolase	TKT	TKT	TKT	ENSECAG00000005863	ENSG00000163931	tr|F7D9J2|F7D9J2_HORSE Transketolase OS=Equus caballus OX=9796 GN=TKT PE=4 SV=3	26.8356	27.3044	27.2528	27.1635	27.3086	27.4265	27.1422	26.5357	26.4673	26.3894	26.7607	26.8592	26.8226	26.3948	26.3778	26.4731	26.5394	26.4289	26.6321	26.4529	26.7222	26.6162	26.9895	26.9402	27.4601	26.1168	25.9453	25.987	26.6468	26.7313	26.636	26.8707	26.7235	26.7199	27.6835	27.6933	27.5531	25.6507	26.1886	25.6455	27.614	27.5954	27.6435
Mucin-5B		*MUC5B	MUC5B	ENSECAG00000033575	ENSG00000117983	tr|A0A3Q2HF40|A0A3Q2HF40_HORSE Mucin-5B OS=Equus caballus OX=9796 PE=4 SV=1	26.8285	27.199	27.246	27.084	27.6933	27.8709	27.8044	26.9069	27.0121	26.9316	26.6003	26.6642	26.6346	26.499	26.4523	26.4158	26.2347	26.2905	26.2888	26.4612	26.4713	26.453	24.209	24.1773	24.1585	27.1841	26.9586	27.0204	25.1089	24.9075	24.9686	25.4733	25.3626	25.3193	26.7307	26.6847	26.8452	27.1376	27.1628	27.0515	27.8792	25.0646	24.9823
Arp2/3 complex 34 kDa subunit	ARPC2	ARPC2	ARPC2	ENSECAG00000011456	ENSG00000163466	tr|A0A3Q2I388|A0A3Q2I388_HORSE Arp2/3 complex 34 kDa subunit OS=Equus caballus OX=9796 GN=ARPC2 PE=3 SV=1;tr|F7APR4|F7APR4_HORSE Arp2/3 complex 34 kDa subunit OS=Equus caballus OX=9796 GN=ARPC2 PE=3 SV=2	26.8241	26.563	26.5776	26.5025	26.7318	26.689	26.7889	26.8804	27.1569	27.0484	26.8525	26.8307	26.9207	27.2023	27.0957	26.9606	26.7674	26.8882	26.9261	26.2717	26.1706	26.2944	27.0416	27.1228	27.1089	26.9925	26.9568	26.875	26.6363	26.6902	26.6249	26.0053	25.9681	25.9985	27.0323	27.1271	27.1934	26.4572	26.2811	26.463	26.7393	27.0079	26.7759
Annexin	ANXA4	ANXA4	ANXA4	ENSECAG00000012321	ENSG00000196975	tr|F6S9R7|F6S9R7_HORSE Annexin OS=Equus caballus OX=9796 GN=ANXA4 PE=3 SV=1	26.8197	27.0827	27.091	26.9846	26.6728	26.8213	26.7195	25.8768	25.9701	25.9222	26.5712	26.7171	26.6009	26.3785	26.3082	26.2857	25.6139	25.8443	25.8585	26.9098	26.9854	26.8655	27.0073	26.9607	27.1968	27.4576	27.4317	27.3763	27.0158	26.9882	26.8805	25.9663	25.9018	25.9047	27.7245	27.5873	27.7009	25.7106	26.1055	25.7099	26.3812	27.5271	27.5207
Heat shock protein HSP 90-beta	HSP90AB1	*HSP90AB1				sp|Q9GKX8|HS90B_HORSE Heat shock protein HSP 90-beta OS=Equus caballus OX=9796 GN=HSP90AB1 PE=2 SV=3;tr|A0A3Q2LPX0|A0A3Q2LPX0_HORSE Heat shock protein 90 alpha family class B member 1 OS=Equus caballus OX=9796 GN=HSP90AB1 PE=3 SV=1;tr|A0A5S7MMK9|A0A5S7MMK9	26.8142	27.0502	27.0813	27.0763	26.7907	26.9111	26.8651	26.1985	26.1606	26.3048	26.4435	26.3134	26.3853	26.6763	26.7352	26.7486	26.7514	26.7761	26.6992	27.2095	27.1881	27.1958	26.7933	26.9353	26.9086	26.2327	26.0052	26.0457	27.0631	27.0694	27.1188	27.6823	27.6226	27.5792	27.0032	26.9457	26.9842	25.9658	26.2112	26.038	25.8346	27.402	27.2521
isocitrate dehydrogenase (NADP(+))	IDH1	IDH1	IDH1	ENSECAG00000011931	ENSG00000138413	tr|F6R7J2|F6R7J2_HORSE isocitrate dehydrogenase (NADP(+)) OS=Equus caballus OX=9796 GN=IDH1 PE=3 SV=2	26.8142	27.8712	28.1113	28.0855	27.5671	27.8448	27.5538	26.5556	26.637	26.4782	27.3378	27.3476	27.3418	26.3288	26.275	26.2449	26.0286	26.1601	26.1356	26.8147	26.8373	26.8967	26.5648	26.5715	26.6779	26.3249	26.3448	26.4432	27.0441	27.202	26.9483	26.1328	26.0815	26.0421	27.5319	27.4853	27.4719	26.6741	26.7131	26.5904	26.8321	27.558	27.5065
glutathione transferase	LOC100056506;LOC100069298			ENSECAG00000051447		tr|A0A3Q2HSU7|A0A3Q2HSU7_HORSE glutathione transferase OS=Equus caballus OX=9796 GN=LOC100056506 PE=3 SV=2;tr|A0A5F5PN67|A0A5F5PN67_HORSE glutathione transferase OS=Equus caballus OX=9796 GN=LOC100056506 PE=3 SV=1;tr|A0A5F5PIY9|A0A5F5PIY9_HORSE glutathione	26.7888	27.2117	27.2073	27.102	26.9331	26.9496	26.9583	27.6304	27.3686	27.5512	28.9568	28.8578	29.0117	24.9684	25.0062	25.2938	24.8172	24.274	24.2411	23.8988	24.0756	23.9856	25.4517	25.4323	25.5748	27.1639	26.9039	26.5018	26.6637	26.6656	26.7566	27.0849	27.1065	27.0569	27.8007	27.5075	27.8043	25.0528	25.5933	25.2191	27.7787	29.3195	28.9854
1-acyl-sn-glycerol-3-phosphate acyltransferase	AGPAT2	AGPAT2	AGPAT2	ENSECAG00000010932	ENSG00000169692	tr|F7D020|F7D020_HORSE 1-acyl-sn-glycerol-3-phosphate acyltransferase OS=Equus caballus OX=9796 GN=AGPAT2 PE=3 SV=3;tr|A0A3Q2HW83|A0A3Q2HW83_HORSE 1-acylglycerol-3-phosphate O-acyltransferase 2 OS=Equus caballus OX=9796 GN=AGPAT2 PE=4 SV=2	26.7886	NaN	NaN	NaN	NaN	NaN	NaN	26.9902	27.1006	27.0292	26.4536	26.5647	26.557	26.8249	26.814	26.914	26.1073	NaN	26.2112	NaN	27.6763	NaN	26.6633	NaN	NaN	26.8488	26.8202	26.3856	26.3429	NaN	25.8272	26.5689	26.2068	26.3848	NaN	NaN	NaN	25.8488	NaN	25.7356	NaN	NaN	NaN
Calreticulin	CALR	CALR		ENSECAG00000008164		tr|F6TQR2|F6TQR2_HORSE Calreticulin OS=Equus caballus OX=9796 GN=CALR PE=3 SV=1	26.7843	25.9286	25.9855	26.3461	26.133	26.4935	26.6199	25.762	26.0662	25.8208	25.7488	25.683	25.8721	26.0173	26.0419	26.263	26.2598	26.4576	26.1314	26.7138	27.1396	27.2565	26.6528	26.3029	26.6842	25.5144	25.6673	25.7177	26.5309	26.3727	26.2764	26.237	26.3532	26.5252	26.6828	26.5663	26.6353	25.4273	25.0728	25.8341	25.4315	26.366	26.5109
Carnosine dipeptidase 2	CNDP2	CNDP2	CNDP2	ENSECAG00000043835	ENSG00000133313	tr|F7B5P1|F7B5P1_HORSE Carnosine dipeptidase 2 OS=Equus caballus OX=9796 GN=CNDP2 PE=3 SV=2;tr|A0A5F5PHT0|A0A5F5PHT0_HORSE Carnosine dipeptidase 2 OS=Equus caballus OX=9796 GN=CNDP2 PE=3 SV=1	26.7661	27.3943	27.3917	27.4069	26.8744	26.9827	27.0597	26.4175	26.3764	26.2952	26.7849	26.8561	26.8473	26.3799	26.4727	26.3335	26.0856	26.1591	26.248	25.9349	26.1904	26.1351	26.7632	26.7608	27.1423	27.4097	27.0802	27.2478	26.6822	26.6633	26.6137	26.9859	27.0283	27.0044	27.5808	27.4994	27.435	26.0541	26.5147	25.9026	25.7696	26.9771	26.8691
Fatty acid synthase	FASN	FASN	FASN	ENSECAG00000019125	ENSG00000169710	tr|A0A5F5PVI1|A0A5F5PVI1_HORSE Fatty acid synthase OS=Equus caballus OX=9796 GN=FASN PE=4 SV=1;tr|A0A5F5PLA1|A0A5F5PLA1_HORSE Fatty acid synthase OS=Equus caballus OX=9796 GN=FASN PE=4 SV=1	26.7396	26.2578	26.2355	26.1455	27.2299	27.3766	27.3427	25.6535	25.88	25.9588	26.2202	25.8904	25.8158	25.7314	25.9867	25.9787	25.9971	25.7263	26.091	27.3801	27.5147	27.5255	27.1955	27.2111	27.2566	25.4968	24.8568	25.3345	26.9024	26.9235	27.003	27.4034	27.3374	27.2562	26.6529	26.5661	26.664	27.5544	27.7729	27.4771	23.6027	28.4663	28.4274
Apolipoprotein D	APOD	APOD	APOD	ENSECAG00000022047	ENSG00000189058	tr|F6XM13|F6XM13_HORSE Apolipoprotein D OS=Equus caballus OX=9796 GN=APOD PE=3 SV=1	26.7264	26.6845	26.8403	26.7439	27.5378	27.4597	27.1523	26.9636	26.7821	26.5409	25.4483	25.4161	25.7521	25.9132	26.1336	26.0445	25.8212	26.0665	25.9765	27.1967	27.4748	27.3189	25.7982	25.9727	26.0194	26.188	26.1052	26.2026	27.6815	27.4947	27.6337	26.7671	26.5415	26.6192	25.0341	24.9718	24.8986	27.1949	27.6873	27.3796	25.5738	28.8481	28.705
Protein S	PROS1	PROS1	PROS1	ENSECAG00000016509	ENSG00000184500	tr|A0A3Q2I6X2|A0A3Q2I6X2_HORSE Protein S OS=Equus caballus OX=9796 GN=PROS1 PE=4 SV=2;tr|A0A3Q2HAN3|A0A3Q2HAN3_HORSE Protein S OS=Equus caballus OX=9796 GN=PROS1 PE=4 SV=1;tr|A0A3Q2GY85|A0A3Q2GY85_HORSE Protein S OS=Equus caballus OX=9796 GN=PROS1 PE=4 SV=	26.7174	26.2906	26.7004	26.4256	26.6565	26.6701	27.0827	26.4629	26.8037	26.436	26.5284	26.4021	26.664	26.5215	26.7223	26.5657	26.5394	26.5803	26.4339	27.494	27.6501	27.7173	25.3562	25.4522	25.5588	26.2616	26.1801	25.9542	26.7705	26.8321	27.0104	26.3155	26.1824	26.3504	25.6433	25.42	25.5517	27.2955	27.3601	26.9586	25.6932	28.3772	28.3474
Actin related protein 2	ACTR2	ACTR2	ACTR2	ENSECAG00000009219	ENSG00000138071	tr|F6WM79|F6WM79_HORSE Actin related protein 2 OS=Equus caballus OX=9796 GN=ACTR2 PE=3 SV=2	26.7141	26.5976	26.4043	26.2322	26.3989	26.5697	26.7641	26.7357	26.8143	26.9231	26.7617	26.8661	26.918	26.6976	26.7108	26.6022	26.8226	26.8615	26.7491	26.0988	26.2091	26.2471	27.1136	27.2131	27.2576	26.7629	26.9787	26.7591	26.6315	26.6994	26.5886	25.8125	25.8207	25.8087	26.9344	27.027	27.0151	26.4979	26.055	26.2498	26.5543	27.0794	26.7197
Histone H3	H3C13	*H3C13	H3C13	ENSECAG00000046705	ENSG00000183598	tr|F6UU57|F6UU57_HORSE Histone H3 OS=Equus caballus OX=9796 GN=H3C13 PE=3 SV=2	26.7126	26.8173	26.8719	26.8423	25.8103	26.8504	25.6604	27.7684	27.0494	27.5417	26.8621	27.087	27.188	26.6964	27.0914	27.0535	28.4135	27.9338	28.2002	27.6233	27.1141	27.3138	28.3288	28.3221	25.7297	NaN	NaN	NaN	27.4149	27.5073	27.1311	25.2833	25.2051	NaN	25.6021	26.1226	25.7092	25.7567	24.5242	26.5936	26.3129	NaN	NaN
Eukaryotic translation elongation factor 2	EEF2	EEF2	EEF2	ENSECAG00000020547	ENSG00000167658	tr|A0A3Q2IB08|A0A3Q2IB08_HORSE Eukaryotic translation elongation factor 2 OS=Equus caballus OX=9796 GN=EEF2 PE=3 SV=1;tr|A0A5F5Q0B3|A0A5F5Q0B3_HORSE Eukaryotic translation elongation factor 2 OS=Equus caballus OX=9796 GN=EEF2 PE=3 SV=1;tr|A0A3Q2KLT0|A0A3Q2	26.703	27.085	27.057	27.0632	26.7416	26.7621	26.8754	26.3454	26.2519	26.2694	26.6123	26.7038	26.6023	26.7519	26.748	26.8054	26.6614	26.6847	26.6568	26.4403	26.6313	26.5902	26.8646	26.8869	26.8476	26.8224	26.636	26.6334	26.9041	26.9567	26.9905	27.0231	26.9997	27.0118	26.9197	26.899	27.0305	26.0017	26.1955	26.0215	25.8699	26.8754	26.7369
Phosphoglycerate mutase	PGAM1	PGAM1	PGAM1	ENSECAG00000010786	ENSG00000171314	tr|F7DQS6|F7DQS6_HORSE Phosphoglycerate mutase OS=Equus caballus OX=9796 GN=PGAM1 PE=3 SV=2	26.7012	27.1152	26.9979	27.1456	26.1171	26.6796	25.8455	26.6756	26.6527	26.6151	26.9333	26.9791	26.9468	26.6656	26.6105	26.4757	26.4769	26.5267	26.5719	25.0703	25.3617	25.3422	26.8775	26.87	27.2416	27.0623	26.8067	26.7605	26.8157	26.6303	26.3415	26.1677	26.2969	25.9136	27.0511	27.1793	27.1306	26.6172	26.8578	26.554	26.7817	26.2212	26.2477
Beta-2-microglobulin	B2M	B2M	RNF4	ENSECAG00000000685	ENSG00000063978	sp|P30441|B2MG_HORSE Beta-2-microglobulin OS=Equus caballus OX=9796 GN=B2M PE=1 SV=1	26.6851	26.4656	26.8427	26.0592	NaN	NaN	NaN	27.4569	NaN	25.4118	NaN	NaN	NaN	26.3164	26.607	26.3979	NaN	NaN	NaN	NaN	NaN	NaN	27.8334	27.2918	NaN	27.0579	26.9863	27.0002	25.6549	NaN	25.5312	NaN	28.031	27.379	25.2766	25.8461	25.8341	26.8156	24.7267	26.7012	26.933	27.4503	27.3443
Annexin	ANXA6	ANXA6	ANXA6	ENSECAG00000022500	ENSG00000197043	tr|F6W787|F6W787_HORSE Annexin OS=Equus caballus OX=9796 GN=ANXA6 PE=3 SV=3;tr|A0A3Q2HQZ9|A0A3Q2HQZ9_HORSE Annexin OS=Equus caballus OX=9796 GN=ANXA6 PE=3 SV=2;tr|A0A5F5Q0N0|A0A5F5Q0N0_HORSE Annexin OS=Equus caballus OX=9796 GN=ANXA6 PE=3 SV=1;tr|A0A5F5PIF	26.6687	26.5709	26.6221	26.4987	27.0102	27.1503	27.0928	26.5435	26.5666	26.4729	26.8809	26.7689	26.7341	26.4595	26.5564	26.2397	26.9301	27.1372	27.2029	26.7898	26.8711	26.8311	27.1428	27.2654	27.4799	26.3252	26.1143	26.2032	27.3751	27.3194	27.232	25.0973	25.051	25.0658	27.1456	27.1155	27.139	26.5731	26.8099	26.6	26.0584	25.9377	25.6676
Histone H3	H3C4	H3C12	H3C6	ENSECAG00000006418	ENSG00000274750	tr|F6Y7V5|F6Y7V5_HORSE Histone H3 OS=Equus caballus OX=9796 GN=H3C4 PE=3 SV=1	26.6658	24.1886	NaN	NaN	24.5905	25.399	NaN	27.3424	27.1182	27.0487	27.0334	26.9175	27.1048	26.4345	26.5966	26.9191	28.2964	27.5764	27.8761	27.5874	26.9902	27.1486	27.8201	27.6129	25.4078	26.3176	26.5049	26.293	27.2986	27.5309	27.4261	25.865	26.133	25.9335	25.2321	25.795	24.9205	NaN	NaN	NaN	NaN	NaN	NaN
Scinderin	SCIN	SCIN	SCIN	ENSECAG00000023149	ENSG00000006747	tr|F6UJD4|F6UJD4_HORSE Scinderin OS=Equus caballus OX=9796 GN=SCIN PE=4 SV=2;tr|A0A3Q2KS36|A0A3Q2KS36_HORSE Scinderin OS=Equus caballus OX=9796 GN=SCIN PE=4 SV=1	26.6607	26.4906	26.5556	26.5073	28.006	28.0082	28.0208	26.0052	25.9014	25.8352	26.6041	26.661	26.5445	27.545	27.5938	27.4546	26.2327	26.3129	26.1322	27.3175	27.4814	27.3741	26.2284	26.1333	26.3187	26.1121	25.9933	26.1531	26.5328	26.5003	26.6651	28.7776	28.6987	28.689	28.3993	28.3289	28.2495	26.5492	26.6551	26.4889	26.6521	22.9598	23.0228
Protein C, inactivator of coagulation factors Va and VIIIa	PROC	PROC	PROC	ENSECAG00000016570	ENSG00000115718	tr|A0A5F5Q1Z7|A0A5F5Q1Z7_HORSE Protein C, inactivator of coagulation factors Va and VIIIa OS=Equus caballus OX=9796 GN=PROC PE=4 SV=1;tr|A0A5F5PZL5|A0A5F5PZL5_HORSE Protein C, inactivator of coagulation factors Va and VIIIa OS=Equus caballus OX=9796 GN=PRO	26.6391	26.0519	26.3927	26.5045	27.0351	26.908	27.2425	26.3054	26.5183	26.5307	26.8204	26.8048	26.8071	26.3994	26.5533	26.676	26.7186	26.8768	27.0265	27.9901	27.9255	27.8232	26.1891	26.2081	25.9834	26.2803	26.1572	26.2449	26.4919	26.5398	26.5593	27.0809	27.1257	27.1545	25.2435	25.4659	25.3376	27.2301	27.3187	27.2921	25.5744	27.3451	27.7372
Rac family small GTPase 1	RAC1;RAC3	RAC1	RAC2	ENSECAG00000009727	ENSG00000128340	tr|A0A3Q2KV79|A0A3Q2KV79_HORSE Rac family small GTPase 1 OS=Equus caballus OX=9796 GN=RAC1 PE=4 SV=2;tr|F6Z0A9|F6Z0A9_HORSE Rac family small GTPase 1 OS=Equus caballus OX=9796 GN=RAC1 PE=4 SV=3;tr|A0A3Q2HKU0|A0A3Q2HKU0_HORSE Rac family small GTPase 1 OS=Eq	26.6207	26.1476	26.4695	26.1506	26.5419	26.3823	27.368	26.8178	27.1208	27.1471	27.1077	27.0493	26.8962	26.5126	26.6417	25.8903	26.7857	26.8282	26.6668	26.4876	26.8529	26.7305	26.6392	26.6064	26.4757	26.2982	26.3615	26.0551	26.2396	26.2324	26.2616	25.2348	25.5058	24.9526	26.3486	26.1081	26.2357	26.573	25.0676	NaN	25.0044	27.156	27.1062
Actinin alpha 4	ACTN4	ACTN4	ACTN4	ENSECAG00000021777	ENSG00000130402	tr|A0A3Q2I4L0|A0A3Q2I4L0_HORSE Actinin alpha 4 OS=Equus caballus OX=9796 GN=ACTN4 PE=3 SV=2;tr|A0A3Q2I5S8|A0A3Q2I5S8_HORSE Actinin alpha 4 OS=Equus caballus OX=9796 GN=ACTN4 PE=3 SV=1;tr|A0A3Q2KQT8|A0A3Q2KQT8_HORSE Actinin alpha 4 OS=Equus caballus OX=9796	26.6107	26.4202	26.3692	26.254	26.4603	26.5442	26.5682	26.0542	26.1446	26.1857	26.1833	26.1357	26.0827	25.9922	26.0381	26.0323	26.2571	26.3967	26.4777	27.1281	27.2789	27.129	26.604	26.642	26.6771	25.8045	25.6156	25.8883	26.9212	26.919	26.8376	26.9208	26.7915	26.8174	26.6732	26.6415	26.5777	26.1	26.5241	26.0184	25.71	26.5557	26.3714
Paraoxonase	PON1	PON1	PON1	ENSECAG00000000344	ENSG00000005421	tr|F7DTV1|F7DTV1_HORSE Paraoxonase OS=Equus caballus OX=9796 GN=PON1 PE=3 SV=3	26.6018	26.5152	26.5328	26.3401	26.7982	27.0016	26.6118	27.0603	27.1125	27.1069	26.0293	25.896	25.9595	26.5739	26.6306	26.6391	26.8965	27.0384	26.9367	27.6384	27.6996	27.6266	26.844	26.7161	26.8768	25.8578	25.5818	25.6672	26.8266	26.9391	26.9155	27.1043	27.1301	27.122	26.3858	26.2073	26.217	27.3355	27.7131	27.3489	25.4639	26.1219	26.5368
Tyrosine 3-monooxygenase/tryptophan 5-monooxygenase activation protein gamma	YWHAG	YWHAG	YWHAG	ENSECAG00000006452	ENSG00000170027	tr|F6ZFH9|F6ZFH9_HORSE Tyrosine 3-monooxygenase/tryptophan 5-monooxygenase activation protein gamma OS=Equus caballus OX=9796 GN=YWHAG PE=3 SV=2	26.5809	26.3678	26.4378	26.3428	26.3379	26.3928	26.472	27.0023	26.8348	27.0058	26.2217	26.4723	26.5057	26.7565	26.5129	27.2894	26.6751	26.6594	26.6566	27.1351	27.1322	26.9179	26.9157	27.0012	26.8582	26.6058	26.8288	26.8386	27.0415	27.0067	26.9568	27.1999	27.1579	27.2508	27.0241	26.9978	26.9915	26.0232	26.4883	25.9789	25.6827	26.6388	26.4265
L-lactate dehydrogenase	LDHB	LDHB		ENSECAG00000011331		tr|C6L1J5|C6L1J5_HORSE L-lactate dehydrogenase OS=Equus caballus OX=9796 GN=LDHB PE=2 SV=1;tr|A0A3Q2LJK9|A0A3Q2LJK9_HORSE L-lactate dehydrogenase OS=Equus caballus OX=9796 GN=LDHB PE=3 SV=1	26.5777	26.356	26.218	26.2076	26.3744	26.2386	26.1822	25.6114	25.806	25.6749	26.1724	26.2043	26.1434	26.0157	26.0273	25.9548	25.6169	25.5646	25.4578	25.5904	25.764	25.714	26.1023	26.0951	26.414	25.8826	25.5021	25.666	26.4394	26.3588	26.45	25.8536	25.6866	25.5251	26.2598	26.1326	26.1147	26.1807	26.5534	26.0786	26.163	29.8954	29.6186
Cell division control protein 42 homolog	CDC42	CDC42	CDC42	ENSECAG00000019180	ENSG00000070831	tr|K9K202|K9K202_HORSE Cell division control protein 42 homolog OS=Equus caballus OX=9796 GN=CDC42 PE=2 SV=1;tr|F6SXQ9|F6SXQ9_HORSE Cell division control protein 42 homolog OS=Equus caballus OX=9796 PE=3 SV=2;tr|F7A2U2|F7A2U2_HORSE Cell division control pr	26.5689	26.2749	26.5721	26.4044	26.7234	26.8779	27.0208	26.1811	26.4702	26.3689	26.1118	26.1779	26.1114	25.6848	25.8234	25.8434	26.3198	26.2196	26.2098	26.4911	26.711	26.6618	26.6486	26.6019	26.7848	26.3391	26.3717	26.5767	26.7326	26.7318	26.8093	26.2871	26.3122	26.2306	26.8048	26.7432	26.9873	26.0456	26.3616	25.8878	25.2541	26.652	26.549
Endoplasmin-like protein	HSP90B1	HSP90B1	HSP90B1	ENSECAG00000010610	ENSG00000166598	tr|F6ZUJ2|F6ZUJ2_HORSE Endoplasmin-like protein OS=Equus caballus OX=9796 GN=HSP90B1 PE=2 SV=1;tr|A0A3Q2H7V7|A0A3Q2H7V7_HORSE Heat shock protein 90 beta family member 1 OS=Equus caballus OX=9796 GN=HSP90B1 PE=3 SV=1	26.5615	26.3928	26.2163	26.2702	26.9459	26.8542	26.905	26.2081	26.207	26.2051	25.8859	25.9118	25.9002	26.8571	26.9103	26.7781	26.7933	26.6847	26.7705	27.2569	27.4601	27.4333	27.1832	27.1272	27.3025	25.9724	25.6925	25.916	27.1126	27.0117	27.1153	26.613	26.6777	26.5383	27.5023	27.5359	27.5131	26.2461	26.5092	26.285	24.8978	25.1612	25.2455
Glucose-6-phosphate 1-dehydrogenase	G6PD	G6PD	G6PD	ENSECAG00000014994	ENSG00000160211	tr|F7DMG5|F7DMG5_HORSE Glucose-6-phosphate 1-dehydrogenase OS=Equus caballus OX=9796 GN=G6PD PE=3 SV=3;tr|A0A5F5PXZ7|A0A5F5PXZ7_HORSE Glucose-6-phosphate 1-dehydrogenase OS=Equus caballus OX=9796 GN=G6PD PE=3 SV=1	26.5567	26.413	26.5352	26.4589	26.5334	26.5826	26.5889	26.6769	26.7166	26.5832	26.2254	26.2113	26.2359	26.6983	26.8817	26.7457	26.4248	26.4386	26.4722	26.245	26.3783	26.3797	26.9522	26.9381	26.928	26.8367	26.6914	26.8328	26.4832	26.5926	26.6859	25.926	25.8116	25.8242	27.167	27.0355	27.0401	25.8945	25.9577	25.8458	26.1818	26.5884	26.4508
Adenine phosphoribosyltransferase	APRT	APRT	APRT	ENSECAG00000026808	ENSG00000198931	tr|F6RHD5|F6RHD5_HORSE Adenine phosphoribosyltransferase OS=Equus caballus OX=9796 GN=APRT PE=3 SV=2	26.5533	26.9425	26.9457	26.9005	26.5737	26.7482	26.8924	26.4216	26.3674	26.3469	26.6674	26.5405	26.3775	26.8407	26.7162	26.9349	26.6499	26.6057	26.503	26.4371	26.4311	26.3001	26.7997	26.7912	26.7261	27.2363	26.9346	26.8002	26.6346	26.5685	26.633	25.9192	26.1064	25.7948	26.9692	26.9978	26.9302	26.4189	26.3728	26.6308	25.6473	26.619	26.909
Programmed cell death 6 interacting protein	PDCD6IP	PDCD6IP		ENSECAG00000004691		tr|A0A3Q2L6D8|A0A3Q2L6D8_HORSE Programmed cell death 6 interacting protein OS=Equus caballus OX=9796 GN=PDCD6IP PE=4 SV=1;tr|A0A3Q2HFV0|A0A3Q2HFV0_HORSE Programmed cell death 6 interacting protein OS=Equus caballus OX=9796 GN=PDCD6IP PE=4 SV=1	26.553	26.3805	26.4575	26.269	26.9307	26.7287	26.9558	26.0517	26.0837	26.0352	26.4921	26.4679	26.4065	26.6444	26.4456	26.3932	26.01	26.1958	26.0961	26.4888	26.6157	26.5142	26.7981	26.7073	26.9148	26.3012	26.0926	26.1186	26.5846	26.4939	26.5892	26.1216	26.158	26.1279	26.8019	26.8901	26.7826	25.8267	26.1632	25.7604	26.1732	27.4798	27.3878
SPARC	SPARC	SPARC	SPARC	ENSECAG00000013874	ENSG00000113140	tr|F7APH4|F7APH4_HORSE SPARC OS=Equus caballus OX=9796 GN=SPARC PE=3 SV=1;tr|B8K2M6|B8K2M6_HORSE SPARC OS=Equus caballus OX=9796 GN=SPARC PE=2 SV=1;tr|A0A3Q2H253|A0A3Q2H253_HORSE SPARC OS=Equus caballus OX=9796 GN=SPARC PE=3 SV=1;tr|A0A3Q2LDH0|A0A3Q2LDH0_H	26.5478	26.7106	26.5232	26.6223	26.9716	27.0712	27.126	25.9116	25.643	25.8812	25.7563	25.7309	25.5722	25.7388	25.7304	25.471	25.7572	26.1863	26.303	26.8153	26.6182	26.766	25.4472	25.5627	25.81	27.0556	26.6891	27.0035	26.9873	27.0239	26.6355	24.9628	24.5279	25.4303	26.4151	26.2028	26.1441	27.6594	27.9258	27.6134	25.4308	27.7397	27.5595
Moesin	MSN	MSN	MSN	ENSECAG00000012900	ENSG00000147065	tr|F6PUX2|F6PUX2_HORSE Moesin OS=Equus caballus OX=9796 GN=MSN PE=4 SV=1;tr|A0A3Q2KMJ0|A0A3Q2KMJ0_HORSE Moesin OS=Equus caballus OX=9796 GN=MSN PE=4 SV=1;tr|A0A3Q2HM18|A0A3Q2HM18_HORSE Moesin OS=Equus caballus OX=9796 GN=MSN PE=4 SV=1	26.542	26.6287	26.5849	26.5029	27.1888	27.353	27.1473	26.3488	26.4894	26.4615	26.1346	26.0321	25.9803	26.503	26.7083	26.4485	26.5951	26.5359	26.5567	26.5787	26.563	26.5295	27.3252	27.2974	27.54	24.4139	24.7275	24.9729	26.9696	27.001	26.8188	25.2543	25.1795	25.4157	27.8333	27.8145	27.8611	26.9126	27.2132	26.7714	26.555	27.4366	27.6142
Thymosin beta-4	TMSB4;TMSB4X	*TMSB4				sp|P62327|TYB4_HORSE Thymosin beta-4 OS=Equus caballus OX=9796 GN=TMSB4 PE=1 SV=2;tr|A0A5F5Q3Q3|A0A5F5Q3Q3_HORSE Thymosin beta 4 X-linked OS=Equus caballus OX=9796 GN=TMSB4X PE=3 SV=1;tr|A0A452GEQ2|A0A452GEQ2_HORSE Thymosin beta 4 X-linked OS=Equus caballu	26.5366	26.4502	25.8396	26.2055	28.3335	28.1726	26.5268	24.9349	25.5139	26.1077	25.917	NaN	25.8714	NaN	25.9909	25.9386	NaN	26.5952	NaN	26.2758	26.4621	26.3969	26.5272	27.5374	27.58	26.2903	25.3958	25.3031	28.1729	28.1171	27.9554	26.5043	26.0586	27.2681	29.1516	27.9124	28.9434	NaN	NaN	NaN	NaN	NaN	26.2588
ATP synthase subunit beta	ATP5F1B	ATP5F1B	ATP5F1B	ENSECAG00000022627	ENSG00000110955	tr|F6U187|F6U187_HORSE ATP synthase subunit beta OS=Equus caballus OX=9796 GN=ATP5F1B PE=3 SV=1	26.5276	26.5833	26.667	26.5952	26.7949	27.0752	26.8964	26.6549	26.723	26.6975	26.2306	26.1467	26.2243	26.7924	26.8021	26.6469	27.2581	27.4393	27.4033	27.2412	27.3539	27.3068	27.6377	27.6718	27.8266	25.0388	24.7174	24.6232	27.5225	27.5985	27.4837	25.1878	25.3663	25.46	27.74	27.6856	27.7549	26.2543	26.5174	26.2645	24.5537	23.811	22.9055
RAB1B, member RAS oncogene family	RAB1B	RAB1B	RAB1B	ENSECAG00000041646	ENSG00000174903	tr|F6TGA5|F6TGA5_HORSE RAB1B, member RAS oncogene family OS=Equus caballus OX=9796 GN=RAB1B PE=4 SV=1;tr|A0A3Q2I9S1|A0A3Q2I9S1_HORSE RAB1B, member RAS oncogene family OS=Equus caballus OX=9796 GN=RAB1B PE=4 SV=1	26.514	25.8535	25.8117	25.7277	26.857	26.7331	26.7157	26.0293	25.811	25.9246	25.8681	25.8874	25.802	26.2183	26.1904	26.1106	26.1718	26.2851	26.1226	26.616	26.9961	26.8104	26.8634	26.9993	27.2485	25.1214	25.0773	24.4987	27.0577	27.0453	27.2111	26.2874	25.9686	26.0219	27.271	27.3894	27.2801	25.8956	26.1979	25.7519	25.0818	26.7378	26.7287
Ig-like domain-containing protein			IGLV2-33	ENSECAG00000037583	ENSG00000211656	tr|A0A3Q2L9S0|A0A3Q2L9S0_HORSE Ig-like domain-containing protein OS=Equus caballus OX=9796 PE=4 SV=1	26.5088	NaN	NaN	NaN	NaN	NaN	NaN	NaN	NaN	NaN	NaN	NaN	NaN	NaN	NaN	NaN	NaN	NaN	NaN	NaN	NaN	NaN	NaN	NaN	NaN	NaN	NaN	NaN	NaN	NaN	NaN	NaN	NaN	NaN	NaN	NaN	NaN	NaN	NaN	NaN	NaN	25.0112	27.5418
Ras homolog family member A	RHOA	RHOA	RHOA	ENSECAG00000033791	ENSG00000067560	tr|K9K4D8|K9K4D8_HORSE Ras homolog family member A OS=Equus caballus OX=9796 GN=RHOA PE=2 SV=1	26.5033	25.8543	25.8461	25.8281	26.4695	27.1266	26.8391	26.1568	26.3121	26.2009	26.3672	26.3681	26.5152	26.2552	26.3121	26.2267	26.1211	26.2238	26.115	26.5088	26.9247	26.5234	26.971	26.9644	27.1358	26.9133	27.0416	26.6647	26.5885	26.9335	26.9472	26.793	26.6967	26.569	26.6202	26.8437	26.8963	25.7463	25.9602	25.5685	NaN	26.9472	26.4407
Glucosidase II alpha subunit	GANAB	GANAB	GANAB	ENSECAG00000014477	ENSG00000089597	tr|A0A3Q2HNI5|A0A3Q2HNI5_HORSE Glucosidase II alpha subunit OS=Equus caballus OX=9796 GN=GANAB PE=3 SV=2;tr|F7C4H8|F7C4H8_HORSE Glucosidase II alpha subunit OS=Equus caballus OX=9796 GN=GANAB PE=3 SV=3;tr|A0A3Q2H563|A0A3Q2H563_HORSE Glucosidase II alpha su	26.4969	26.6075	26.5886	26.535	26.7011	26.6925	26.8346	25.8885	25.9738	26.0525	26.2929	26.3934	26.4419	26.109	26.1439	25.9411	26.6811	26.7882	26.7849	26.9837	27.1206	27.0491	26.5088	26.4965	26.6251	25.7969	25.5546	25.558	26.5838	26.6319	26.7042	26.3493	26.2108	26.3536	26.1905	26.0837	26.0763	26.576	26.8208	26.5265	25.5273	27.3486	27.2227
Tryptophan--tRNA ligase, cytoplasmic	WARS1	WARS1	WARS1	ENSECAG00000011037	ENSG00000140105	tr|A0A3Q2KTL8|A0A3Q2KTL8_HORSE Tryptophan--tRNA ligase, cytoplasmic OS=Equus caballus OX=9796 GN=WARS1 PE=3 SV=1;tr|F7ALH5|F7ALH5_HORSE Tryptophan--tRNA ligase, cytoplasmic OS=Equus caballus OX=9796 GN=WARS1 PE=3 SV=2	26.4958	26.6036	26.707	26.6334	26.4733	26.674	26.525	26.1145	26.1672	26.0911	27.0269	26.9355	26.9315	26.2686	26.2528	26.158	26.8728	26.9841	26.9276	25.9589	26.1629	26.0258	26.6103	26.5732	26.9133	26.0797	25.9246	26.0064	26.6202	26.5016	26.5962	25.8371	25.924	25.9111	26.7447	26.7407	26.7071	26.1407	26.5695	26.053	25.1987	26.9698	26.7174
Actin-related protein 2/3 complex subunit 5	ARPC5	ARPC5	ARPC5	ENSECAG00000019128	ENSG00000162704	tr|F7B570|F7B570_HORSE Actin-related protein 2/3 complex subunit 5 OS=Equus caballus OX=9796 GN=ARPC5 PE=3 SV=3	26.4921	NaN	NaN	NaN	NaN	NaN	NaN	NaN	NaN	NaN	NaN	NaN	NaN	NaN	NaN	NaN	NaN	NaN	NaN	NaN	NaN	NaN	26.0624	26.727	26.9644	NaN	26.1571	25.8268	26.879	25.4067	26.1987	NaN	NaN	NaN	26.1076	26.3664	26.7317	NaN	NaN	NaN	NaN	NaN	26.0025
Lumican	LUM	LUM	LUM	ENSECAG00000018248	ENSG00000139329	tr|F6SKT2|F6SKT2_HORSE Lumican OS=Equus caballus OX=9796 GN=LUM PE=4 SV=1	26.492	26.6843	26.8134	26.8134	27.2279	27.3825	27.1918	26.7488	26.6573	26.7824	26.8478	26.9488	26.7515	26.9632	26.9352	26.8875	26.4813	26.0806	26.191	27.1906	27.4731	27.4119	25.7736	25.904	25.8388	27.4964	27.2797	27.4001	26.1586	26.4806	26.3656	27.9204	27.8935	27.9819	25.6565	25.7354	25.5604	27.6903	27.9734	27.8875	26.1757	25.9595	25.6602
Filamin A	FLNA	FLNA	FLNA	ENSECAG00000009550	ENSG00000196924	tr|A0A3Q2IAR3|A0A3Q2IAR3_HORSE Filamin A OS=Equus caballus OX=9796 GN=FLNA PE=3 SV=2;tr|F7BGS8|F7BGS8_HORSE Filamin A OS=Equus caballus OX=9796 GN=FLNA PE=3 SV=2;tr|F7BH02|F7BH02_HORSE Filamin A OS=Equus caballus OX=9796 GN=FLNA PE=3 SV=2	26.4887	26.0038	26.0616	26.0172	26.3516	26.3098	26.4729	26.3631	26.4693	26.4302	25.6707	25.6361	25.6811	26.5195	26.5135	26.4102	26.6048	26.604	26.6691	26.8736	26.8469	26.8913	27.612	27.5797	27.7323	26.4574	26.3187	26.4626	27.3173	27.2926	27.315	25.0838	24.8862	25.0888	27.1545	27.1633	27.198	26.1477	26.2803	26.1494	25.7419	25.1484	25.4464
H1.3 linker histone, cluster member	H1-3	H1-3	H1-3	ENSECAG00000032705	ENSG00000124575	tr|A0A3Q2I8H2|A0A3Q2I8H2_HORSE H1.3 linker histone, cluster member OS=Equus caballus OX=9796 GN=H1-3 PE=3 SV=1	26.4701	27.0209	26.9515	NaN	27.4834	26.9889	27.452	27.4293	27.5107	27.7769	26.7192	26.9605	27.0305	27.0051	26.9817	27.0312	27.8417	27.4543	27.5409	27.2869	27.2696	27.1221	27.3253	27.3676	27.5601	NaN	NaN	NaN	27.1529	27.1951	27.2171	24.3808	24.5798	24.4354	27.0417	26.7305	26.7781	26.3743	26.5152	26.3642	NaN	NaN	NaN
GTP-binding nuclear protein Ran	RAN	RAN	RAN	ENSECAG00000020532	ENSG00000132341	tr|F6VSL0|F6VSL0_HORSE GTP-binding nuclear protein Ran OS=Equus caballus OX=9796 GN=RAN PE=3 SV=2;tr|A0A3Q2HC57|A0A3Q2HC57_HORSE GTP-binding nuclear protein Ran OS=Equus caballus OX=9796 GN=RAN PE=3 SV=1	26.4701	26.7175	26.8232	26.8092	26.3162	26.1604	26.2026	25.9311	26.1523	25.9309	26.5054	26.3382	26.4965	26.2016	26.0835	25.9298	25.8506	26.1148	25.9079	25.7119	26.071	26.2556	26.2286	26.3354	25.9834	25.7428	25.4031	25.7572	26.4876	26.4745	26.5875	26.5815	26.4095	26.4179	26.0979	25.9158	26.062	25.6057	25.8491	25.5846	25.6552	27.4705	27.2851
Rab GDP dissociation inhibitor	GDI2	GDI2	GDI2	ENSECAG00000008855	ENSG00000057608	tr|F6Z4J4|F6Z4J4_HORSE Rab GDP dissociation inhibitor OS=Equus caballus OX=9796 GN=GDI2 PE=3 SV=2;tr|A0A5F5Q2Q4|A0A5F5Q2Q4_HORSE Rab GDP dissociation inhibitor OS=Equus caballus OX=9796 GN=GDI2 PE=3 SV=1	26.4676	26.5996	26.705	26.6861	26.6	26.8792	26.6705	26.2316	26.2312	26.1491	26.6492	26.666	26.607	26.2224	26.0072	26.2047	26.1037	26.303	26.1597	25.8097	25.8434	25.8483	26.5019	26.6072	26.5554	26.7899	26.5875	26.5876	26.4477	26.5004	26.5351	25.4275	25.5105	25.2814	27.1444	27.1168	27.0984	26.0028	26.0396	25.9259	26.3771	27.1345	27.2437
Sushi domain-containing protein	CFH	*CFH		ENSECAG00000011256		tr|F7E3H8|F7E3H8_HORSE Sushi domain-containing protein OS=Equus caballus OX=9796 GN=CFH PE=4 SV=2;tr|F6ZR63|F6ZR63_HORSE Sushi domain-containing protein OS=Equus caballus OX=9796 GN=CFH PE=4 SV=2;tr|F6ZQ77|F6ZQ77_HORSE Sushi domain-containing protein OS=Eq	26.4638	27.259	27.353	27.3574	26.7945	26.9909	26.7199	26.3956	26.4009	26.487	26.5916	26.506	26.5802	26.3311	25.8615	26.34	25.9979	26.0317	25.8538	27.1548	27.3193	27.2082	25.4725	25.2952	25.5281	26.2837	26.2264	25.6925	24.9197	24.7264	24.3825	26.8967	26.8676	26.8021	27.2705	27.1995	27.1769	28.3637	28.5897	28.4698	27.8909	26.9916	26.7474
Aquaporin-1	AQP1	AQP1	AQP1	ENSECAG00000008979	ENSG00000240583	tr|F6WM25|F6WM25_HORSE Aquaporin-1 OS=Equus caballus OX=9796 GN=AQP1 PE=3 SV=1;tr|A0A5F5PM99|A0A5F5PM99_HORSE Aquaporin-1 OS=Equus caballus OX=9796 GN=AQP1 PE=3 SV=1	26.4635	NaN	NaN	NaN	NaN	24.4488	NaN	NaN	NaN	NaN	NaN	NaN	NaN	NaN	NaN	NaN	NaN	NaN	NaN	NaN	NaN	NaN	24.2639	NaN	NaN	NaN	NaN	NaN	24.86	24.4789	24.5178	NaN	NaN	NaN	25.8784	25.0672	25.6591	NaN	NaN	NaN	NaN	28.4468	28.0524
Malate dehydrogenase	MDH2	MDH2	MDH2	ENSECAG00000023094	ENSG00000146701	tr|F6TYW4|F6TYW4_HORSE Malate dehydrogenase OS=Equus caballus OX=9796 GN=MDH2 PE=3 SV=1	26.4592	26.5124	26.4207	26.3728	26.9657	26.9774	27.0128	26.616	26.4763	26.5425	26.0278	26.134	26.0707	26.5306	26.4415	26.3937	27.2225	27.2169	27.0831	26.9446	27.0501	27.0213	27.6503	27.6382	27.6678	25.4559	25.6944	25.4642	27.324	27.2714	27.1491	24.6208	24.3897	24.6361	27.6782	27.6196	27.6549	25.9738	26.1967	25.9751	24.9336	24.6349	24.1792
Annexin	ANXA3	ANXA3	ANXA3	ENSECAG00000018419	ENSG00000138772	tr|F6ZAK1|F6ZAK1_HORSE Annexin OS=Equus caballus OX=9796 GN=ANXA3 PE=3 SV=2;tr|A0A5F5PZV1|A0A5F5PZV1_HORSE Annexin OS=Equus caballus OX=9796 GN=ANXA3 PE=3 SV=1	26.4532	26.3554	26.4457	26.3358	26.7153	26.7025	26.7046	25.7649	25.9606	25.8431	27.1958	27.1861	27.1623	26.2307	26.1899	25.95	25.2532	25.6298	25.4421	25.1117	25.4197	25.2231	26.6855	26.7163	26.9252	27.4447	27.3155	27.4727	26.5865	26.5833	26.6492	25.9797	25.9299	25.8994	27.3006	27.2849	27.2764	25.8734	26.1213	25.8198	26.2575	26.952	26.9324
BAF nuclear assembly factor 1	BANF1	BANF1	BANF1	ENSECAG00000024311	ENSG00000175334	tr|F6YEV8|F6YEV8_HORSE BAF nuclear assembly factor 1 OS=Equus caballus OX=9796 GN=BANF1 PE=4 SV=1	26.4499	27.5706	27.4444	27.448	26.7809	26.8173	26.4541	26.1721	26.2366	26.4496	26.6755	26.8554	26.4874	26.5941	26.3813	26.1377	26.7567	26.7544	26.7959	26.7226	26.7798	26.6267	26.9927	27.3117	27.4917	24.9804	NaN	24.9484	27.0001	27.1157	26.881	24.8896	25.2012	25.164	26.9222	26.7981	26.5962	25.9668	25.8721	25.8815	25.9268	27.0728	27.0986
Actin-related protein 2/3 complex subunit 3	ARPC3	ARPC3	ARPC3	ENSECAG00000020416	ENSG00000111229	tr|F6WE31|F6WE31_HORSE Actin-related protein 2/3 complex subunit 3 OS=Equus caballus OX=9796 GN=ARPC3 PE=2 SV=1	26.4495	26.6569	26.2853	26.3338	26.6846	26.8559	26.5992	26.6483	26.8206	26.7209	26.6203	26.5331	26.4951	26.4415	26.4605	26.1923	26.6461	26.581	26.3766	25.9005	25.8787	26.1178	27.3135	27.0472	27.2578	26.7265	26.2682	26.3794	26.7161	26.7827	26.3903	25.8485	25.7831	25.8271	27.4465	27.6342	27.5279	26.4176	26.5995	26.3441	26.7045	26.2657	26.1569
Serine and arginine rich splicing factor 3	SRSF3	SRSF3	SRSF3	ENSECAG00000018741	ENSG00000112081	tr|F7AVB5|F7AVB5_HORSE Serine and arginine rich splicing factor 3 OS=Equus caballus OX=9796 GN=SRSF3 PE=2 SV=1	26.4428	25.8566	NaN	NaN	26.5922	26.5833	26.7818	NaN	26.0559	25.8881	26.2919	25.8219	25.349	26.1824	25.7696	26.0032	26.5495	26.6952	26.6671	26.1318	26.184	26.0573	26.9446	26.6683	27.2348	NaN	NaN	24.8621	26.7381	26.7366	27.0179	27.4943	27.5282	27.6186	27.1357	27.1959	26.963	NaN	NaN	NaN	NaN	NaN	NaN
ST13 Hsp70 interacting protein	ST13	ST13	ST13	ENSECAG00000015838	ENSG00000100380	tr|F6W9B1|F6W9B1_HORSE ST13 Hsp70 interacting protein OS=Equus caballus OX=9796 GN=ST13 PE=3 SV=3	26.4254	27.3148	27.2754	27.307	26.9101	26.6039	27.2458	25.6132	25.7984	25.7426	26.1223	26.0046	26.3164	26.3448	26.0461	25.9013	26.1304	25.9627	26.0994	26.3656	26.0321	26.0568	26.6889	26.8474	26.3285	25.2251	26.151	26.0905	26.9369	26.9067	26.988	27.7194	27.7051	27.7383	26.9969	26.9801	27.1287	25.7842	25.8641	25.5417	26.4294	27.4476	27.2328
Heat shock protein beta-1	HSPB1	HSPB1	HSPB1	ENSECAG00000020463	ENSG00000106211	tr|F7E3Y7|F7E3Y7_HORSE Heat shock protein beta-1 OS=Equus caballus OX=9796 GN=HSPB1 PE=3 SV=1	26.4232	26.2632	26.201	26.1141	27.1308	27.2242	27.0298	25.9819	25.7048	25.6201	24.9838	24.8984	24.7283	26.7636	26.6775	26.8977	26.8919	26.7124	26.8051	26.9788	27.1242	26.8694	26.6979	26.8479	26.9814	26.8158	26.753	26.5147	26.8618	26.8312	26.7763	26.9149	26.9515	26.9044	27.8733	27.8604	27.771	25.9005	26.1185	26.1167	25.0678	24.9566	25.2602
GB1/RHD3-type G domain-containing protein	LOC105761007			ENSECAG00000055535		tr|F7D8W6|F7D8W6_HORSE GB1/RHD3-type G domain-containing protein OS=Equus caballus OX=9796 GN=LOC105761007 PE=3 SV=2	26.416	26.6132	26.5819	26.3694	26.0578	26.123	26.054	26.429	26.5816	26.5922	27.1308	27.148	27.1638	26.5298	26.5006	26.3452	26.8974	26.7514	26.6595	25.001	25.5738	25.5525	26.7709	26.6242	26.7142	27.1257	26.854	26.9651	26.5663	26.4963	26.5468	25.4015	25.4969	25.5024	27.0365	27.0619	27.0249	26.5629	26.8014	26.032	25.2523	25.9869	25.9222
Calnexin	CANX	CANX	CANX	ENSECAG00000003079	ENSG00000127022	tr|F6SPH9|F6SPH9_HORSE Calnexin OS=Equus caballus OX=9796 GN=CANX PE=3 SV=3	26.3926	25.9844	26.1628	26.1936	26.4196	26.2076	26.4023	26.5102	26.4939	26.4794	25.5013	25.6133	25.6931	26.6851	26.9577	26.6955	26.7861	26.8014	26.8497	27.1818	27.2626	27.2134	27.5584	27.4583	27.7045	25.3765	25.0077	25.2021	26.988	26.9733	26.9095	25.4152	25.1304	24.0406	27.5491	27.4898	27.5197	25.9229	26.1946	26.022	25.1573	24.5185	24.7806
Aldo-keto reductase family 1 member A1	NASP	NASP	NASP	ENSECAG00000015040	ENSG00000132780	tr|F7CBN0|F7CBN0_HORSE Aldo-keto reductase family 1 member A1 OS=Equus caballus OX=9796 GN=NASP PE=3 SV=2;tr|A0A5F5PTJ8|A0A5F5PTJ8_HORSE Aldo-keto reductase family 1 member A1 OS=Equus caballus OX=9796 GN=NASP PE=3 SV=1;tr|A0A5F5PGA8|A0A5F5PGA8_HORSE Nucle	26.3925	25.8551	26.0221	26.0628	26.7776	26.7772	26.6382	25.3406	25.3985	25.5059	25.954	25.8843	25.7691	25.8299	25.8648	25.9317	25.1715	25.3034	25.2161	25.5149	25.6003	25.5015	26.3733	26.3622	26.5939	26.5636	26.5057	26.4611	25.8751	25.9275	26.0895	25.5015	25.2105	25.2915	27.4103	27.2524	27.2391	25.0962	25.6471	25.1502	26.6709	28.3738	28.41
Transgelin	TAGLN2	TAGLN2	TAGLN2	ENSECAG00000010107	ENSG00000158710	tr|F6QXN5|F6QXN5_HORSE Transgelin OS=Equus caballus OX=9796 GN=TAGLN2 PE=3 SV=2	26.3885	27.6837	27.8014	27.6242	26.5001	26.5177	26.264	26.5064	26.6842	26.5561	26.6775	26.7598	26.9183	25.9124	25.9382	25.7682	26.263	26.4272	26.2008	25.4161	25.3839	25.4942	27.0395	27.0318	27.2729	26.3648	26.4187	26.1164	26.8598	26.8683	26.7171	25.9437	25.9333	25.7795	27.1528	26.9225	27.0552	26.3085	26.4149	26.6638	26.0734	25.6886	25.7031
Proteasome subunit alpha type	PSMA7	PSMA7	PSMA7	ENSECAG00000014168	ENSG00000101182	tr|A0A3Q2L7X0|A0A3Q2L7X0_HORSE Proteasome subunit alpha type OS=Equus caballus OX=9796 GN=PSMA7 PE=3 SV=2	26.3884	26.4584	26.5285	26.599	26.5438	26.5942	26.4645	25.8121	25.9159	26.0364	26.8181	26.6682	26.8035	26.103	26.0835	25.991	26.4696	26.576	26.5593	27.3487	27.5367	27.4127	26.9107	26.8774	26.931	26.4595	26.2804	26.4019	27.0558	27.0642	27.054	27.3657	27.3836	27.4121	26.8926	26.7732	26.8045	26.5851	26.8513	26.6012	25.7246	26.2612	25.9751
Proteasome subunit alpha type	PSMA4	PSMA4	PSMA4	ENSECAG00000009632	ENSG00000041357	tr|F6Z688|F6Z688_HORSE Proteasome subunit alpha type OS=Equus caballus OX=9796 GN=PSMA4 PE=3 SV=3;tr|A0A3Q2HTQ6|A0A3Q2HTQ6_HORSE Proteasome subunit alpha type OS=Equus caballus OX=9796 GN=PSMA4 PE=3 SV=2;tr|A0A3Q2HAV1|A0A3Q2HAV1_HORSE Proteasome subunit al	26.3876	26.4635	26.514	26.6363	26.3231	26.5546	26.5167	26.0444	26.2343	26.1813	26.9889	26.9012	26.8747	26.3258	26.4533	26.3213	26.5484	26.7781	26.9281	27.4771	27.6406	27.5909	26.678	26.9159	27.1311	26.4328	26.2636	26.3664	26.9276	27.0824	27.1204	27.3621	27.3623	27.2674	26.7012	26.6604	26.4725	26.5189	26.6929	26.6824	25.7842	26.3163	26.3621
Cystatin domain-containing protein	LOC100050835		CSTB	ENSECAG00000034000	ENSG00000160213	tr|A0A3Q2HJE7|A0A3Q2HJE7_HORSE Cystatin domain-containing protein OS=Equus caballus OX=9796 GN=LOC100050835 PE=3 SV=1	26.3862	27.5846	27.731	27.5444	27.0558	26.1824	26.9237	26.457	26.5297	26.465	26.2162	26.3086	26.1601	26.8928	26.7007	26.6017	26.6023	26.6475	26.9997	26.4951	26.5247	26.6263	27.9675	27.9533	28.0307	26.0174	25.9218	25.7558	26.8586	26.5176	26.7584	26.2983	25.9726	26.1853	28.5378	28.4187	28.5372	26.0958	26.017	25.7034	25.1934	23.479	26.5795
Tetraspanin	TSPAN1	LURAP1	TSPAN1	ENSECAG00000021605	ENSG00000117472	tr|K9K2B0|K9K2B0_HORSE Tetraspanin OS=Equus caballus OX=9796 GN=TSPAN1 PE=2 SV=1	26.3861	25.8707	25.6277	25.3865	26.134	26.0628	25.737	26.2084	25.9811	26.2425	27.2208	27.2481	27.0965	25.9627	26.2084	25.942	25.03	25.3631	NaN	26.3673	26.2413	25.9886	NaN	NaN	NaN	28.1859	27.6628	27.5557	NaN	NaN	NaN	27.7231	27.7014	27.6195	NaN	NaN	NaN	NaN	25.1231	NaN	26.4336	25.8398	26.5546
RAB6A, member RAS onco family	RAB6A;RAB6B	RAB6A	RAB6A	ENSECAG00000022694	ENSG00000175582	tr|F6UPZ6|F6UPZ6_HORSE RAB6A, member RAS onco family OS=Equus caballus OX=9796 GN=RAB6A PE=4 SV=2;tr|A0A3Q2HL53|A0A3Q2HL53_HORSE RAB6A, member RAS onco family OS=Equus caballus OX=9796 GN=RAB6A PE=4 SV=1;tr|A0A3Q2LR48|A0A3Q2LR48_HORSE RAB6B, member RAS onc	26.3779	NaN	NaN	26.0395	26.135	25.6512	26.3071	NaN	NaN	NaN	NaN	NaN	25.0887	26.0229	NaN	26.1124	25.9922	26.0686	NaN	26.1792	26.1967	26.1331	26.3935	26.4299	25.9848	NaN	26.0501	NaN	26.5146	NaN	26.5959	NaN	NaN	NaN	26.3596	26.1788	26.2798	NaN	26.1701	NaN	NaN	26.4026	25.6745
Chromosome 13 C16orf89 homolog	C13H16orf89	C13H16orf89	C16orf89	ENSECAG00000009586	ENSG00000153446	tr|F6XS73|F6XS73_HORSE Chromosome 13 C16orf89 homolog OS=Equus caballus OX=9796 GN=C13H16orf89 PE=4 SV=2	26.3733	26.1976	26.3259	26.3546	27.1349	27.1896	27.3703	25.8365	25.7977	25.917	26.6847	26.5654	26.5894	27.1316	27.0829	27.1864	26.7216	26.658	26.6937	25.325	25.3386	25.0767	26.7932	26.8367	26.8608	26.5038	26.398	26.5862	26.6109	26.7535	26.9201	25.6231	25.5339	25.5076	27.3074	27.3702	27.2271	27.1869	27.1688	27.3486	26.4498	26.063	25.8417
Integrin beta	ITGB5	ITGB5	ITGB5	ENSECAG00000007589	ENSG00000082781	tr|A0A3Q2LBU6|A0A3Q2LBU6_HORSE Integrin beta OS=Equus caballus OX=9796 GN=ITGB5 PE=3 SV=2;tr|A0A3Q2L500|A0A3Q2L500_HORSE Integrin beta OS=Equus caballus OX=9796 GN=ITGB5 PE=3 SV=2;tr|A0A3Q2IDN7|A0A3Q2IDN7_HORSE Integrin beta OS=Equus caballus OX=9796 GN=IT	26.3674	NaN	NaN	26.0905	26.1657	26.0944	25.9231	26.2978	NaN	26.4689	26.3768	26.4605	26.2912	NaN	26.3439	26.0245	25.873	26.3825	26.4644	NaN	26.3787	26.3403	27.1321	26.8743	27.3199	NaN	NaN	NaN	26.3058	26.5752	26.566	25.5007	NaN	NaN	26.1138	26.5314	26.1373	NaN	NaN	NaN	NaN	NaN	NaN
Adhesion G protein-coupled receptor E5	ADGRE5	ADGRE5	ADGRE5	ENSECAG00000010815	ENSG00000123146	tr|F6UB29|F6UB29_HORSE Adhesion G protein-coupled receptor E5 OS=Equus caballus OX=9796 GN=ADGRE5 PE=4 SV=2;tr|A0A5F5PIJ9|A0A5F5PIJ9_HORSE Adhesion G protein-coupled receptor E5 OS=Equus caballus OX=9796 GN=ADGRE5 PE=4 SV=1;tr|F7DQH2|F7DQH2_HORSE Adhesion	26.3663	27.3534	27.1669	27.2843	27.4929	27.883	28.2405	26.4517	26.1045	26.1426	25.8932	26.0877	25.9649	25.8606	26.4596	25.979	27.1872	27.0301	27.136	27.2102	27.3737	27.0514	26.7995	27.1956	26.7089	27.8262	28.2557	28.6144	27.1015	27.0218	27.4466	25.6533	25.9744	26.131	26.5425	26.8281	26.6337	27.6226	27.162	27.816	26.5471	25.4799	25.7098
LIM and SH3 domain protein 1	LASP1	LASP1	LASP1	ENSECAG00000017325	ENSG00000002834	tr|A0A5F5PNY8|A0A5F5PNY8_HORSE LIM and SH3 domain protein 1 OS=Equus caballus OX=9796 GN=LASP1 PE=4 SV=1;tr|A0A3Q2HWA0|A0A3Q2HWA0_HORSE LIM and SH3 domain protein 1 OS=Equus caballus OX=9796 GN=LASP1 PE=4 SV=1;tr|A0A3Q2H5I9|A0A3Q2H5I9_HORSE LIM and SH3 dom	26.3221	26.7157	26.5331	26.6295	26.3572	26.6143	26.2864	26.5441	26.7546	26.1782	26.6557	26.5207	26.1386	26.66	26.7149	26.6443	27.1678	26.6378	26.8948	26.5457	26.9048	26.6885	27.47	27.4647	27.607	27.0165	26.4948	26.4105	27.1603	27.0779	26.8668	26.1262	26.0879	26.3129	27.6836	27.4885	27.7173	26.0077	26.7567	26.0282	25.781	22.4855	23.4292
Multiple inositol polyphosphate phosphatase 1	MINPP1	MINPP1	MINPP1	ENSECAG00000012951	ENSG00000107789	tr|A0A3Q2LAH2|A0A3Q2LAH2_HORSE Multiple inositol polyphosphate phosphatase 1 OS=Equus caballus OX=9796 GN=MINPP1 PE=3 SV=1;tr|A0A3Q2I7G4|A0A3Q2I7G4_HORSE Multiple inositol polyphosphate phosphatase 1 OS=Equus caballus OX=9796 GN=MINPP1 PE=3 SV=1;tr|A0A3Q2L	26.3112	26.441	26.4706	26.3349	25.8873	26.0377	25.9338	26.0428	26.0911	26.1793	26.1399	26.1729	26.2452	26.6342	26.7378	26.4765	26.1657	26.2948	26.3051	25.176	25.4836	25.3234	25.8504	25.852	26.2248	26.3007	26.1573	26.1703	26.1268	26.193	26.0366	26.0255	25.9348	25.976	25.5214	25.3339	25.247	26.5044	26.9693	26.4564	25.02	27.7448	27.6421
Cadherin 1	CDH1	CDH1	CDH1	ENSECAG00000021418	ENSG00000039068	tr|A0A5F5PQI6|A0A5F5PQI6_HORSE Cadherin 1 OS=Equus caballus OX=9796 GN=CDH1 PE=4 SV=1;tr|F6Y0D9|F6Y0D9_HORSE Cadherin 1 OS=Equus caballus OX=9796 GN=CDH1 PE=4 SV=2;tr|A0A5F5PWA4|A0A5F5PWA4_HORSE Cadherin 1 OS=Equus caballus OX=9796 GN=CDH1 PE=4 SV=1;tr|A0A	26.3013	25.5195	25.2117	25.4236	25.0604	24.6159	25.4665	26.4232	26.3083	26.3634	26.0923	26.2373	26.1727	26.1517	26.2784	26.2001	26.7132	26.6815	26.7686	25.9957	25.677	25.6556	25.9619	26.0989	25.7246	25.9025	25.9536	26.0635	26.2247	26.1577	26.602	26.7688	26.9403	26.976	25.4509	25.5465	25.7158	26.841	26.8322	26.8633	25.7851	26.6355	26.514
ADF-H domain-containing protein	COTL1;MEAK7	*COTL1	COTL1	ENSECAG00000055480	ENSG00000103187	tr|F6S9X8|F6S9X8_HORSE ADF-H domain-containing protein OS=Equus caballus OX=9796 GN=COTL1 PE=4 SV=2;tr|A0A5F5PSM6|A0A5F5PSM6_HORSE ADF-H domain-containing protein OS=Equus caballus OX=9796 GN=COTL1 PE=4 SV=1;tr|A0A5F5PH30|A0A5F5PH30_HORSE MTOR associated p	26.301	26.4298	26.2334	26.1798	26.2393	25.8109	26.7052	26.9422	25.9951	26.5662	26.1366	26.2082	26.7657	25.844	25.7846	26.3949	26.9168	26.4684	26.3166	25.0489	24.7912	25.2127	26.6235	26.4245	26.6213	26.9192	27.1456	26.694	NaN	26.0005	25.857	24.6147	NaN	NaN	26.7752	26.6498	26.6122	25.4086	NaN	NaN	26.7824	NaN	NaN
ATP synthase subunit alpha	ATP5F1A	ATP5F1A	ATP5F1A	ENSECAG00000021561	ENSG00000152234	tr|F6XUJ2|F6XUJ2_HORSE ATP synthase subunit alpha OS=Equus caballus OX=9796 GN=ATP5F1A PE=3 SV=2	26.3003	26.4423	26.465	26.4571	26.9048	26.9418	26.9022	26.5949	26.4984	26.6102	26.0797	26.1257	26.1048	26.6413	26.5446	26.5641	27.1983	27.254	27.1873	27.0496	27.2619	27.2722	27.5837	27.6211	27.8366	24.7446	24.5745	24.8348	27.4084	27.5198	27.4599	25.1536	25.1239	25.2933	27.5754	27.6262	27.6464	26.0651	26.549	26.0847	24.8627	23.6325	21.3971
Complement C1r	C1R	C1R	C1R	ENSECAG00000021429	ENSG00000159403	tr|F6Z5L1|F6Z5L1_HORSE Complement C1r OS=Equus caballus OX=9796 GN=C1R PE=4 SV=1	26.2967	26.134	26.1002	26.4128	26.2629	26.1911	26.1326	26.3821	26.3409	26.233	26.9295	27.1138	27.0057	26.551	26.4625	26.326	26.7581	26.7779	26.7696	26.7474	26.8132	26.9072	27.2095	27.2944	26.8774	26.1513	25.8467	25.8055	25.5551	25.5908	25.543	26.4554	26.1986	26.3213	24.4981	24.3815	24.5029	26.3938	26.4807	26.4117	26.3877	26.1451	25.8973
cathepsin X	CTSZ	CTSZ	CTSZ	ENSECAG00000024967	ENSG00000101160	tr|A0A3Q2L6J7|A0A3Q2L6J7_HORSE cathepsin X OS=Equus caballus OX=9796 GN=CTSZ PE=3 SV=1;tr|F6S2C3|F6S2C3_HORSE cathepsin X OS=Equus caballus OX=9796 GN=CTSZ PE=3 SV=3;tr|A0A3Q2GZB6|A0A3Q2GZB6_HORSE cathepsin X OS=Equus caballus OX=9796 GN=CTSZ PE=3 SV=1	26.2849	25.8811	25.7013	25.6126	NaN	25.8192	NaN	25.7174	NaN	NaN	25.5634	NaN	25.1622	26.5922	26.2472	26.421	25.7614	25.7582	25.9383	26.5696	26.6943	26.6777	26.9606	27.5184	27.6808	25.5877	25.8971	25.7491	26.6432	26.2388	25.4005	NaN	23.5492	NaN	27.4081	27.0036	27.353	25.5078	25.872	25.4281	NaN	26.115	26.1387
Hypoxanthine phosphoribosyltransferase	HPRT1	HPRT1	HPRT1	ENSECAG00000017534	ENSG00000165704	tr|F6SZG4|F6SZG4_HORSE Hypoxanthine phosphoribosyltransferase OS=Equus caballus OX=9796 GN=HPRT1 PE=3 SV=2	26.2809	26.7778	26.6918	26.563	26.0016	26.0805	26.113	25.6564	25.4529	25.6186	26.507	26.4496	26.3981	26.1631	26.1514	26.0595	25.7191	25.8193	25.955	26.0548	26.2354	26.0467	26.1824	25.9828	26.4427	26.2041	25.9938	26.0511	26.4531	26.5318	26.4465	26.488	26.3756	26.4054	26.4697	26.4799	26.3492	25.6069	25.9104	25.4625	25.4769	27.1432	27.1337
Proteasome subunit alpha type	PSMA6	PSMA6	PSMA6	ENSECAG00000022437	ENSG00000100902	tr|F7BRA4|F7BRA4_HORSE Proteasome subunit alpha type OS=Equus caballus OX=9796 GN=PSMA6 PE=3 SV=2;tr|A0A3Q2HJF4|A0A3Q2HJF4_HORSE Proteasome subunit alpha type OS=Equus caballus OX=9796 GN=PSMA6 PE=3 SV=1;tr|A0A3Q2LTZ2|A0A3Q2LTZ2_HORSE Proteasome 20S subuni	26.2748	26.1392	26.3968	26.3173	26.2381	26.2739	26.416	25.8985	26.0376	25.9571	26.5562	26.4849	26.5356	25.896	25.8324	25.8788	26.0939	26.3779	26.2038	27.1003	27.2483	27.1918	26.5441	26.582	26.5639	26.3677	26.0006	26.0908	26.8783	26.812	26.745	27.2366	27.2122	27.2148	26.3713	26.4766	26.4698	26.0009	26.4768	26.2382	25.4321	26.0679	26.268
Poly [ADP-ribose] polymerase	PARP10A	PARP10A	PARP10	ENSECAG00000019881	ENSG00000178685	tr|F7E1F0|F7E1F0_HORSE Poly [ADP-ribose] polymerase OS=Equus caballus OX=9796 GN=PARP10A PE=3 SV=3	26.2551	NaN	NaN	NaN	NaN	NaN	NaN	NaN	NaN	NaN	NaN	NaN	NaN	NaN	NaN	NaN	NaN	NaN	NaN	NaN	NaN	NaN	25.5265	NaN	NaN	NaN	NaN	NaN	26.0276	NaN	NaN	NaN	NaN	NaN	NaN	NaN	25.153	NaN	NaN	NaN	NaN	NaN	NaN
G protein subunit beta 2	GNB2	GNB2	GNB2	ENSECAG00000017221	ENSG00000172354	tr|F6WQ61|F6WQ61_HORSE G protein subunit beta 2 OS=Equus caballus OX=9796 GN=GNB2 PE=3 SV=1	26.2507	25.8296	26.0415	26.0364	26.3236	26.1253	26.5578	26.1113	26.0948	26.1607	25.9669	25.9023	26.105	26.0117	26.2517	26.2358	26.4573	25.9684	26.0414	25.9874	26.2036	26.0381	26.1993	26.1403	26.2485	25.3859	25.1501	25.6866	25.9805	25.9388	26.224	25.8355	25.8985	25.7597	26.0562	25.9586	25.8451	25.5911	25.7009	25.7184	25.7625	27.0024	26.6956
PrdX deacylase domain-containing protein 1	LOC100052533			ENSECAG00000008349		tr|F6VJ01|F6VJ01_HORSE PrdX deacylase domain-containing protein 1 OS=Equus caballus OX=9796 GN=LOC100052533 PE=3 SV=2	26.2496	26.838	26.7462	27.0271	26.2559	NaN	26.4333	NaN	25.9314	NaN	NaN	NaN	NaN	NaN	NaN	NaN	NaN	NaN	NaN	25.6359	NaN	NaN	25.7292	NaN	NaN	NaN	NaN	NaN	NaN	NaN	NaN	NaN	NaN	NaN	NaN	26.5178	26.334	NaN	NaN	NaN	NaN	NaN	NaN
Heterogeneous nuclear ribonucleoprotein K	HNRNPK	HNRNPK	HNRNPK	ENSECAG00000025104	ENSG00000165119	tr|F6Q4Q1|F6Q4Q1_HORSE Heterogeneous nuclear ribonucleoprotein K OS=Equus caballus OX=9796 GN=HNRNPK PE=4 SV=2	26.2429	26.2206	26.2631	26.1976	26.5332	26.4914	26.6253	26.0056	26.1191	26.1793	25.9771	25.9562	25.9897	26.1753	26.2501	26.1452	26.8094	26.7388	26.8103	26.6392	26.5816	26.577	27.0065	27.0297	27.0387	25.516	25.4563	25.6349	27.1023	27.0744	27.1472	27.1698	27.2757	27.3545	26.7919	26.862	26.8439	25.5535	25.7674	25.6456	24.8658	25.0611	24.7919
Capping actin protein, gelsolin like	CAPG	CAPG	CAPG	ENSECAG00000015128	ENSG00000042493	tr|A0A3Q2GTT9|A0A3Q2GTT9_HORSE Capping actin protein, gelsolin like OS=Equus caballus OX=9796 GN=CAPG PE=4 SV=2;tr|A0A3Q2HDY1|A0A3Q2HDY1_HORSE Capping actin protein, gelsolin like OS=Equus caballus OX=9796 GN=CAPG PE=4 SV=2;tr|A0A3Q2H2Z9|A0A3Q2H2Z9_HORSE C	26.2421	26.1198	26.1045	26.0574	26.0775	26.318	26.3285	25.9132	26.026	25.9147	25.6883	25.6401	25.6741	26.2177	26.3533	26.0312	25.9255	26.1727	26.1811	25.772	25.7868	25.8079	27.3219	27.2513	27.3269	26.5257	26.5327	26.5021	26.6732	26.6283	26.5909	24.6752	24.9588	24.8658	27.5452	27.5108	27.6181	26.237	26.5295	26.0799	24.8722	25.2661	24.7362
Peroxiredoxin 2	PRDX2	PRDX2	PRDX2	ENSECAG00000011541	ENSG00000167815	tr|F7BFT1|F7BFT1_HORSE Peroxiredoxin 2 OS=Equus caballus OX=9796 GN=PRDX2 PE=3 SV=1	26.2334	25.9729	26.1576	26.0707	27.4827	27.439	27.3854	26.7376	26.6942	26.6106	28.4363	28.4191	28.3957	28.0737	27.9509	27.7358	28.7536	28.8294	28.7883	25.4304	25.5331	25.3956	26.1192	26.2578	26.5584	25.9767	25.933	25.9541	26.4045	26.4942	26.2487	27.1832	27.0692	27.091	25.8855	25.6939	25.8247	25.3769	26.0061	25.3041	24.242	25.06	25.3041
Olfactomedin 4	OLFM4	OLFM4	OLFM4	ENSECAG00000010860	ENSG00000102837	tr|F7DPZ6|F7DPZ6_HORSE Olfactomedin 4 OS=Equus caballus OX=9796 GN=OLFM4 PE=4 SV=2	26.2184	24.512	24.8385	24.4076	24.3089	24.4817	24.8144	27.8588	28.0273	27.9006	24.6877	24.6888	24.4709	28.2911	28.3608	28.3562	26.3497	26.3367	26.4157	26.2171	26.0629	26.1957	23.9059	23.7952	23.9043	25.7158	25.812	26.0329	26.4397	26.5143	26.5547	27.0741	27.1349	27.0496	24.2446	24.1299	24.2514	25.6442	25.9413	25.4904	26.0489	27.2958	27.2441
Sulfhydryl oxidase	QSOX1	QSOX1	QSOX1	ENSECAG00000017109	ENSG00000116260	tr|F6WR95|F6WR95_HORSE Sulfhydryl oxidase OS=Equus caballus OX=9796 GN=QSOX1 PE=3 SV=2	26.2167	26.1881	26.234	26.149	27.022	27.0662	27.1617	26.5078	26.5427	26.6449	27.0017	26.9023	26.9657	26.7894	26.9722	26.8959	25.8855	26.1243	26.0047	26.1066	26.1018	26.2066	26.1273	26.165	26.2863	26.8435	26.8482	26.8649	25.4634	25.4262	25.5437	26.5993	26.5042	26.4857	26.4184	26.3559	26.2666	27.346	27.5001	27.4319	27.9023	21.8805	NaN
Proteasome subunit alpha type	PSMA5	PSMA5	PSMA5	ENSECAG00000011835	ENSG00000143106	tr|F6VEA3|F6VEA3_HORSE Proteasome subunit alpha type OS=Equus caballus OX=9796 GN=PSMA5 PE=3 SV=1	26.2163	26.0657	26.2691	26.0426	25.9904	26.224	26.3154	25.6805	25.8472	25.6427	26.4795	26.541	26.425	25.8563	25.9125	25.8408	26.1043	26.3938	26.2442	27.1319	27.1193	27.1396	26.6153	26.5925	26.6625	25.9983	25.8556	25.9266	26.7096	26.6561	26.6168	26.8472	26.9438	26.9455	26.2701	26.2466	26.2953	26.1738	26.3044	26.1487	25.1567	26.4556	26.1072
78 kDa glucose-regulated protein	HSPA5	HSPA5	HSPA5	ENSECAG00000024205	ENSG00000044574	tr|F6YG82|F6YG82_HORSE 78 kDa glucose-regulated protein OS=Equus caballus OX=9796 GN=HSPA5 PE=3 SV=3	26.214	26.0495	26.2313	26.1678	26.0936	26.0279	26.4324	25.5971	25.4446	25.6773	25.6086	25.7075	25.8991	26.1524	26.2274	26.0662	26.4172	26.4241	26.5059	26.6041	26.5733	26.4889	26.707	26.7653	26.4276	25.0677	25.3148	25.5257	26.7366	26.7789	26.6592	26.0668	26.2333	26.2992	26.8452	26.9508	27.0549	25.8437	25.7632	25.814	25.0974	25.4082	25.5917
Lymphocyte antigen 6 family member G6C	LY6G6C	*LY6G6C	LY6G6C	ENSECAG00000032026	ENSG00000204421	tr|A0A3Q2HYF9|A0A3Q2HYF9_HORSE Lymphocyte antigen 6 family member G6C OS=Equus caballus OX=9796 GN=LY6G6C PE=4 SV=2	26.2117	24.864	26.228	24.6591	24.757	24.8443	NaN	NaN	23.1224	NaN	NaN	NaN	NaN	NaN	NaN	NaN	25.2069	24.5613	25.6567	NaN	NaN	NaN	23.5816	NaN	23.3819	25.0977	NaN	NaN	25.0494	25.6288	26.462	NaN	NaN	NaN	23.7248	23.7025	23.9732	25.3363	NaN	24.6508	NaN	30.1594	30.0948
Complement C1s	C1S	C1S	C1S	ENSECAG00000009519	ENSG00000182326	tr|F7BQD6|F7BQD6_HORSE Complement C1s OS=Equus caballus OX=9796 GN=C1S PE=4 SV=2	26.2117	25.2004	26.0787	25.835	26.0949	26.1306	26.4793	25.8651	26.1284	26.0572	26.2075	26.065	26.2661	26.0307	25.936	25.7448	25.8969	25.5788	25.6	26.5039	26.4804	26.3982	26.5121	26.5217	26.8629	25.4795	25.5091	25.8837	25.7162	25.8158	25.5859	25.9423	25.8653	25.9135	24.4857	24.353	24.7208	26.0037	26.3981	25.7678	25.6602	27.2566	27.1308
Proteasome activator subunit 1	PSME1	PSME1	PSME1	ENSECAG00000016855	ENSG00000092010	tr|A0A3Q2IFM4|A0A3Q2IFM4_HORSE Proteasome activator subunit 1 OS=Equus caballus OX=9796 GN=PSME1 PE=3 SV=2;tr|F6YGC8|F6YGC8_HORSE Proteasome activator subunit 1 OS=Equus caballus OX=9796 GN=PSME1 PE=3 SV=3	26.1932	26.628	26.7401	26.601	26.8278	26.8391	26.8289	26.0695	26.158	26.0612	26.4968	26.6074	26.6913	26.3736	26.4471	26.3497	26.537	26.5024	26.6192	25.7999	25.8588	25.7857	26.6299	26.6064	26.7225	26.2348	25.9478	26.1167	26.6432	26.513	26.5751	26.1616	26.0306	26.1333	27.3566	27.3129	27.2339	25.9834	26.1528	25.9093	25.5695	24.8316	24.8814
F-actin-capping protein subunit beta	CAPZB	CAPZB	CAPZB	ENSECAG00000009145	ENSG00000077549	tr|A0A5F5PR53|A0A5F5PR53_HORSE F-actin-capping protein subunit beta OS=Equus caballus OX=9796 GN=CAPZB PE=3 SV=1;tr|A0A3Q2HL82|A0A3Q2HL82_HORSE F-actin-capping protein subunit beta OS=Equus caballus OX=9796 GN=CAPZB PE=3 SV=1;tr|F6Y014|F6Y014_HORSE F-actin	26.1855	26.2085	26.2241	26.0203	26.0347	26.1138	26.2602	26.1399	26.3678	26.436	26.4107	26.1439	26.4134	26.2338	26.1372	26.1425	26.3661	26.4015	26.4391	26.1631	26.3802	25.9553	26.5868	26.6341	26.8788	26.1871	25.6603	25.0755	26.4063	26.4464	26.2154	25.7285	25.5422	25.6805	26.6094	26.3856	26.5825	25.7025	25.8255	25.7783	26.0115	26.1697	26.2838
Complement component 1 Q subcomponent-binding protein, mitochondrial	C1QBP	C1QBP	C1QBP	ENSECAG00000011765	ENSG00000108561	tr|F7AJM6|F7AJM6_HORSE Complement component 1 Q subcomponent-binding protein, mitochondrial OS=Equus caballus OX=9796 GN=C1QBP PE=3 SV=2	26.1819	26.8749	26.2036	26.6179	25.5132	24.4762	26.3621	26.2764	26.5802	26.2703	26.3529	26.3984	26.5017	26.9633	27.1388	27.4266	27.3799	27.6448	26.8614	26.9354	26.7506	26.8625	26.926	27.1598	25.9146	24.744	NaN	25.0951	26.4264	26.5159	26.7675	25.0517	25.4637	25.8395	25.7545	26.9788	26.2938	25.9943	24.5007	25.8423	NaN	NaN	NaN
F-actin-capping protein subunit alpha	CAPZA1	CAPZA1	CAPZA1	ENSECAG00000016995	ENSG00000116489	tr|F6WWW7|F6WWW7_HORSE F-actin-capping protein subunit alpha OS=Equus caballus OX=9796 GN=CAPZA1 PE=3 SV=3	26.1776	26.0979	26.0953	25.9959	26.3442	26.3661	26.6081	26.2411	26.3226	26.4054	26.2332	26.1485	26.2537	26.1639	26.1109	25.9676	26.5738	26.4614	26.5165	26.0425	26.1825	26.0247	26.6119	26.5741	26.6935	25.6132	25.4494	25.486	26.4182	26.334	26.386	25.9243	25.5921	25.7304	26.5654	26.5923	26.6308	25.6556	25.8824	25.5917	25.9273	25.6957	25.4661
14-3-3 protein theta	YWHAQ	YWHAQ	YWHAQ	ENSECAG00000004925	ENSG00000134308	tr|F6SP02|F6SP02_HORSE 14-3-3 protein theta OS=Equus caballus OX=9796 GN=YWHAQ PE=3 SV=1	26.1739	26.0271	26.0546	26.1066	26.1631	26.049	26.3835	24.9993	24.8935	25.2107	25.8437	25.6825	25.8338	24.7069	24.7584	25.0705	25.3138	25.3651	25.3008	25.5883	25.7108	25.5258	25.7825	25.9712	26.2077	25.5457	25.4284	25.6103	26.3148	26.3317	26.4392	26.9672	26.6225	26.7095	26.4801	26.4655	26.4292	24.3741	25.8301	24.7322	25.0498	27.8386	27.7012
Voltage dependent anion channel 1	VDAC1	VDAC1	VDAC1	ENSECAG00000012365	ENSG00000213585	tr|A0A3Q2IA99|A0A3Q2IA99_HORSE Voltage dependent anion channel 1 OS=Equus caballus OX=9796 GN=VDAC1 PE=3 SV=1;tr|F6PQT9|F6PQT9_HORSE Voltage dependent anion channel 1 OS=Equus caballus OX=9796 GN=VDAC1 PE=3 SV=3	26.167	26.43	26.5051	26.4338	26.195	26.2744	25.9317	26.0035	25.9672	26.1024	25.1666	25.4106	25.1191	26.2081	26.073	25.8986	26.7273	26.6885	26.6487	26.5861	26.7565	26.6557	26.7532	26.8425	26.7788	25.7315	25.3739	25.4144	26.7618	26.8316	26.6422	25.6208	25.5275	25.4284	26.5809	26.6248	26.6698	25.8473	25.7568	25.8905	24.4093	27.071	26.8638
Serpin family A member 10	SERPINA10	SERPINA10	SERPINA10	ENSECAG00000012997	ENSG00000140093	tr|F6SUS2|F6SUS2_HORSE Serpin family A member 10 OS=Equus caballus OX=9796 GN=SERPINA10 PE=3 SV=3;tr|A0A5F5Q4D2|A0A5F5Q4D2_HORSE Serpin family A member 10 OS=Equus caballus OX=9796 GN=SERPINA10 PE=3 SV=1	26.1666	26.7157	26.7975	26.6172	26.729	26.6594	26.8629	26.8471	26.8746	26.8975	26.84	26.8571	26.824	26.3567	26.3147	26.3712	26.3006	26.5085	26.4212	25.4672	25.4995	25.623	26.0064	26.0472	26.0069	26.3068	26.2074	26.1902	26.4913	26.4961	26.4805	25.4741	25.5395	25.4932	25.328	25.4209	25.3163	27.6452	27.7502	27.5986	26.2559	25.9496	26.0568
Mucin 4, cell surface associated	MUC4	*MUC4				ref|XP_023479343.1|:1-1547mucin-4isoformX1[Equuscaballus];ref|XP_023479344.1|:1-2197mucin-4isoformX2[Equuscaballus];tr|A0A5F5PQU9|A0A5F5PQU9_HORSE Mucin 4, cell surface associated OS=Equus caballus OX=9796 GN=MUC4 PE=4 SV=1;tr|A0A5F5PJL2|A0A5F5PJL2_HORSE M	26.1489	26.8029	26.9121	26.8508	27.3668	27.2835	27.6553	27.4036	27.3176	27.4537	28.7482	28.8766	28.8059	27.3223	27.1776	27.2911	26.0505	26.0372	26.239	26.9136	26.8939	27.1945	23.1804	22.6348	22.859	26.5478	26.8564	26.8298	23.85	23.6949	24.1632	27.7406	27.856	27.8754	23.0536	22.1343	23.4252	26.1762	26.0474	25.9355	29.1771	25.0355	25.2571
Heat shock 70kDa protein 1A	HSPA1A	HSPA1A	HSPA1B	ENSECAG00000001037	ENSG00000204388	tr|F7DW69|F7DW69_HORSE Heat shock 70kDa protein 1A OS=Equus caballus OX=9796 GN=HSPA1A PE=3 SV=2;tr|A0A3Q2H231|A0A3Q2H231_HORSE Heat shock 70kDa protein 1A OS=Equus caballus OX=9796 GN=HSPA1A PE=3 SV=2	26.147	26.4489	26.5561	26.46	26.7367	26.7464	26.7129	26.2342	26.3154	26.2489	26.3647	26.4051	26.481	25.6617	25.6708	25.4827	25.7587	26.1074	25.9932	26.0145	26.0031	25.9233	25.9166	25.8337	26.0804	25.6373	25.3432	25.2571	26.4562	26.4255	26.4296	25.9177	25.9474	25.943	26.4513	26.3771	26.3643	25.538	25.7772	25.44	26.2566	26.8517	27.0664
LDL receptor related protein 1	LRP1	LRP1	LRP1	ENSECAG00000012166	ENSG00000123384	tr|F6Q221|F6Q221_HORSE LDL receptor related protein 1 OS=Equus caballus OX=9796 GN=LRP1 PE=3 SV=3;tr|F6PMY4|F6PMY4_HORSE LDL receptor related protein 1 OS=Equus caballus OX=9796 GN=LRP1 PE=3 SV=2;tr|A0A3Q2IEU7|A0A3Q2IEU7_HORSE LDL receptor related protein	26.1461	26.1212	26.2597	26.0921	26.3062	26.1867	26.2838	26.2285	26.1111	26.3063	26.4379	26.3359	26.3877	26.4718	26.6435	26.5496	26.1882	26.2105	26.2319	27.5782	27.5281	27.4968	26.1042	26.1662	26.4581	26.4962	26.2715	26.3494	26.0441	26.1326	26.2241	26.4658	26.259	26.3936	25.7974	25.7579	25.7858	26.7325	26.7838	26.577	25.2504	24.6601	24.159
Splicing factor 1	SF1	SF1	SF1	ENSECAG00000024544	ENSG00000168066	tr|F6QXS3|F6QXS3_HORSE Splicing factor 1 OS=Equus caballus OX=9796 GN=SF1 PE=3 SV=3;tr|A0A5F5PGF1|A0A5F5PGF1_HORSE Splicing factor 1 OS=Equus caballus OX=9796 GN=SF1 PE=3 SV=1;tr|A0A5F5Q2B0|A0A5F5Q2B0_HORSE Splicing factor 1 OS=Equus caballus OX=9796 GN=SF	26.1447	26.8668	26.2447	26.6063	26.2804	26.7943	26.017	NaN	NaN	NaN	NaN	NaN	NaN	27.3909	NaN	26.4958	27.8206	27.5368	27.9616	25.3471	24.5983	25.0908	25.9735	26.5899	25.0744	NaN	NaN	NaN	25.5999	25.0809	25.3382	NaN	NaN	25.7209	25.0676	25.6657	25.6652	NaN	NaN	NaN	NaN	NaN	NaN
Globin B1	LOC100068926			ENSECAG00000059175		tr|F6RF57|F6RF57_HORSE Globin B1 OS=Equus caballus OX=9796 GN=LOC100068926 PE=3 SV=1	26.143	NaN	NaN	NaN	27.8424	26.6752	28.1088	25.8188	24.7237	24.6438	28.241	27.7118	27.8648	26.5262	27.7187	27.5116	28.4164	28.1283	28.1795	NaN	NaN	NaN	23.4969	24.8821	24.7115	NaN	NaN	NaN	NaN	NaN	NaN	NaN	24.9357	NaN	NaN	NaN	NaN	NaN	NaN	NaN	NaN	NaN	NaN
Alpha-amylase	LOC100049851		AMY1B	ENSECAG00000038509	ENSG00000174876	tr|F6QDH8|F6QDH8_HORSE Alpha-amylase OS=Equus caballus OX=9796 GN=LOC100049851 PE=3 SV=2	26.1407	NaN	NaN	NaN	21.4042	22.2644	22.772	NaN	NaN	NaN	20.982	NaN	21.0347	NaN	NaN	NaN	23.4874	23.9535	24.1361	22.7364	21.5827	23.0868	22.7219	22.9983	23.8798	21.9031	20.0637	22.2226	24.5587	25.0656	25.3502	22.8522	21.686	22.7709	25.2002	25.5184	25.5298	24.1466	25.2184	24.4387	NaN	33.3834	33.7509
Proteasome subunit alpha type	PSMA1	PSMA1		ENSECAG00000024086		tr|A0A5F5Q2W2|A0A5F5Q2W2_HORSE Proteasome subunit alpha type OS=Equus caballus OX=9796 GN=PSMA1 PE=3 SV=1;tr|F6WZW6|F6WZW6_HORSE Proteasome subunit alpha type OS=Equus caballus OX=9796 GN=PSMA1 PE=3 SV=3	26.1281	26.1559	26.2623	26.1115	26.0969	26.0763	26.2288	25.713	25.6502	25.734	26.4786	26.5124	26.6246	25.8863	26.0247	25.8356	26.3485	26.3108	26.3437	27.1277	27.2044	27.0949	26.6438	26.6095	26.7671	26.133	25.7742	25.9825	26.7015	26.7021	26.7201	27.2137	27.1745	27.0419	26.28	26.273	26.2269	26.2935	26.6487	26.2949	25.5609	26.008	25.771
IF rod domain-containing protein			KRT19	ENSECAG00000005999	ENSG00000171345	tr|A0A3Q2L5E0|A0A3Q2L5E0_HORSE IF rod domain-containing protein OS=Equus caballus OX=9796 PE=3 SV=2	26.1113	26.8506	26.8647	26.6686	27.0854	27.1244	27.2366	26.4854	26.4288	26.4394	26.6461	26.7089	26.3878	26.2536	26.259	26.3041	27.1419	27.1943	27.2041	26.863	26.9641	26.9642	26.1981	26.1764	26.3367	25.1271	25.2106	24.9974	26.6555	26.6388	26.6598	27.2743	27.3854	27.4305	25.6639	25.5574	25.6199	24.8371	24.6148	24.4319	25.5274	25.8965	22.7227
Myosin light chain 12A	LOC100051370;MYL12B	MYL12A	MYL12A	ENSECAG00000051472	ENSG00000101608	tr|F6YAZ9|F6YAZ9_HORSE Myosin light chain 12A OS=Equus caballus OX=9796 GN=LOC100051370 PE=4 SV=1;tr|A0A3Q2I4V9|A0A3Q2I4V9_HORSE Myosin light chain 12B OS=Equus caballus OX=9796 GN=MYL12B PE=4 SV=2	26.1069	26.2125	26.2095	26.1796	26.1321	26.2504	26.0142	26.4061	26.4955	26.5185	26.1348	26.0768	25.981	26.4774	26.3539	26.3685	26.5828	26.6211	26.5536	26.2477	26.0972	26.1572	27.0129	26.8961	26.8583	25.3856	25.5229	25.5301	26.6911	26.7457	26.611	26.1781	26.2589	26.5043	26.6676	26.7671	26.7321	25.8737	25.8219	25.8809	25.8409	25.5784	24.9694
Podocan like 1	PODNL1	PODNL1	PODNL1	ENSECAG00000016452	ENSG00000132000	tr|A0A3Q2H5K2|A0A3Q2H5K2_HORSE Podocan like 1 OS=Equus caballus OX=9796 GN=PODNL1 PE=4 SV=2;tr|H9GZZ6|H9GZZ6_HORSE Podocan like 1 OS=Equus caballus OX=9796 GN=PODNL1 PE=4 SV=3;tr|A0A3Q2H343|A0A3Q2H343_HORSE Podocan like 1 OS=Equus caballus OX=9796 GN=PODNL	26.1031	NaN	NaN	NaN	NaN	NaN	NaN	NaN	NaN	NaN	NaN	NaN	NaN	NaN	NaN	NaN	NaN	NaN	NaN	NaN	NaN	NaN	NaN	NaN	NaN	NaN	NaN	NaN	NaN	NaN	NaN	NaN	NaN	NaN	NaN	NaN	NaN	NaN	NaN	NaN	NaN	NaN	NaN
mannose-1-phosphate guanylyltransferase	GMPPB	GMPPB	GMPPB	ENSECAG00000019354	ENSG00000173540	tr|F6VTV5|F6VTV5_HORSE mannose-1-phosphate guanylyltransferase OS=Equus caballus OX=9796 GN=GMPPB PE=3 SV=2	26.1028	26.2479	NaN	NaN	NaN	NaN	NaN	NaN	NaN	NaN	NaN	NaN	NaN	NaN	NaN	NaN	NaN	NaN	NaN	NaN	NaN	NaN	NaN	NaN	NaN	NaN	NaN	NaN	25.8408	25.8661	NaN	26.7087	NaN	NaN	26.2137	26.4423	NaN	NaN	NaN	NaN	NaN	25.9421	25.8983
Peptidylglycine alpha-amidating monooxygenase	PAM	PAM	PAM	ENSECAG00000021895	ENSG00000145730	tr|A0A5F5PFI0|A0A5F5PFI0_HORSE Peptidylglycine alpha-amidating monooxygenase OS=Equus caballus OX=9796 GN=PAM PE=3 SV=1;tr|A0A5F5PQU7|A0A5F5PQU7_HORSE Peptidylglycine alpha-amidating monooxygenase OS=Equus caballus OX=9796 GN=PAM PE=3 SV=1;tr|F7BQX4|F7BQX4	26.1012	26.2307	26.3892	26.5337	26.8237	26.7725	26.4662	26.3648	26.5572	26.2752	25.8931	25.9748	25.9935	26.5362	26.6259	26.6388	26.4481	26.5238	26.2802	26.1859	26.1347	26.6574	25.116	24.3475	25.5985	25.6204	25.5498	25.8718	25.629	25.2952	25.1402	26.6952	26.4569	26.4535	26.0916	25.9203	25.9722	27.9654	27.4204	27.735	26.3982	25.3256	25.4426
Vesicle amine transport 1	VAT1	VAT1	VAT1	ENSECAG00000016700	ENSG00000108828	tr|F6XC16|F6XC16_HORSE Vesicle amine transport 1 OS=Equus caballus OX=9796 GN=VAT1 PE=3 SV=2	26.0993	25.4646	25.5909	25.5221	25.8776	26.1074	26.0365	25.7171	26.1127	25.9219	25.3663	25.1736	25.481	26.145	26.2378	25.6266	25.7671	25.8481	26.0486	26.7248	27.0399	26.8753	26.7433	26.8358	27.0052	26.064	26.016	25.9076	26.6033	26.6976	26.7351	24.8872	24.7026	24.6689	26.9905	26.9235	26.9709	25.1699	26.0402	24.8608	NaN	25.5287	25.1559
Vanin 1	VNN1	VNN1	VNN1	ENSECAG00000022135	ENSG00000112299	tr|F6Z129|F6Z129_HORSE Vanin 1 OS=Equus caballus OX=9796 GN=VNN1 PE=3 SV=2	26.0978	25.3714	24.8765	25.1526	26.128	26.2761	26.4223	25.2056	25.681	25.1224	26.9673	27.0268	26.9055	25.8293	25.7554	25.6367	25.6365	25.8463	25.6248	26.9256	26.9914	26.7565	25.175	25.375	25.4272	26.0021	25.7299	25.87	25.6186	25.3769	25.4472	24.9369	24.8687	24.8192	25.6788	25.8757	25.8567	26.336	26.5584	26.3143	26.835	28.003	27.7412
Scavenger receptor class B member 2	SCARB2	SCARB2	SCARB2	ENSECAG00000024722	ENSG00000138760	tr|F6SID2|F6SID2_HORSE Scavenger receptor class B member 2 OS=Equus caballus OX=9796 GN=SCARB2 PE=3 SV=2;tr|A0A3Q2HE38|A0A3Q2HE38_HORSE Scavenger receptor class B member 2 OS=Equus caballus OX=9796 GN=SCARB2 PE=3 SV=1;tr|A0A3Q2LUF6|A0A3Q2LUF6_HORSE Scaveng	26.0957	26.4027	26.5614	26.4705	26.7044	26.5552	26.6832	23.9516	23.4352	25.059	22.1991	NaN	NaN	25.4116	25.5147	25.369	26.2571	26.2869	26.3387	25.9938	26.2228	26.0482	25.391	25.3611	25.6028	26.0086	25.648	25.6752	26.6022	26.5876	26.8471	24.5681	24.803	24.3952	26.3937	26.2655	26.2683	27.3628	27.6668	27.2483	NaN	27.8503	27.8928
Dynein cytoplasmic 1 heavy chain 1	DYNC1H1	DYNC1H1	DYNC1H1	ENSECAG00000015929	ENSG00000197102	tr|F6RHB3|F6RHB3_HORSE Dynein cytoplasmic 1 heavy chain 1 OS=Equus caballus OX=9796 GN=DYNC1H1 PE=3 SV=2	26.0811	26.3933	26.3936	26.4811	26.7969	26.669	26.8315	24.3953	25.4815	25.1676	25.5735	25.1008	25.0265	24.7443	25.551	24.3837	25.0978	25.4665	25.6272	26.2362	26.3694	25.9781	26.5271	26.4784	26.8763	25.1281	24.957	25.6064	26.7106	26.7453	26.9298	27.7897	27.6804	27.7404	27.0607	27.0668	27.0297	24.6199	25.9708	23.7506	22.845	26.069	26.083
WD repeat domain 1	WDR1	WDR1	WDR1	ENSECAG00000018435	ENSG00000071127	tr|F6Z8W0|F6Z8W0_HORSE WD repeat domain 1 OS=Equus caballus OX=9796 GN=WDR1 PE=4 SV=2;tr|A0A3Q2I4F4|A0A3Q2I4F4_HORSE WD repeat domain 1 OS=Equus caballus OX=9796 GN=WDR1 PE=4 SV=2;tr|A0A3Q2IAH1|A0A3Q2IAH1_HORSE WD repeat domain 1 OS=Equus caballus OX=9796	26.0729	26.0305	26.0992	25.8694	26.613	26.6656	26.6137	25.8207	25.8815	25.8834	26.1655	26.215	26.2038	25.873	25.8408	25.8123	26.073	26.1977	26.213	26.4464	26.4318	26.4809	26.279	26.4349	26.4577	24.9571	24.604	24.6888	26.0796	26.1825	26.3276	25.4602	25.4051	25.3699	26.6542	26.5597	26.6139	25.7581	25.6087	25.6902	26.2812	26.2176	26.4732
Non-POU domain containing octamer binding	NONO	NONO	NONO	ENSECAG00000008502	ENSG00000147140	tr|F6UBF6|F6UBF6_HORSE Non-POU domain containing octamer binding OS=Equus caballus OX=9796 GN=NONO PE=4 SV=1	26.0696	26.2276	26.3953	25.9985	25.3318	26.1877	26.3139	NaN	26.4043	26.9765	25.6717	26.3482	26.5096	26.3494	26.4588	26.3058	26.6398	27.2316	26.8899	26.6929	26.6281	26.9255	27.2503	27.2115	26.0035	NaN	NaN	NaN	26.5439	26.7186	26.7233	26.7415	27.1335	27.1028	25.9306	25.875	26.0474	NaN	24.9597	26.3769	NaN	NaN	NaN
Tyrosine-protein phosphatase non-receptor type	PTPN6	PTPN6	PTPN6	ENSECAG00000000465	ENSG00000111679	tr|F6U9W6|F6U9W6_HORSE Tyrosine-protein phosphatase non-receptor type OS=Equus caballus OX=9796 GN=PTPN6 PE=3 SV=1;tr|A0A5F5PWB4|A0A5F5PWB4_HORSE Tyrosine-protein phosphatase non-receptor type OS=Equus caballus OX=9796 GN=PTPN6 PE=3 SV=1	26.0684	25.82	25.7812	25.8249	26.3103	26.2971	26.3351	25.97	25.9275	26.2207	25.6438	25.5066	25.3494	25.8689	25.9755	26.3732	26.1758	26.001	25.9215	26.3019	26.462	26.3508	26.9326	26.9166	27.1452	26.4323	26.2512	26.275	26.6549	26.4252	26.6396	25.5034	25.2112	25.1536	27.015	26.9863	27.0389	25.5179	25.8099	24.749	25.2985	23.655	23.6769
Ig-like domain-containing protein				ENSECAG00000027833		tr|A0A5F5PYR6|A0A5F5PYR6_HORSE Ig-like domain-containing protein OS=Equus caballus OX=9796 PE=4 SV=1	26.0619	NaN	NaN	NaN	NaN	NaN	NaN	NaN	NaN	NaN	NaN	NaN	NaN	24.9238	25.8198	NaN	NaN	NaN	NaN	NaN	NaN	NaN	NaN	NaN	NaN	25.576	26.8899	27.2943	NaN	NaN	NaN	NaN	NaN	NaN	NaN	NaN	NaN	NaN	24.6442	25.3299	NaN	NaN	NaN
Isocitrate dehydrogenase [NADP]	IDH2	IDH2	IDH2	ENSECAG00000007105	ENSG00000182054	tr|A0A5F5PUT8|A0A5F5PUT8_HORSE Isocitrate dehydrogenase [NADP] OS=Equus caballus OX=9796 GN=IDH2 PE=3 SV=1;tr|F7CLI4|F7CLI4_HORSE Isocitrate dehydrogenase [NADP] OS=Equus caballus OX=9796 GN=IDH2 PE=3 SV=3	26.0537	26.1881	26.1768	26.1478	26.3657	26.477	26.3669	26.1966	26.0744	26.2759	25.2422	25.4245	25.3631	26.4698	26.4417	26.5114	26.761	26.8367	26.8516	26.7568	26.8006	26.8478	27.4237	27.3849	27.4998	25.2525	25.1191	25.0708	27.1505	27.0352	27.225	23.7994	23.7038	23.5934	27.4298	27.3694	27.2392	25.4668	25.754	25.4835	24.4876	21.9638	22.5887
Arsenite-resistance protein 2	SRRT	SRRT	SRRT	ENSECAG00000012292	ENSG00000087087	tr|F6SGX1|F6SGX1_HORSE Arsenite-resistance protein 2 OS=Equus caballus OX=9796 GN=SRRT PE=3 SV=2	26.0477	NaN	25.7138	26.0112	26.0839	26.0541	25.8997	25.4435	25.6446	25.9788	25.3401	NaN	NaN	NaN	25.5853	25.7016	25.9843	25.7711	26.1976	25.6891	26.1825	25.9017	26.5007	26.5631	26.9855	NaN	NaN	NaN	26.5037	26.573	26.1536	26.2674	26.2079	26.1063	26.4616	25.6326	26.266	25.3046	25.5607	NaN	NaN	NaN	NaN
Abhydrolase domain containing 14B	ABHD14B	ABHD14B	ABHD14B	ENSECAG00000053760	ENSG00000114779	tr|F7BK45|F7BK45_HORSE Abhydrolase domain containing 14B OS=Equus caballus OX=9796 GN=ABHD14B PE=4 SV=3	26.0454	27.3167	27.3761	27.2582	26.3713	26.5469	26.467	25.9814	25.6916	25.7628	26.9609	27.0868	27.0663	24.9021	25.0557	25.2272	25.3742	25.3259	25.4116	24.1662	23.4636	24.1014	25.5065	25.5946	25.6319	25.8057	25.8622	25.8882	26.3945	26.3475	26.2599	25.9649	25.9784	25.8907	26.073	26.1623	26.0957	25.5231	24.9526	24.8793	25.3608	28.109	27.762
Milk fat globule EGF and factor V/VIII domain containing	MFGE8	*MFGE8	MFGE8	ENSECAG00000018875	ENSG00000140545	tr|F7B0S3|F7B0S3_HORSE Milk fat globule EGF and factor V/VIII domain containing OS=Equus caballus OX=9796 GN=MFGE8 PE=4 SV=2	26.0424	25.9655	25.8794	25.9191	26.9303	26.9887	26.6608	25.8239	25.7195	25.6817	24.6346	24.6026	24.9254	26.1959	25.9674	25.7663	26.1111	26.2368	26.2841	25.7316	25.6712	25.7607	25.9928	25.8579	25.808	25.4956	25.396	25.4069	26.7486	26.6792	26.5943	24.7075	24.2043	24.6411	25.8982	25.8255	26.0701	26.2785	26.438	26.347	24.8662	27.598	27.4302
CD36 molecule	CD36	CD36	CD36	ENSECAG00000015229	ENSG00000135218	tr|F6U904|F6U904_HORSE CD36 molecule OS=Equus caballus OX=9796 GN=CD36 PE=3 SV=2;tr|A0A3Q2I5H0|A0A3Q2I5H0_HORSE CD36 molecule OS=Equus caballus OX=9796 GN=CD36 PE=3 SV=1;tr|A0A3Q2HEK3|A0A3Q2HEK3_HORSE CD36 molecule OS=Equus caballus OX=9796 GN=CD36 PE=3 SV	26.0362	25.6883	26.0199	25.9815	26.1942	26.162	26.0708	25.3388	25.3719	25.3872	26.6105	26.4966	26.5078	25.4096	25.3986	24.9953	24.8281	24.9945	25.4437	26.1963	26.2388	26.5537	25.6193	25.031	25.8502	25.4963	25.2166	25.0533	25.0276	24.9751	25.3357	26.0221	25.9938	25.9464	25.4414	25.2572	25.0368	26.6693	26.362	26.1684	25.5866	27.6032	27.6882
Extracellular matrix protein 1	ECM1	ECM1	ECM1	ENSECAG00000008545	ENSG00000143369	tr|F6QYS3|F6QYS3_HORSE Extracellular matrix protein 1 OS=Equus caballus OX=9796 GN=ECM1 PE=4 SV=3;tr|A0A5F5PJH9|A0A5F5PJH9_HORSE Extracellular matrix protein 1 OS=Equus caballus OX=9796 GN=ECM1 PE=4 SV=1	26.0334	27.7685	27.7818	27.8504	28.1184	27.981	28.237	26.823	26.7807	26.5862	27.0764	27.0059	27.163	26.6942	26.8731	26.8223	26.3548	26.2787	26.1284	26.4896	26.414	26.4006	25.3672	25.1244	25.0782	26.3592	26.3018	26.0961	25.0242	24.764	24.9709	27.0835	27.081	26.9519	26.9835	26.9268	26.8654	28.8467	28.974	28.7218	28.9623	23.715	22.7982
Keratin 8	KRT8	KRT8	KRT8	ENSECAG00000021775	ENSG00000170421	tr|F6WKL7|F6WKL7_HORSE Keratin 8 OS=Equus caballus OX=9796 GN=KRT8 PE=3 SV=2;tr|F6XTV3|F6XTV3_HORSE Keratin 8 OS=Equus caballus OX=9796 GN=KRT8 PE=3 SV=3	26.0243	27.2509	27.33	27.2984	27.4817	27.4807	27.6041	26.6828	26.768	26.6956	26.9918	27.0268	26.8995	25.8961	25.8876	25.9075	27.3092	27.4934	27.1745	26.7949	27.0474	26.7272	26.6435	26.7278	26.9513	25.3423	24.9188	25.1671	27.0432	27.1118	26.9852	27.7591	27.6493	27.5828	26.1894	26.2026	26.3867	24.8973	25.0698	24.5736	25.443	21.7569	22.7585
Glutathione S-transferase	LOC100058329			ENSECAG00000024946		tr|F6Z2I7|F6Z2I7_HORSE Glutathione S-transferase OS=Equus caballus OX=9796 GN=LOC100058329 PE=3 SV=3	26.0192	27.2353	27.326	27.375	26.0586	26.4318	26.2735	26.1953	26.5539	26.0647	27.482	27.3791	27.5708	24.9137	24.6835	24.7176	25.355	25.8876	25.9236	25.0032	24.9981	25.0174	25.5513	25.7896	24.7986	25.9493	25.8103	25.7753	26.3829	26.6373	26.676	27.0153	26.7876	26.8681	26.0486	25.8687	26.0356	23.4998	NaN	23.8421	26.3861	26.5484	26.9496
Integrin beta	ITGB2	ITGB2	ITGB2	ENSECAG00000023061	ENSG00000160255	tr|A0A5F5PT22|A0A5F5PT22_HORSE Integrin beta OS=Equus caballus OX=9796 GN=ITGB2 PE=3 SV=1;tr|F6YNL9|F6YNL9_HORSE Integrin beta OS=Equus caballus OX=9796 GN=ITGB2 PE=3 SV=2;tr|A0A5F5PEV6|A0A5F5PEV6_HORSE Integrin beta OS=Equus caballus OX=9796 GN=ITGB2 PE=3	26.0056	25.6861	25.7937	25.8135	25.96	25.7716	25.7942	26.0252	25.8991	25.858	25.7911	25.7635	25.8146	25.7902	25.859	25.8104	26.1896	26.1497	26.0702	26.0907	26.1323	26.0612	26.7086	26.6889	26.8986	25.4921	25.3497	25.5373	26.0984	26.0392	26.081	24.6453	24.6534	24.7046	26.2637	26.1607	26.2225	26.046	26.0884	25.8606	25.9079	26.0185	25.9159
Serpin family A member 5	SERPINA5	SERPINA5	SERPINA5	ENSECAG00000024779	ENSG00000188488	tr|F6R5Y2|F6R5Y2_HORSE Serpin family A member 5 OS=Equus caballus OX=9796 GN=SERPINA5 PE=3 SV=2;tr|A0A3Q2HNU8|A0A3Q2HNU8_HORSE Serpin family A member 5 OS=Equus caballus OX=9796 GN=SERPINA5 PE=3 SV=1	26.003	26.2274	26.3976	26.2514	25.612	25.7106	25.8405	26.4196	26.4967	26.4481	26.546	26.7363	26.6703	26.4989	26.4569	26.5257	25.3281	25.4749	25.5557	NaN	23.4886	23.689	25.1769	25.132	25.5667	26.349	26.2832	26.5148	25.3977	25.5976	25.5988	25.9943	25.9352	25.7984	25.1584	25.1563	25.1022	27.2334	27.3106	27.1324	26.6338	26.1877	25.9012
Lysozyme	LYZ	LYZ	LYZ	ENSECAG00000018113	ENSG00000090382	tr|F7CU94|F7CU94_HORSE Lysozyme OS=Equus caballus OX=9796 GN=LYZ PE=2 SV=1	25.9866	25.4501	25.3134	25.0174	26.05	26.2674	26.2675	27.6277	27.6877	27.5597	26.2566	26.3589	26.3813	26.6476	26.5832	26.3943	26.0765	26.3203	26.4313	25.9213	25.5923	25.8422	25.9197	25.8201	25.5681	25.8816	25.2039	NaN	24.8853	24.4589	24.5924	23.9915	NaN	24.1045	25.9834	25.9302	25.9061	NaN	NaN	NaN	26.9329	NaN	NaN
Ig-like domain-containing protein				ENSECAG00000042150		tr|A0A5F5PJ00|A0A5F5PJ00_HORSE Ig-like domain-containing protein OS=Equus caballus OX=9796 PE=4 SV=1	25.9835	NaN	NaN	NaN	NaN	NaN	NaN	25.7257	25.7848	25.9255	NaN	NaN	NaN	25.5377	25.3036	25.3386	NaN	NaN	NaN	NaN	NaN	NaN	NaN	NaN	NaN	NaN	NaN	NaN	NaN	NaN	NaN	23.966	23.8073	24.3632	NaN	NaN	NaN	25.3945	NaN	26.0513	27.6204	NaN	NaN
UTP--glucose-1-phosphate uridylyltransferase	UGP2	UGP2	UGP2	ENSECAG00000016705	ENSG00000169764	tr|A0A3Q2IBE3|A0A3Q2IBE3_HORSE UTP--glucose-1-phosphate uridylyltransferase OS=Equus caballus OX=9796 GN=UGP2 PE=3 SV=2;tr|F6Y4I1|F6Y4I1_HORSE UTP--glucose-1-phosphate uridylyltransferase OS=Equus caballus OX=9796 GN=UGP2 PE=3 SV=2;tr|A0A3Q2I375|A0A3Q2I375	25.9789	25.71	25.766	25.7797	25.8629	25.9739	25.7825	25.6498	25.8126	25.6333	25.958	25.8162	25.8817	25.5852	25.5927	25.4991	25.6076	25.8133	25.7598	25.0449	25.1806	25.1082	25.7694	25.7042	25.9013	25.1294	24.8497	24.9798	26.2008	26.1158	26.0468	25.767	25.8089	25.6691	26.0231	25.9878	25.983	25.0671	25.6831	25.0387	25.4108	26.7645	26.7
Sorcin	SRI	SRI	SRI	ENSECAG00000016278	ENSG00000075142	tr|F6W215|F6W215_HORSE Sorcin OS=Equus caballus OX=9796 GN=SRI PE=4 SV=3;tr|A0A3Q2HYH6|A0A3Q2HYH6_HORSE Sorcin OS=Equus caballus OX=9796 GN=SRI PE=4 SV=1;tr|A0A3Q2IEQ4|A0A3Q2IEQ4_HORSE Sorcin OS=Equus caballus OX=9796 GN=SRI PE=4 SV=1	25.971	26.4024	26.7579	26.2585	25.8945	25.9708	25.7262	26.5475	27.0065	26.5558	27.0171	27.013	26.6937	25.902	25.8036	25.8158	25.8429	26.2515	25.9733	26.4183	26.5661	26.3878	26.5426	26.6183	26.6281	25.6773	25.4493	25.5622	25.725	26.0958	25.99	25.9122	26.0994	25.9139	26.1189	26.0962	26.0336	25.0982	25.4113	25.0223	26.6604	NaN	NaN
Sperm surface protein Sp17	SPA17	SPA17	SPA17	ENSECAG00000020689	ENSG00000064199	tr|F6U860|F6U860_HORSE Sperm surface protein Sp17 OS=Equus caballus OX=9796 GN=SPA17 PE=4 SV=1	25.9682	27.6014	27.535	27.3614	26.0282	25.5619	26.2083	NaN	24.6748	24.7042	NaN	26.2969	26.5088	NaN	NaN	NaN	24.627	NaN	24.5806	24.8745	NaN	NaN	NaN	24.4173	24.1934	NaN	NaN	NaN	26.3926	25.8623	26.4825	27.6684	27.8683	28.0019	24.8426	25.4078	25.9018	NaN	NaN	NaN	25.3924	NaN	NaN
Protein disulfide-isomerase	P4HB	P4HB	P4HB	ENSECAG00000009583	ENSG00000185624	tr|F7B821|F7B821_HORSE Protein disulfide-isomerase OS=Equus caballus OX=9796 GN=P4HB PE=3 SV=2;tr|A0A5F5Q0B7|A0A5F5Q0B7_HORSE protein disulfide-isomerase OS=Equus caballus OX=9796 GN=P4HB PE=3 SV=1	25.9595	25.8453	25.878	25.8761	26.4001	26.2912	26.397	25.4672	25.4035	25.3225	25.1972	25.3386	25.2508	25.9799	25.9715	25.8312	25.8616	25.9966	26.0359	26.3742	26.2286	26.285	26.3971	26.3817	26.3217	25.1356	25.1715	25.3596	26.5106	26.5744	26.5014	26.3077	26.4031	26.357	26.6598	26.6346	26.7462	25.9953	26.1408	25.9058	24.9219	25.693	25.2591
Actin related protein 2/3 complex subunit 1B	ARPC1A;ARPC1B	ARPC1B	ARPC1B	ENSECAG00000024991	ENSG00000130429	tr|A0A3Q2I591|A0A3Q2I591_HORSE Actin related protein 2/3 complex subunit 1B OS=Equus caballus OX=9796 GN=ARPC1B PE=3 SV=2;tr|F6RKT2|F6RKT2_HORSE Actin-related protein 2/3 complex subunit OS=Equus caballus OX=9796 GN=ARPC1B PE=3 SV=3;tr|A0A3Q2HCF8|A0A3Q2HCF	25.9559	25.5946	25.7556	25.5737	25.6573	25.9365	25.8446	25.9808	25.9037	25.8147	25.4137	25.1827	25.1894	25.8152	25.7071	25.2914	25.8526	25.6581	25.6812	24.8032	24.8342	24.9009	25.9797	26.0698	26.5149	25.7598	25.871	25.151	25.6388	25.3724	25.4391	24.5029	24.3645	24.4262	25.9209	25.7686	25.9745	24.8725	25.5476	25.1879	24.9015	25.7084	25.3772
40S ribosomal protein SA	RPSA	RPSA		ENSECAG00000013062		tr|B8K1X7|B8K1X7_HORSE 40S ribosomal protein SA OS=Equus caballus OX=9796 GN=RPSA PE=2 SV=1	25.9483	25.5418	25.581	25.6358	25.9436	25.9548	26.0198	25.1057	25.1633	24.8259	25.5619	25.4791	25.2434	25.8269	25.8677	25.7827	25.8037	25.9123	25.8343	26.145	26.271	25.9545	26.0095	25.9546	26.4228	26.2123	25.9517	25.8988	26.4987	26.3464	26.3328	26.9717	26.918	26.8949	26.8436	26.4823	26.4984	25.1836	25.5711	25.1679	25.0916	26.2296	26.2306
Ig-like domain-containing protein				ENSECAG00000037550		tr|A0A3Q2H839|A0A3Q2H839_HORSE Ig-like domain-containing protein OS=Equus caballus OX=9796 PE=4 SV=1	25.948	NaN	NaN	NaN	NaN	NaN	NaN	NaN	NaN	NaN	24.8643	24.8803	24.8089	NaN	NaN	NaN	NaN	NaN	NaN	NaN	NaN	NaN	NaN	23.6801	NaN	NaN	26.9973	27.0834	NaN	NaN	NaN	NaN	NaN	NaN	NaN	NaN	NaN	NaN	NaN	NaN	25.7192	NaN	NaN
HMG box domain-containing protein	HMGB1	*HMGB1	HMGB1P1	ENSECAG00000003655	ENSG00000124097	tr|F6XH74|F6XH74_HORSE HMG box domain-containing protein OS=Equus caballus OX=9796 PE=3 SV=2;sp|Q08IE6|HMGB1_HORSE High mobility group protein B1 OS=Equus caballus OX=9796 GN=HMGB1 PE=1 SV=3;tr|A0A5F5PHP0|A0A5F5PHP0_HORSE High mobility group box 1 OS=Equus	25.9451	26.5192	26.6675	26.5337	26.6337	26.5929	27.0243	25.2804	25.4849	25.6379	25.5406	25.7243	25.5394	25.8033	25.8752	25.4912	26.357	26.4145	26.5976	25.3681	25.6821	25.3187	26.8441	26.6316	26.4976	NaN	22.8197	NaN	26.3461	26.2885	26.462	27.0573	27.0655	26.9445	26.5127	26.5257	26.5969	25.768	25.6191	25.1265	26.0821	24.2282	24.5612
Interleukin 1 receptor accessory protein	IL1RAP	IL1RAP	IL1RAP	ENSECAG00000005083	ENSG00000196083	tr|F7ASE1|F7ASE1_HORSE Interleukin 1 receptor accessory protein OS=Equus caballus OX=9796 GN=IL1RAP PE=3 SV=2;tr|A0A5F5PI46|A0A5F5PI46_HORSE Interleukin 1 receptor accessory protein OS=Equus caballus OX=9796 GN=IL1RAP PE=3 SV=1;tr|F7AWQ9|F7AWQ9_HORSE Inter	25.9393	25.7408	25.6854	25.7642	25.196	25.0737	24.771	26.2366	26.0897	26.1969	26.2673	26.4566	26.1225	26.8843	26.9387	26.6337	25.8238	25.6958	25.6453	24.775	25.0407	24.9261	25.4897	25.5916	25.8251	26.3392	26.4391	26.3414	25.249	25.244	25.2133	25.3808	25.2184	25.2657	25.6442	25.6071	25.5782	27.195	27.4761	27.0095	27.3247	25.4139	25.3684
Glutathione S-transferase	GSTA3;LOC100146315;LOC100271875			ENSECAG00000055342		tr|A0A5F5PVD7|A0A5F5PVD7_HORSE Glutathione S-transferase OS=Equus caballus OX=9796 GN=LOC100271875 PE=3 SV=1;tr|F7BHA2|F7BHA2_HORSE Glutathione S-transferase OS=Equus caballus OX=9796 GN=LOC100271875 PE=3 SV=3;tr|A0A5F5PSN2|A0A5F5PSN2_HORSE Glutathione S-t	25.9347	NaN	NaN	NaN	NaN	NaN	NaN	NaN	NaN	NaN	26.2228	26.9861	26.7152	NaN	NaN	NaN	NaN	NaN	NaN	NaN	NaN	NaN	NaN	NaN	NaN	NaN	NaN	NaN	NaN	NaN	NaN	NaN	NaN	NaN	NaN	NaN	NaN	NaN	NaN	NaN	NaN	NaN	NaN
Coagulation factor XII	F12	F12	F12	ENSECAG00000010619	ENSG00000131187	tr|F7DGR1|F7DGR1_HORSE Coagulation factor XII OS=Equus caballus OX=9796 GN=F12 PE=4 SV=3	25.9262	27.1884	27.135	26.9675	27.3555	27.3443	27.0006	26.0919	26.1357	25.7873	26.1661	25.8937	25.0672	25.2583	25.5221	24.9326	24.9082	25.234	24.3999	22.8981	22.9981	23.1818	23.7023	25.1528	24.3733	26.0042	25.2704	25.7642	24.0318	24.2856	23.7314	27.5662	27.498	27.4097	25.5728	25.6797	25.2207	27.7918	27.5522	27.5534	26.169	26.0166	25.6698
Tetraspanin	TSPAN8	TSPAN8	TSPAN8	ENSECAG00000026887	ENSG00000127324	tr|H9H043|H9H043_HORSE Tetraspanin OS=Equus caballus OX=9796 GN=TSPAN8 PE=3 SV=2	25.9213	25.4458	25.2384	NaN	26.5373	27.0042	26.7266	24.5347	NaN	24.2378	NaN	NaN	NaN	NaN	NaN	NaN	NaN	NaN	25.0996	NaN	NaN	NaN	26.3446	26.195	26.4543	NaN	NaN	NaN	NaN	NaN	NaN	NaN	NaN	23.8551	26.4931	25.5356	26.3797	24.9596	25.5277	25.0921	NaN	28.4529	28.0901
Annexin	ANXA11	ANXA11	ANXA11	ENSECAG00000019671	ENSG00000122359	tr|F7DE06|F7DE06_HORSE Annexin OS=Equus caballus OX=9796 GN=ANXA11 PE=3 SV=2	25.8998	26.3106	26.2566	26.2009	26.1041	26.0589	26.0461	25.8067	26.0285	25.9125	25.9627	25.8624	25.694	25.4226	25.559	25.4831	25.5828	25.8133	25.5293	25.7735	25.8984	25.7021	25.8194	25.934	26.19	25.7907	25.6036	25.4476	25.8868	25.6814	25.8802	26.0582	25.983	26.1557	25.9623	25.7815	25.8376	24.955	25.1692	24.9878	25.4921	26.3469	25.9774
Voltage dependent anion channel 2	VDAC2	VDAC2	VDAC2	ENSECAG00000015321	ENSG00000165637	tr|F6TLU0|F6TLU0_HORSE Voltage dependent anion channel 2 OS=Equus caballus OX=9796 GN=VDAC2 PE=3 SV=2	25.8931	26.2738	26.0579	26.0115	26.0006	25.9655	26.087	25.9025	26.0906	25.8435	25.3494	25.3818	25.1723	26.2183	26.3017	25.9852	26.6503	26.5229	26.6225	26.2938	26.2164	26.0982	26.4926	26.5534	26.325	25.0216	24.917	24.8127	26.3175	26.376	26.3942	24.858	24.9913	25.0254	26.3179	26.2148	26.2627	25.5544	25.4561	25.499	24.2589	25.9436	26.0251
BTB domain-containing protein	LOC111771768		KBTBD11	ENSECAG00000031450	ENSG00000176595	tr|A0A3Q2KYR8|A0A3Q2KYR8_HORSE BTB domain-containing protein OS=Equus caballus OX=9796 GN=LOC111771768 PE=4 SV=1	25.8921	26.3937	25.4154	25.9109	26.1544	24.9333	NaN	NaN	25.6531	NaN	26.3552	26.4306	26.3127	NaN	NaN	NaN	NaN	NaN	NaN	27.3809	NaN	25.5226	NaN	NaN	NaN	NaN	NaN	NaN	NaN	NaN	NaN	NaN	24.8203	NaN	NaN	NaN	NaN	25.5123	NaN	25.344	NaN	NaN	NaN
Proteasome subunit alpha type	PSMA3	PSMA3	PSMA3	ENSECAG00000011509	ENSG00000100567	tr|F7ANR3|F7ANR3_HORSE Proteasome subunit alpha type OS=Equus caballus OX=9796 GN=PSMA3 PE=3 SV=1	25.8899	25.7956	25.8265	25.7141	25.8103	25.7039	25.9982	25.375	25.5307	25.4981	26.0777	26.0068	26.1137	25.5765	25.5097	25.4533	25.7862	25.9132	25.7254	26.9406	26.9581	26.9224	26.1313	26.1654	26.4788	25.794	25.2776	25.8543	26.3269	26.4201	26.2607	26.7049	26.614	26.8216	25.9887	25.9858	25.8905	25.8558	26.2516	25.9102	25.1766	26.5591	26.4538
Stomatin	STOM	STOM	STOM	ENSECAG00000012929	ENSG00000148175	tr|F6RA08|F6RA08_HORSE Stomatin OS=Equus caballus OX=9796 GN=STOM PE=3 SV=1	25.8871	25.5277	25.6241	25.5174	26.2427	26.2217	25.9627	27.054	27.1344	27.3515	26.2491	26.3072	26.5327	26.7443	26.7334	26.6901	26.5154	26.6893	26.9445	26.3865	26.2446	26.397	26.3118	26.3847	26.3862	23.844	23.295	24.1499	26.0793	25.9143	25.8936	23.6375	23.7662	23.5784	26.2767	26.2115	26.1844	25.447	25.6878	25.3392	26.382	24.2677	25.0182
MHC class I antigen 3.7	EQMCE1	*EQMCE1	HLA-C	ENSECAG00000035532	ENSG00000204525	tr|A0A3Q2HDW1|A0A3Q2HDW1_HORSE MHC class I antigen 3.7 OS=Equus caballus OX=9796 GN=EQMCE1 PE=3 SV=2;tr|A0A5F5PH03|A0A5F5PH03_HORSE Ig-like domain-containing protein OS=Equus caballus OX=9796 PE=4 SV=1	25.879	25.7394	25.1365	25.6484	25.5244	26.0326	25.1839	25.0511	25.7015	26.5134	NaN	NaN	NaN	NaN	NaN	NaN	25.0118	25.1023	25.3411	NaN	NaN	NaN	26.106	25.9766	25.3119	NaN	NaN	NaN	NaN	NaN	NaN	26.312	26.1784	25.978	23.8524	23.7356	NaN	NaN	25.1322	24.8501	NaN	NaN	NaN
Nucleoside diphosphate kinase	NME2	NME2	NME2	ENSECAG00000021658	ENSG00000243678	tr|F6YY66|F6YY66_HORSE Nucleoside diphosphate kinase OS=Equus caballus OX=9796 GN=NME2 PE=3 SV=2	25.8694	25.6407	25.8455	25.7005	26.3399	26.4607	26.3045	25.9336	25.9534	25.8117	26.5802	26.5146	26.5895	25.9021	25.9513	25.6323	25.1008	25.1118	25.0841	25.2694	25.4499	25.2491	26.3889	26.3779	26.5442	24.4648	23.9317	24.045	25.9168	25.9219	25.9562	24.7934	24.6713	24.7375	26.6225	26.5043	26.3226	25.1855	25.4583	25.1097	26.4866	26.1256	25.8546
Acidic leucine-rich nuclear phosphoprotein 32 family member	ANP32A	*ANP32A	ANP32D	ENSECAG00000002541	ENSG00000139223	tr|A0A3Q2IF73|A0A3Q2IF73_HORSE Acidic leucine-rich nuclear phosphoprotein 32 family member OS=Equus caballus OX=9796 GN=ANP32A PE=3 SV=1;tr|A0A3Q2LJD3|A0A3Q2LJD3_HORSE Acidic leucine-rich nuclear phosphoprotein 32 family member OS=Equus caballus OX=9796 GN	25.8629	26.645	26.5693	26.4733	25.9235	25.1973	26.3977	25.9659	25.9504	26.1265	25.9554	26.0303	25.9836	25.7656	25.5099	25.5148	26.4372	26.3545	26.7192	26.4237	25.9386	25.7666	26.6206	26.6641	25.3884	NaN	25.5453	25.6634	26.3384	26.4935	26.8118	26.9158	27.1067	27.3414	26.0408	26.5956	27.0177	25.3977	24.2023	25.1222	25.4586	24.0669	24.4462
RAB7A, member RAS onco family	RAB7A	RAB7A	RAB7A	ENSECAG00000012559	ENSG00000075785	tr|F6Q8B3|F6Q8B3_HORSE RAB7A, member RAS onco family OS=Equus caballus OX=9796 GN=RAB7A PE=4 SV=1;tr|A0A3Q2LFG1|A0A3Q2LFG1_HORSE RAB7A, member RAS onco family OS=Equus caballus OX=9796 GN=RAB7A PE=4 SV=1;tr|A0A3Q2H195|A0A3Q2H195_HORSE RAB7A, member RAS onc	25.8588	25.8511	25.8278	26.0113	25.9251	25.8458	26.1587	25.694	25.5305	25.7404	25.4604	25.4521	25.2419	25.7723	25.5257	25.6857	25.8265	25.7718	25.9873	26.0652	26.4532	26.2568	26.3898	26.3291	26.4933	25.1505	24.8167	24.9601	26.3282	26.366	26.3798	25.7937	25.9087	25.9309	26.5301	26.3811	26.4056	25.4473	25.7048	25.3891	25.2993	25.9214	25.9005
Proteasome subunit beta	PSMB4	PSMB4	PSMB4	ENSECAG00000006692	ENSG00000159377	tr|F7DF55|F7DF55_HORSE Proteasome subunit beta OS=Equus caballus OX=9796 GN=PSMB4 PE=3 SV=2	25.8576	26.1807	25.8673	25.7414	25.0971	26.0594	24.5055	25.4591	25.7278	24.5942	25.9968	26.1589	25.984	25.2669	25.355	25.5546	25.9286	26.0132	25.9389	26.8498	26.9498	26.7182	26.3461	26.2886	26.3275	25.8059	25.7961	25.4866	26.3006	26.3611	26.3021	26.448	26.2456	26.4924	25.9395	25.9517	26.2053	26.1098	26.3608	26.1087	24.7872	26.0765	26.1744
Fibrinogen C-terminal domain-containing protein			FCN1	ENSECAG00000037647	ENSG00000085265	tr|A0A3Q2GS38|A0A3Q2GS38_HORSE Fibrinogen C-terminal domain-containing protein OS=Equus caballus OX=9796 PE=4 SV=2	25.8482	NaN	NaN	NaN	NaN	NaN	NaN	NaN	NaN	NaN	NaN	NaN	NaN	NaN	NaN	NaN	NaN	NaN	NaN	NaN	NaN	NaN	25.3615	25.4033	24.9447	NaN	NaN	NaN	NaN	NaN	NaN	NaN	NaN	NaN	24.2878	24.1935	24.0668	26.3915	25.4232	26.0108	NaN	27.1539	27.1295
Prostaglandin E synthase 3	PTGES3	PTGES3	PTGES3	ENSECAG00000013127	ENSG00000110958	tr|A0A5F5PMH8|A0A5F5PMH8_HORSE Prostaglandin E synthase 3 OS=Equus caballus OX=9796 GN=PTGES3 PE=3 SV=1;tr|F6ZQ56|F6ZQ56_HORSE Prostaglandin E synthase 3 OS=Equus caballus OX=9796 GN=PTGES3 PE=3 SV=3;tr|A0A5F5Q196|A0A5F5Q196_HORSE Prostaglandin E synthase	25.8481	26.3887	26.3064	26.3145	25.7752	25.8372	25.7984	25.0997	24.6018	24.967	25.8411	25.7298	25.4513	25.0912	25.0466	25.3721	25.4688	25.3289	25.2768	25.684	25.343	25.1242	25.4037	25.4542	25.4297	24.4591	25.1446	25.2576	25.966	25.899	26.0476	26.4687	26.533	26.8928	25.7401	25.7861	25.6804	NaN	24.1794	23.9957	24.4912	27.5796	27.492
Cathepsin D	CTSD	CTSD	CTSD	ENSECAG00000039088	ENSG00000117984	tr|A0A3Q2I2V3|A0A3Q2I2V3_HORSE Cathepsin D OS=Equus caballus OX=9796 GN=CTSD PE=3 SV=1;tr|A0A3Q2KW49|A0A3Q2KW49_HORSE Cathepsin D OS=Equus caballus OX=9796 GN=CTSD PE=3 SV=1;tr|A0A5F5PQ32|A0A5F5PQ32_HORSE Cathepsin D OS=Equus caballus OX=9796 GN=CTSD PE=3	25.8456	25.347	25.3167	25.3636	25.627	25.5646	25.4613	24.2681	24.7223	24.9031	23.4461	24.6961	24.7403	26.2723	26.1105	25.9366	26.0364	26.0627	26.0561	26.3635	26.1696	26.5254	26.8858	26.9362	26.9733	24.173	23.8432	24.0971	26.7752	26.7502	26.7152	22.2192	NaN	22.8058	28.3345	28.2268	28.3832	25.4036	25.6586	25.3033	25.3114	25.8481	25.9883
Annexin	ANXA7	ANXA7	ANXA7	ENSECAG00000013554	ENSG00000138279	tr|F7ALC9|F7ALC9_HORSE Annexin OS=Equus caballus OX=9796 GN=ANXA7 PE=3 SV=1;tr|A0A3Q2HL41|A0A3Q2HL41_HORSE Annexin OS=Equus caballus OX=9796 GN=ANXA7 PE=3 SV=1;tr|A0A5F5PP70|A0A5F5PP70_HORSE Annexin OS=Equus caballus OX=9796 GN=ANXA7 PE=3 SV=1	25.8347	26.285	26.1708	26.2342	25.9144	25.9534	26.2252	25.7206	25.864	25.9385	26.1635	25.9752	25.9654	25.5462	25.5498	25.6223	25.6184	25.8353	25.5685	25.3919	25.7472	25.574	26.421	26.3511	26.5306	25.8822	25.8263	25.9484	26.251	26.2333	26.0749	25.8571	25.8103	25.8875	26.3508	26.182	26.2828	25.2613	25.5368	25.3229	25.2958	25.7558	25.488
Platelet-activating factor acetylhydrolase	PLA2G7	PLA2G7	PLA2G7	ENSECAG00000024899	ENSG00000146070	tr|F6PJI3|F6PJI3_HORSE Platelet-activating factor acetylhydrolase OS=Equus caballus OX=9796 GN=PLA2G7 PE=4 SV=3;tr|A0A3Q2KUV4|A0A3Q2KUV4_HORSE Phospholipase A2 group VII OS=Equus caballus OX=9796 GN=PLA2G7 PE=4 SV=1	25.8297	25.8314	25.9792	25.7513	26.7439	26.8411	26.5963	25.6746	25.7253	25.5931	23.7517	24.5239	23.9191	25.9905	25.9501	25.9556	25.8733	25.6963	25.9107	26.3122	26.4102	26.2887	25.3961	25.5159	25.2989	24.7783	24.3508	24.8756	26.6568	26.6881	26.6678	24.8895	24.7997	24.7577	24.1723	24.7127	24.7037	26.2127	25.9005	26.1003	NaN	27.381	27.2793
Ectonucleotide pyrophosphatase/phosphodiesterase 3	ENPP3;LOC100073089	ENPP3	ENPP3	ENSECAG00000007018	ENSG00000154269	tr|F7CLE3|F7CLE3_HORSE Ectonucleotide pyrophosphatase/phosphodiesterase 3 OS=Equus caballus OX=9796 GN=ENPP3 PE=4 SV=1;tr|F7CG05|F7CG05_HORSE SMB domain-containing protein OS=Equus caballus OX=9796 GN=LOC100073089 PE=4 SV=2	25.8204	26.6183	26.7318	26.4833	26.0762	26.2232	26.173	25.6163	25.6986	25.6125	26.3268	26.347	26.3479	25.9104	25.921	26.0084	24.9107	24.7657	24.9454	25.579	25.7672	25.6146	23.5706	23.7658	23.7374	26.1588	25.8479	26.0741	25.5961	25.4984	25.4727	26.4825	26.5073	26.4635	24.3588	24.0434	24.2006	25.2897	25.5589	25.1588	26.7279	26.2801	26.1746
Proteasome subunit beta	PSMB9	PSMB9	PSMB9	ENSECAG00000016898	ENSG00000240065	tr|A0A3Q2GVY9|A0A3Q2GVY9_HORSE Proteasome subunit beta OS=Equus caballus OX=9796 GN=PSMB9 PE=3 SV=1;tr|F6Y4Z6|F6Y4Z6_HORSE proteasome endopeptidase complex OS=Equus caballus OX=9796 GN=PSMB9 PE=4 SV=2	25.8141	25.8506	25.8995	25.8907	NaN	25.6892	25.7534	NaN	25.5388	25.552	25.989	26.2772	NaN	NaN	NaN	NaN	25.1453	25.5894	NaN	26.7575	26.7708	26.5989	26.2959	26.3223	26.1596	NaN	25.5434	NaN	26.2915	26.1845	26.0587	25.8096	25.8317	25.6479	26.1574	25.8166	25.8679	26.191	26.0821	25.4603	25.7587	25.6105	26.2633
Heterogeneous nuclear ribonucleoprotein D	HNRNPD	HNRNPD	HNRNPD	ENSECAG00000055320	ENSG00000138668	tr|F6WHS3|F6WHS3_HORSE Heterogeneous nuclear ribonucleoprotein D OS=Equus caballus OX=9796 GN=HNRNPD PE=4 SV=3;tr|F6Z0C6|F6Z0C6_HORSE Heterogeneous nuclear ribonucleoprotein D OS=Equus caballus OX=9796 GN=HNRNPD PE=4 SV=2	25.8066	26.1281	26.1643	26.299	26.0155	26.458	26.0334	25.8614	25.8901	25.9775	25.9836	25.9867	25.9715	25.6455	25.615	25.7078	26.4185	26.5724	26.5429	25.8915	25.8281	25.8895	26.8373	27.0835	26.768	25.1104	NaN	24.9682	26.5262	26.5535	26.5766	26.5479	26.7148	26.6248	26.6525	26.7534	26.6897	25.5663	25.8463	25.5803	25.0133	25.0602	24.5763
60S acidic ribosomal protein P2	RPLP2	RPLP2	RPLP2	ENSECAG00000000008	ENSG00000177600	tr|H9GZL8|H9GZL8_HORSE 60S acidic ribosomal protein P2 OS=Equus caballus OX=9796 GN=RPLP2 PE=3 SV=2;sp|Q6X9Z5|RLA2_HORSE Large ribosomal subunit protein P2 OS=Equus caballus OX=9796 GN=RPLP2 PE=3 SV=1	25.8055	25.6119	25.6265	25.5759	26.0338	NaN	25.775	24.7277	24.8944	25.1173	25.0339	24.8511	25.0938	26.0526	26.1291	25.9198	26.1774	25.8632	26.209	25.8391	25.7243	25.4708	26.7089	26.5993	26.3593	24.587	25.2325	25.8403	26.2858	26.2341	26.4525	26.5031	26.2181	26.7239	26.1872	26.405	26.6037	25.0467	24.9835	24.8721	24.3685	NaN	NaN
Caspase 3	CASP3	CASP3	CASP3	ENSECAG00000022197	ENSG00000164305	tr|F7A730|F7A730_HORSE Caspase 3 OS=Equus caballus OX=9796 GN=CASP3 PE=2 SV=1;tr|A0A3Q2H246|A0A3Q2H246_HORSE Caspase 3 OS=Equus caballus OX=9796 GN=CASP3 PE=3 SV=1;tr|A0A5F5PPK0|A0A5F5PPK0_HORSE Caspase 3 OS=Equus caballus OX=9796 GN=CASP3 PE=3 SV=1	25.7983	NaN	NaN	NaN	26.0601	26.0878	NaN	NaN	NaN	NaN	26.0026	26.1056	26.1749	NaN	26.0266	26.122	NaN	25.9936	NaN	NaN	NaN	NaN	NaN	NaN	NaN	NaN	NaN	NaN	NaN	NaN	NaN	NaN	NaN	24.4716	NaN	NaN	NaN	NaN	NaN	NaN	NaN	NaN	NaN
Syndecan binding protein	SDCBP	SDCBP	SDCBP	ENSECAG00000015053	ENSG00000137575	tr|F7CW51|F7CW51_HORSE Syndecan binding protein OS=Equus caballus OX=9796 GN=SDCBP PE=4 SV=2;tr|A0A3Q2HRU9|A0A3Q2HRU9_HORSE Syndecan binding protein OS=Equus caballus OX=9796 GN=SDCBP PE=4 SV=1;tr|A0A3Q2GT03|A0A3Q2GT03_HORSE Syndecan binding protein OS=Equ	25.7786	25.6033	25.7598	25.5579	26.2943	26.1574	26.5869	25.5306	25.5928	25.6444	25.9189	26.0535	25.9832	25.5369	25.671	25.6148	25.6458	25.8003	25.8966	26.3858	26.1942	26.1858	26.0538	26.2502	26.1852	24.8159	24.6918	24.9835	25.4663	25.7027	25.7903	24.9376	24.939	24.7368	25.8178	25.7272	26.1554	25.6155	25.3988	25.5276	26.2683	27.2945	27.1952
Carboxypeptidase vitellogenic like	CPVL	CPVL	CPVL	ENSECAG00000024795	ENSG00000106066	tr|F6R5V4|F6R5V4_HORSE Carboxypeptidase vitellogenic like OS=Equus caballus OX=9796 GN=CPVL PE=3 SV=2;tr|A0A3Q2LTJ3|A0A3Q2LTJ3_HORSE Carboxypeptidase vitellogenic like OS=Equus caballus OX=9796 GN=CPVL PE=3 SV=1;tr|A0A3Q2HCP0|A0A3Q2HCP0_HORSE Carboxypeptid	25.7659	25.7142	25.9214	25.9113	27.2433	27.2411	27.0968	25.6825	25.5693	25.7212	22.2372	22.2987	22.2167	25.5265	25.5012	25.2183	25.9709	25.9546	25.9154	26.5988	26.7189	26.6468	26.168	26.0919	26.3062	25.2561	25.0663	24.3483	26.008	25.9939	26.2404	25.386	25.0257	25.1538	26.0399	25.8393	25.9051	27.0908	27.2238	27.0124	24.2553	25.8688	25.8422
Tubulin alpha chain	TUBA4A	TUBA4A	TUBA4A	ENSECAG00000033788	ENSG00000127824	tr|F7DNT0|F7DNT0_HORSE Tubulin alpha chain OS=Equus caballus OX=9796 GN=TUBA4A PE=3 SV=1	25.7648	25.8168	25.8593	25.8188	26.4263	26.2904	26.5402	26.0244	26.12	26.1445	25.9492	25.7675	25.9628	25.5488	25.5049	25.6334	26.2907	26.5039	26.3447	25.8245	26.277	26.1139	26.1804	26.2819	26.8216	25.2391	24.9627	25.0701	25.8599	26.1618	26.2439	25.596	25.6373	25.6603	26.4639	26.1855	26.2815	25.1979	25.8845	25.1435	25.2668	24.3709	24.407
Core histone macro-H2A	MACROH2A1	MACROH2A1	MACROH2A1	ENSECAG00000010224	ENSG00000113648	tr|A0A5F5PY40|A0A5F5PY40_HORSE Core histone macro-H2A OS=Equus caballus OX=9796 GN=MACROH2A1 PE=4 SV=1	25.7636	25.8611	25.9482	25.7662	26.3093	26.3505	26.4887	26.2555	26.3304	26.3036	25.8491	25.9819	25.5651	25.984	26.112	25.8774	26.8104	26.8042	26.9535	26.3102	26.4291	26.4261	26.9866	26.8577	27.1483	23.0092	22.3417	23.4425	26.5706	26.7225	26.571	23.6	24.0396	24.0916	26.5459	26.5921	26.4545	25.8807	25.5723	25.4228	24.7642	NaN	NaN
60S ribosomal protein L14	RPL14	RPL14		ENSECAG00000026813		tr|F6STU8|F6STU8_HORSE 60S ribosomal protein L14 OS=Equus caballus OX=9796 GN=RPL14 PE=3 SV=3;tr|A0A3Q2I544|A0A3Q2I544_HORSE 60S ribosomal protein L14 OS=Equus caballus OX=9796 GN=RPL14 PE=3 SV=2	25.7628	25.8645	25.3715	24.7507	25.8539	25.6917	25.9816	25.2922	25.1959	25.4444	25.312	25.1783	25.2808	25.5001	25.5409	25.3873	25.8403	25.8962	26.1127	26.3054	25.8352	25.9093	26.3587	26.1496	26.3011	25.439	24.8762	25.0494	26.1196	26.199	26.1728	26.5439	26.658	26.6298	26.3954	26.2784	26.3936	25.0483	25.374	25.1049	24.5065	NaN	NaN
Charged multivesicular body protein 5	CHMP5	CHMP5	CHMP5	ENSECAG00000009827	ENSG00000086065	tr|A0A5F5PNR8|A0A5F5PNR8_HORSE Charged multivesicular body protein 5 OS=Equus caballus OX=9796 GN=CHMP5 PE=3 SV=1	25.7616	25.9202	26.0624	26.035	25.8361	25.2612	26.7361	NaN	26.5589	25.4245	26.2597	NaN	26.0987	25.9884	NaN	26.5564	25.9353	25.9912	26.0545	24.6512	25.9764	25.9133	25.3402	25.059	25.916	NaN	NaN	NaN	25.4472	25.0779	25.1581	25.91	25.3785	25.2036	25.9083	25.6075	24.8879	NaN	27.5817	26.4501	26.2663	25.3844	25.6134
40S ribosomal protein S13	RPS13	RPS13	RPS13	ENSECAG00000014928	ENSG00000110700	tr|F7DS56|F7DS56_HORSE 40S ribosomal protein S13 OS=Equus caballus OX=9796 GN=RPS13 PE=3 SV=3	25.7609	25.8762	26.0415	25.9332	26.1698	26.2359	26.2737	25.248	25.6622	25.355	25.4499	25.4249	25.3553	25.8412	25.8537	25.8623	26.2092	26.3528	26.3331	26.1955	26.2273	26.3852	26.4682	26.612	26.6123	24.8141	24.6547	24.7274	26.4842	26.4768	26.7141	27.1106	27.0737	26.9029	27.0466	27.0687	26.972	25.2908	25.6525	25.1446	24.9272	NaN	NaN
Proteasome 20S subunit beta 1	PSMB1	PSMB1	PSMB1	ENSECAG00000021637	ENSG00000008018	tr|F6YYB1|F6YYB1_HORSE Proteasome 20S subunit beta 1 OS=Equus caballus OX=9796 GN=PSMB1 PE=4 SV=2;tr|A0A3Q2HHG9|A0A3Q2HHG9_HORSE Proteasome 20S subunit beta 1 OS=Equus caballus OX=9796 GN=PSMB1 PE=4 SV=1	25.7536	25.5401	25.4449	25.5908	25.3043	25.4072	25.1736	25.4889	25.1297	25.1648	25.8108	26.1294	25.8555	25.0914	25.3975	25.1603	25.4548	25.5716	25.3318	26.6725	26.6402	26.5075	26.085	26.2519	26.2242	25.8062	25.5926	25.5232	26.1148	26.0553	25.8104	26.3441	26.4147	26.2899	25.8543	25.6934	25.8097	25.7139	25.8726	25.7437	24.8733	26.6724	25.9994
Clathrin heavy chain	CLTC	CLTC	CLTC	ENSECAG00000019077	ENSG00000141367	tr|A0A3Q2GYQ4|A0A3Q2GYQ4_HORSE Clathrin heavy chain OS=Equus caballus OX=9796 GN=CLTC PE=3 SV=1;tr|F7BV85|F7BV85_HORSE Clathrin heavy chain OS=Equus caballus OX=9796 GN=CLTC PE=3 SV=3	25.7436	25.5385	25.5521	25.5584	26.0455	25.9717	26.0477	25.3859	25.5072	25.6395	25.3509	25.525	25.4587	25.7234	25.7966	25.7703	25.856	25.7977	25.899	26.0893	26.1592	26.1805	26.0792	26.1262	26.3108	25.5255	25.2527	25.3618	26.1487	26.2589	26.2859	26.858	26.8322	26.8566	26.4818	26.4333	26.4722	25.0439	25.4086	24.9696	24.9333	23.1515	24.3051
RAB11A, member RAS onco family	RAB11A	RAB11A	RAB11A	ENSECAG00000023865	ENSG00000103769	tr|A0A3Q2I053|A0A3Q2I053_HORSE RAB11A, member RAS onco family OS=Equus caballus OX=9796 GN=RAB11A PE=4 SV=1;tr|F6Y9C0|F6Y9C0_HORSE RAB11A, member RAS onco family OS=Equus caballus OX=9796 GN=RAB11A PE=4 SV=3;tr|A0A3Q2KSU6|A0A3Q2KSU6_HORSE RAB11A, member RA	25.741	25.464	25.5554	25.3616	26.0954	25.9868	26.0026	25.7162	25.627	25.7483	25.5392	25.4974	25.3747	25.5988	25.4093	25.5588	25.6546	25.9302	25.9082	26.0861	26.2169	26.2165	26.223	26.1519	26.4866	25.0984	25.0178	24.9121	26.0956	26.2445	26.3066	25.4243	25.4604	25.3949	26.3767	26.3811	26.4064	25.4077	25.5927	25.3338	25.5221	24.9516	25.107
Actinin alpha 1	ACTN1	ACTN1	ACTN1	ENSECAG00000019476	ENSG00000072110	tr|A0A3Q2HG20|A0A3Q2HG20_HORSE Actinin alpha 1 OS=Equus caballus OX=9796 GN=ACTN1 PE=3 SV=1;tr|F7D837|F7D837_HORSE Actinin alpha 1 OS=Equus caballus OX=9796 GN=ACTN1 PE=3 SV=2;tr|F7DZI2|F7DZI2_HORSE Actinin alpha 1 OS=Equus caballus OX=9796 GN=ACTN1 PE=3 S	25.7402	25.2593	25.3406	25.005	25.5044	25.5485	25.7248	25.5959	25.6593	25.4572	25.6543	25.6359	25.5877	25.5309	25.628	25.4086	26.1874	26.2513	26.3813	26.1528	26.3547	26.307	26.1112	26.1156	26.3536	25.2439	25.1308	25.1435	25.9545	25.9518	25.9694	25.2804	25.1437	25.2533	26.2013	26.0783	26.2107	25.5511	25.8022	25.3555	25.3353	24.9124	24.9615
Glutathione hydrolase	GGT5	GGT5	GGT5	ENSECAG00000021670	ENSG00000099998	tr|F6Y100|F6Y100_HORSE Glutathione hydrolase OS=Equus caballus OX=9796 GN=GGT5 PE=3 SV=2	25.7369	26.0738	26.2902	25.8086	25.9058	26.0068	26.2897	26.1888	26.2172	26.3368	26.1747	26.4572	26.3821	27.1789	27.2303	27.2	26.228	26.2821	26.4422	NaN	26.2487	NaN	24.5776	24.5807	24.5077	NaN	25.1628	NaN	25.7731	25.6789	NaN	25.3515	NaN	25.2505	24.7794	24.8053	25.093	26.1323	26.1661	25.3391	NaN	24.92	NaN
AIG1-type G domain-containing protein			GIMAP4	ENSECAG00000007681	ENSG00000133574	tr|F7BTI3|F7BTI3_HORSE AIG1-type G domain-containing protein OS=Equus caballus OX=9796 PE=3 SV=2	25.7337	24.6662	24.9979	24.6977	25.0696	25.4302	25.7441	26.278	25.728	26.0052	26.2078	26.2108	25.8109	25.0537	25.2411	25.3695	26.0582	26.1084	26.3578	25.2933	25.3093	25.2362	26.4831	26.5363	26.5044	25.5206	24.9538	25.2221	25.2915	25.2791	25.3597	24.4051	24.196	24.4614	26.5166	26.6814	26.6196	25.6216	25.6378	25.4979	24.5993	25.4218	25.9565
E1 ubiquitin-activating enzyme	UBA1	UBA1	UBA1	ENSECAG00000014002	ENSG00000130985	tr|F7C6F2|F7C6F2_HORSE E1 ubiquitin-activating enzyme OS=Equus caballus OX=9796 GN=UBA1 PE=3 SV=1	25.732	25.8456	26.0125	25.7218	26.1038	26.1664	26.1231	24.8895	24.924	24.7759	25.3034	25.3293	25.4177	25.3733	25.4355	25.5696	25.3417	25.122	25.0704	25.4929	25.5374	25.3047	25.6687	25.6749	26.1004	25.6654	25.5328	25.3454	26.022	25.8883	25.9873	26.1919	26.0367	26.054	26.3426	26.192	26.1274	25.0592	25.0439	24.1917	24.8972	26.2732	26.3182
Nucleolin	NCL	NCL	NCL	ENSECAG00000021868	ENSG00000115053	tr|A0A3Q2KZA5|A0A3Q2KZA5_HORSE Nucleolin OS=Equus caballus OX=9796 GN=NCL PE=4 SV=2;tr|F6X3K0|F6X3K0_HORSE Nucleolin OS=Equus caballus OX=9796 GN=NCL PE=4 SV=2	25.7303	26.0237	26.1278	26.0781	25.6894	25.4339	26.3321	25.9296	25.9809	26.0305	25.8341	25.9284	25.8963	26.099	26.1155	25.7056	26.5372	26.6404	26.8324	26.2481	25.9276	25.9452	26.8123	26.9563	25.8854	25.1588	25.7735	25.974	26.3665	26.6248	26.965	27.2829	27.4693	27.6878	26.2234	26.768	26.8397	25.4156	24.5993	25.4634	25.0625	22.7687	NaN
Aldo-keto reductase family 1 member C23-like protein	PGFS	*PGFS				sp|Q6W8P9|AK1CO_HORSE Aldo-keto reductase family 1 member C23-like protein OS=Equus caballus OX=9796 GN=PGFS PE=1 SV=1	25.7294	28.0166	28.1405	28.0513	26.7566	26.6913	26.5753	25.5587	25.5887	25.4958	25.0132	25.2249	25.1702	25.7838	25.4817	25.707	24.3256	24.5012	24.1362	26.0947	26.112	26.2739	23.381	24.345	24.0851	24.6492	24.5585	24.857	26.3397	26.2589	26.1996	25.2664	25.6134	25.4839	26.019	25.9319	26.1541	25.3386	24.7746	24.9902	26.0326	26.7813	26.8056
Sulfotransferase	SLX1A	*SLX1A	SLX1A	ENSECAG00000021518	ENSG00000132207	tr|F6XVR0|F6XVR0_HORSE Sulfotransferase OS=Equus caballus OX=9796 GN=SLX1A PE=3 SV=3	25.7287	25.2792	25.2856	25.2697	25.6185	25.6478	25.6983	25.3221	25.392	25.1582	24.5572	24.2263	23.9884	26.0355	26.0256	25.902	25.2145	25.1149	25.1826	25.775	25.979	25.8266	26.3467	26.4446	26.6248	26.2848	26.163	26.1898	26.201	26.1507	26.1516	24.0056	23.6883	23.8187	26.5196	26.3418	26.3851	25.3201	25.8492	25.3607	22.6269	25.7142	25.5883
Resistin	RETN	RETN	RETN	ENSECAG00000016421	ENSG00000104918	tr|F6W1S0|F6W1S0_HORSE Resistin OS=Equus caballus OX=9796 GN=RETN PE=3 SV=2	25.7245	NaN	NaN	24.9136	24.8268	24.9454	24.9028	27.4972	27.6252	27.389	NaN	NaN	24.9836	NaN	NaN	NaN	NaN	25.089	25.3054	NaN	NaN	NaN	24.7331	NaN	NaN	NaN	NaN	NaN	NaN	NaN	NaN	NaN	NaN	NaN	NaN	NaN	NaN	NaN	NaN	NaN	26.4824	NaN	NaN
Heterogeneous nuclear ribonucleoprotein C	HNRNPC	*HNRNPC	HNRNPC	ENSECAG00000017645	ENSG00000092199	tr|A0A3Q2HV53|A0A3Q2HV53_HORSE Heterogeneous nuclear ribonucleoprotein C OS=Equus caballus OX=9796 GN=HNRNPC PE=4 SV=1;tr|F6SNV2|F6SNV2_HORSE Heterogeneous nuclear ribonucleoprotein C OS=Equus caballus OX=9796 GN=HNRNPC PE=3 SV=3;tr|A0A3Q2I630|A0A3Q2I630_H	25.7232	25.6742	25.745	25.8925	25.6293	25.838	25.9963	25.8273	25.7449	25.7002	25.6092	25.5235	25.533	25.6731	25.7031	25.5364	26.3739	26.5851	26.4743	26.2034	26.1731	26.2179	26.6337	26.7165	26.4544	24.8606	24.8522	24.7079	26.4159	26.3031	26.3803	26.5305	26.5403	26.5953	26.4234	26.5183	26.4706	24.655	25.163	25.0957	24.7531	24.0587	NaN
Proteasome subunit beta	PSMB8	PSMB8	PSMB8	ENSECAG00000018887	ENSG00000204264	tr|F6Z8V2|F6Z8V2_HORSE Proteasome subunit beta OS=Equus caballus OX=9796 GN=PSMB8 PE=3 SV=1	25.7176	25.6474	25.6797	25.3155	25.9969	25.3422	25.7532	25.0328	25.5273	24.8631	26.1798	26.336	26.3726	25.1296	25.2936	24.951	25.4577	25.7791	25.574	26.5533	26.7534	26.7332	25.9543	26.1369	26.2072	25.6555	25.4736	25.8875	26.0074	26.2019	26.1668	26.0216	26.1202	25.8675	25.7081	25.763	25.6882	25.1949	26.1034	25.8396	24.3533	25.6074	25.5565
Intercellular adhesion molecule 1	ICAM1	ICAM1	ICAM1	ENSECAG00000013883	ENSG00000090339	tr|F6ZQF7|F6ZQF7_HORSE Intercellular adhesion molecule 1 OS=Equus caballus OX=9796 GN=ICAM1 PE=3 SV=2;tr|A0A3Q2HXX1|A0A3Q2HXX1_HORSE Intercellular adhesion molecule 1 OS=Equus caballus OX=9796 GN=ICAM1 PE=3 SV=1	25.7166	25.1903	25.6492	25.1152	24.8109	24.9843	24.4737	25.2012	25.7815	25.3088	25.0381	25.4792	25.3508	25.4373	25.3723	25.6222	25.572	25.7667	25.6223	25.6081	25.6662	25.4261	25.6497	25.722	25.5922	26.076	26.0004	26.2283	25.5587	25.5371	25.5236	24.7651	24.6941	25.2659	24.9005	25.2435	24.6927	26.9429	26.6139	26.7075	25.2697	26.91	26.9285
Transthyretin	TTR	TTR	TTR	ENSECAG00000015875	ENSG00000118271	tr|F6UL68|F6UL68_HORSE Transthyretin OS=Equus caballus OX=9796 GN=TTR PE=3 SV=3	25.7146	24.1162	24.1441	24.0086	25.7177	25.3363	25.8419	23.9119	23.0141	24.1065	24.7747	24.8225	24.8436	23.8521	23.8858	23.7647	24.8723	25.0453	25.2711	25.6949	25.3132	25.4464	24.8498	24.8101	24.5329	25.0342	25.2028	25.7078	26.0726	25.8988	26.1227	25.7541	25.4449	25.6743	25.4014	25.1683	25.2613	26.6678	26.9538	26.5885	26.0917	27.4387	27.5366
Translation elongation factor IF5A C-terminal domain-containing protein	EIF5A	*EIF5A	EIF5A	ENSECAG00000010480	ENSG00000132507	tr|F6SN52|F6SN52_HORSE Translation elongation factor IF5A C-terminal domain-containing protein OS=Equus caballus OX=9796 GN=EIF5A PE=3 SV=3	25.7036	26.8269	27.0313	26.9768	26.1636	26.0565	26.3733	25.8708	26.1961	26.1446	26.1999	26.4281	26.1975	26.4615	26.3298	26.2974	26.1304	26.2416	26.5187	26.4637	26.2418	26.2302	26.3303	26.66	25.8408	24.7884	25.9799	26.0919	26.3658	26.4056	26.6484	26.8436	27.0261	27.2243	26.0607	26.4503	26.5748	25.6221	24.7702	25.512	25.4886	22.7516	23.3332
RRM domain-containing protein	HNRNPA3	*HNRNPA3	HNRNPA3	ENSECAG00000059976	ENSG00000170144	tr|F6VWK4|F6VWK4_HORSE RRM domain-containing protein OS=Equus caballus OX=9796 GN=HNRNPA3 PE=4 SV=3	25.6968	25.5863	25.5285	25.4386	25.907	26.005	26.0304	25.5315	25.3851	25.5184	25.5123	25.5555	25.1195	25.4815	25.538	25.2024	26.2339	26.3481	26.3951	25.9289	25.8651	26.0688	26.4894	26.6458	26.3611	24.9262	24.6283	24.8212	26.4611	26.3855	26.2392	26.3943	26.5103	26.7033	25.9628	26.3739	26.377	25.2224	25.2957	25.1446	24.4934	NaN	23.0442
Protein disulfide-isomerase A6	PDIA6	PDIA6	PDIA6	ENSECAG00000022717	ENSG00000143870	tr|F6VS95|F6VS95_HORSE Protein disulfide-isomerase A6 OS=Equus caballus OX=9796 GN=PDIA6 PE=3 SV=2;tr|A0A5F5PFG7|A0A5F5PFG7_HORSE Protein disulfide-isomerase A6 OS=Equus caballus OX=9796 GN=PDIA6 PE=3 SV=1	25.6963	25.324	25.4294	25.4424	26.2967	26.231	26.2498	25.0352	24.949	24.9325	24.9896	24.9044	24.8013	25.6537	26.0239	25.7224	25.593	25.5323	25.6835	26.0902	26.4237	26.1216	26.2423	26.3157	26.5105	24.712	24.3718	24.4659	26.2877	26.2699	26.2897	25.9729	25.9131	25.9626	26.7828	26.7033	26.6043	25.514	26.0394	25.4006	24.1823	25.007	24.9263
High mobility group box 2	HMGB2	HMGB2	HMGB2	ENSECAG00000010132	ENSG00000164104	tr|F6R5B2|F6R5B2_HORSE High mobility group box 2 OS=Equus caballus OX=9796 GN=HMGB2 PE=3 SV=2	25.6952	26.4038	26.3234	26.2899	26.2895	26.3665	26.5879	25.3294	25.5222	25.408	25.3211	25.3995	25.2638	24.8523	25.2548	25.2049	26.0587	26.088	26.2615	25.1348	25.3449	25.118	26.4363	26.4297	26.2011	NaN	24.5123	NaN	25.7615	25.7587	25.7162	25.9916	25.8492	26.2256	25.6627	25.7085	26.0919	25.8757	25.2211	25.1508	26.745	24.6426	24.5314
inorganic diphosphatase	PPA1	PPA1	PPA1	ENSECAG00000018686	ENSG00000180817	tr|A0A3Q2LDC2|A0A3Q2LDC2_HORSE inorganic diphosphatase OS=Equus caballus OX=9796 GN=PPA1 PE=3 SV=2	25.6819	25.8035	25.5996	25.7063	25.7559	26.003	25.7331	25.3573	25.2897	25.3353	25.5089	25.674	25.6485	25.9937	26.0144	25.894	25.5735	25.7863	25.7581	25.8615	26.0166	25.9921	26.2893	26.3938	26.2709	26.156	25.9571	26.1319	25.7505	25.7669	25.6775	25.1033	25.0745	24.9094	26.2621	26.0771	26.2132	24.9004	25.189	24.7307	24.7979	24.7429	24.8622
40S ribosomal protein S25	RPS25	RPS25	RPS25	ENSECAG00000020978	ENSG00000118181	tr|F6TXZ9|F6TXZ9_HORSE 40S ribosomal protein S25 OS=Equus caballus OX=9796 GN=RPS25 PE=3 SV=2	25.6757	25.7603	25.7818	25.6601	NaN	26.1501	25.8185	25.4624	25.3155	25.532	25.1827	25.0851	25.2938	25.8553	25.7834	25.7563	26.0975	26.061	26.2793	26.1262	26.5435	26.2008	26.1226	26.3261	26.9466	25.1448	NaN	NaN	23.885	NaN	25.153	26.7065	26.0077	26.526	26.891	26.7803	26.6972	25.341	25.463	25.3368	24.5699	NaN	NaN
Transforming growth factor beta induced	TGFBI	TGFBI	TGFBI	ENSECAG00000020193	ENSG00000120708	tr|F6VB94|F6VB94_HORSE Transforming growth factor beta induced OS=Equus caballus OX=9796 GN=TGFBI PE=4 SV=2;tr|F6UMQ4|F6UMQ4_HORSE Transforming growth factor beta induced OS=Equus caballus OX=9796 GN=TGFBI PE=4 SV=2	25.6741	25.4102	25.5314	25.6201	25.2565	25.3027	25.2702	26.5965	26.6242	26.6917	26.4105	26.3042	26.3928	26.8099	26.9347	26.9135	26.0511	26.1326	26.0043	26.401	26.3983	26.3227	25.5563	25.5064	25.6386	25.6505	25.639	25.7268	25.3204	25.3892	25.3798	25.2703	25.2233	25.2462	24.5681	24.543	24.4345	26.7844	26.8699	26.6799	25.6072	25.1854	25.2002
60S ribosomal protein L27a	RPL27A	RPL27A		ENSECAG00000022469		tr|F7B3L3|F7B3L3_HORSE 60S ribosomal protein L27a OS=Equus caballus OX=9796 GN=RPL27A PE=3 SV=3	25.6719	25.2309	25.2223	NaN	25.623	NaN	25.4237	25.1496	NaN	NaN	25.195	NaN	NaN	25.0169	25.2575	25.4486	25.2062	25.6601	25.4532	24.8638	25.0985	25.0395	25.7896	25.6082	25.7717	25.1526	24.9729	24.8763	25.7412	25.7737	25.8028	26.6129	26.3657	25.9587	26.1475	26.0208	25.8765	NaN	25.1978	25.1224	26.6225	NaN	NaN
Ubiquitin conjugating enzyme E2 N	LOC102150222	UBE2N	UBE2N	ENSECAG00000009937	ENSG00000177889	tr|F6ZNY8|F6ZNY8_HORSE Ubiquitin conjugating enzyme E2 N OS=Equus caballus OX=9796 GN=LOC102150222 PE=2 SV=1;tr|A0A5F5PII4|A0A5F5PII4_HORSE UBC core domain-containing protein OS=Equus caballus OX=9796 PE=3 SV=1	25.6643	26.2589	26.1999	26.0116	25.0824	25.4956	25.0752	25.0303	25.556	25.1644	25.8909	25.956	25.9983	25.3232	25.3287	25.0917	24.8672	25.1131	NaN	24.2403	NaN	NaN	25.4164	25.6199	26.0426	25.2736	24.7452	25.1411	25.6967	25.7285	25.6935	25.3802	25.2286	25.1483	25.8964	25.5606	25.8221	NaN	25.1679	NaN	NaN	26.8324	26.541
Costars family protein ABRACL	ABRACL	*ABRACL		ENSECAG00000029003		tr|A0A3Q2KWQ4|A0A3Q2KWQ4_HORSE Costars family protein ABRACL OS=Equus caballus OX=9796 GN=ABRACL PE=3 SV=1	25.6623	NaN	NaN	25.5555	NaN	NaN	25.8115	NaN	NaN	NaN	26.3522	NaN	NaN	26.1824	25.8325	26.4644	NaN	NaN	NaN	NaN	NaN	NaN	26.8584	27.0319	25.7522	NaN	NaN	NaN	25.3686	25.346	25.5004	NaN	NaN	NaN	25.1336	24.8208	25.7431	NaN	NaN	NaN	NaN	NaN	NaN
2-5 oligoadenylate synthase	OAS3	OAS3	OAS3	ENSECAG00000008809	ENSG00000111331	tr|A0A3Q2HTX9|A0A3Q2HTX9_HORSE 2-5 oligoadenylate synthase OS=Equus caballus OX=9796 GN=OAS3 PE=3 SV=1;tr|F6S642|F6S642_HORSE 2-5 oligoadenylate synthase OS=Equus caballus OX=9796 GN=OAS3 PE=3 SV=2	25.6621	25.1623	25.677	25.3152	25.5476	25.6639	26.006	24.563	23.7552	23.5205	24.3685	21.7992	24.4472	25.6545	25.7636	25.5737	24.5434	24.5897	24.782	26.4451	26.7562	26.622	26.7823	26.8213	26.9299	26.6554	26.3707	26.3866	26.3364	26.4661	26.6003	24.322	24.1652	24.0457	27.0919	27.1927	27.008	24.9806	25.5057	25.3071	22.532	25.8037	25.5551
CYFIP related Rac1 interactor B	CYRIB	CYRIB	CYRIB	ENSECAG00000023517	ENSG00000153310	tr|F7C871|F7C871_HORSE CYFIP related Rac1 interactor B OS=Equus caballus OX=9796 GN=CYRIB PE=3 SV=1;tr|A0A3Q2GX35|A0A3Q2GX35_HORSE CYFIP related Rac1 interactor B OS=Equus caballus OX=9796 GN=CYRIB PE=3 SV=1;tr|A0A3Q2IC51|A0A3Q2IC51_HORSE CYFIP related Rac	25.6575	25.2577	25.6007	25.397	25.9112	25.6941	25.741	25.8374	25.4622	25.7001	25.5306	25.7603	25.5025	25.5208	25.8014	25.911	25.6379	25.5073	25.4079	24.4659	23.2755	24.383	26.1007	26.0698	26.4624	26.0227	25.9353	26.1077	25.8854	25.9552	25.821	22.909	24.2008	24.0371	26.5852	26.6231	26.6335	25.2988	25.7985	25.2074	24.3523	25.6707	25.608
Glutaredoxin 3	GLRX3	GLRX3	GLRX3	ENSECAG00000000306	ENSG00000108010	tr|F7DXZ7|F7DXZ7_HORSE Glutaredoxin 3 OS=Equus caballus OX=9796 GN=GLRX3 PE=4 SV=2;tr|A0A3Q2HKG1|A0A3Q2HKG1_HORSE Glutaredoxin 3 OS=Equus caballus OX=9796 GN=GLRX3 PE=4 SV=1	25.6444	25.8282	26.4393	25.6855	26.0903	26.1122	25.7632	24.9556	NaN	23.9142	25.7059	24.9946	24.9765	NaN	NaN	NaN	25.7289	NaN	25.5582	24.988	24.2133	NaN	25.2632	25.8527	26.0596	NaN	NaN	NaN	26.6063	25.6324	26.4946	25.7728	26.0723	25.9756	25.8579	25.9485	26.2259	26.072	NaN	NaN	NaN	25.2758	25.3166
Glia maturation factor	GMFG	GMFG	GMFG	ENSECAG00000037706	ENSG00000130755	tr|A0A3Q2LNN5|A0A3Q2LNN5_HORSE Glia maturation factor OS=Equus caballus OX=9796 GN=GMFG PE=3 SV=1;tr|F6RL09|F6RL09_HORSE Glia maturation factor OS=Equus caballus OX=9796 GN=GMFG PE=3 SV=2;tr|A0A5F5Q2Q8|A0A5F5Q2Q8_HORSE Glia maturation factor gamma OS=Equus	25.6351	25.8839	26.1973	25.8911	25.6271	25.7542	25.3077	25.7185	25.5401	25.9375	25.4759	25.6882	25.4886	26.1644	25.9734	25.6895	25.942	26.1475	26.1142	24.9534	25.4053	25.116	26.5926	26.418	26.4531	25.9135	25.932	25.0377	25.9081	25.7679	25.6705	24.1716	23.7905	23.8671	26.0545	26.332	26.4595	25.4647	25.3217	25.5442	26.1864	NaN	NaN
Glutathione S-transferase	LOC100059533			ENSECAG00000020462		tr|F7BU09|F7BU09_HORSE Glutathione S-transferase OS=Equus caballus OX=9796 GN=LOC100059533 PE=3 SV=1	25.631	26.9264	27.0965	27.1224	25.801	26.1092	25.5723	26.1156	25.6559	25.6878	26.406	26.2784	26.4297	25.2631	25.2501	24.9117	24.9898	24.9088	24.5854	24.0659	22.4417	22.6633	25.3843	25.1546	25.4126	24.7395	25.0191	25.0577	25.0258	25.4154	25.198	24.7726	25.0083	25.1178	25.6157	25.5012	24.8262	NaN	NaN	24.0244	25.6839	27.2495	26.8608
Dihydropyrimidinase like 2	DPYSL2	DPYSL2	DPYSL2	ENSECAG00000008662	ENSG00000092964	tr|F7B320|F7B320_HORSE Dihydropyrimidinase like 2 OS=Equus caballus OX=9796 GN=DPYSL2 PE=3 SV=1;tr|A0A3Q2H363|A0A3Q2H363_HORSE Dihydropyrimidinase like 2 OS=Equus caballus OX=9796 GN=DPYSL2 PE=3 SV=1	25.6261	25.0602	25.1635	25.0967	25.3582	25.652	25.3908	24.975	25.1071	24.9278	25.5209	25.4378	25.5392	25.575	25.6011	25.3516	25.5888	25.6443	25.6369	26.8488	27.1248	26.9117	26.4993	26.4826	26.6613	25.5607	25.4287	25.5581	26.1952	26.1341	26.0557	25.3327	25.4351	25.3958	26.1609	26.1454	26.1856	26.2394	26.4748	26.0157	24.6029	24.8746	24.8004
Glutathione peroxidase	GPX3	GPX3	GPX3	ENSECAG00000042952	ENSG00000211445	tr|A0A5F5PST7|A0A5F5PST7_HORSE Glutathione peroxidase OS=Equus caballus OX=9796 GN=GPX3 PE=3 SV=1	25.624	26.7898	26.8874	26.7684	NaN	23.847	NaN	24.2034	24.4891	24.2561	26.1046	26.1062	26.105	25.3845	25.5255	24.781	24.9015	25.8851	25.6201	27.6546	27.6773	27.4731	25.5165	25.5701	25.3398	26.1288	26.4333	26.0958	25.4447	25.26	24.7109	26.092	26.2386	26.1089	24.0763	23.874	23.8612	26.811	26.967	27.1787	22.7809	26.7591	26.6887
Leukotriene A(4) hydrolase	LTA4H	LTA4H	LTA4H	ENSECAG00000008767	ENSG00000111144	tr|F6YRE7|F6YRE7_HORSE Leukotriene A(4) hydrolase OS=Equus caballus OX=9796 GN=LTA4H PE=3 SV=2;tr|A0A3Q2LAK7|A0A3Q2LAK7_HORSE Leukotriene A4 hydrolase OS=Equus caballus OX=9796 GN=LTA4H PE=3 SV=1;tr|A0A5F5PKI9|A0A5F5PKI9_HORSE Leukotriene A(4) hydrolase OS	25.6224	25.5022	25.6608	25.5276	26.355	26.3561	26.3553	25.5448	25.5944	25.5103	24.7086	24.8542	24.893	26.2565	26.4064	26.1072	24.7286	24.8296	24.7201	25.8667	26.0061	26.008	24.4355	24.3677	24.643	25.1062	24.7776	25.1171	26.255	26.1757	26.208	23.5043	23.7056	23.062	26.2016	26.1323	26.0862	24.7127	25.0338	24.6534	25.2005	27.6193	27.4617
Elongation factor 1-gamma	EEF1G	*EEF1G				sp|A2Q127|EF1G_HORSE Elongation factor 1-gamma OS=Equus caballus OX=9796 GN=EEF1G PE=2 SV=1;tr|A0A452GER3|A0A452GER3_HORSE Elongation factor 1-gamma OS=Equus caballus OX=9796 GN=EEF1G PE=4 SV=1	25.6176	25.6591	25.7713	25.7247	25.9279	25.9556	25.7703	25.2688	25.4611	25.4113	25.3259	25.2235	25.36	25.5489	25.6914	25.6877	25.7275	25.6428	25.4711	25.7253	25.9686	25.7541	25.72	25.7722	26.1178	25.405	25.163	25.1388	25.8512	26.056	25.9806	26.8872	26.6531	26.6697	26.2069	26.1791	26.0855	24.7613	25.0234	24.668	24.7542	25.1924	25.1927
Cadherin 5	CDH5	CDH5	CDH5	ENSECAG00000018507	ENSG00000179776	tr|F7AWA5|F7AWA5_HORSE Cadherin 5 OS=Equus caballus OX=9796 GN=CDH5 PE=4 SV=3	25.6161	25.9574	26.0886	25.9678	25.3874	25.1164	25.6565	26.6926	26.5589	26.7763	25.9895	26.1588	26.043	26.5493	26.6679	26.51	26.4582	26.5252	26.5276	27.8285	27.7693	27.4895	26.4573	26.7108	26.2357	25.5978	25.7528	25.9771	26.379	26.5354	26.2995	26.5495	26.8345	26.6344	24.4946	24.7378	24.866	26.7888	26.7127	26.7729	24.3542	24.3669	24.4612
Malate dehydrogenase	MDH1	MDH1	MDH1	ENSECAG00000010849	ENSG00000014641	tr|F7CZS6|F7CZS6_HORSE Malate dehydrogenase OS=Equus caballus OX=9796 GN=MDH1 PE=3 SV=1;tr|A0A5F5PR26|A0A5F5PR26_HORSE Malate dehydrogenase OS=Equus caballus OX=9796 GN=MDH1 PE=3 SV=1;tr|A0A5F5PWG8|A0A5F5PWG8_HORSE Malate dehydrogenase 1 OS=Equus caballus	25.6048	25.6294	25.9163	25.7017	25.4724	25.8633	25.3045	25.3174	25.4653	25.3546	25.5748	25.7607	25.4835	24.9932	24.9736	23.9323	25.1009	25.5131	24.2211	24.7163	24.9064	24.8537	25.8697	26.105	26.1569	25.8415	25.1559	25.1904	25.8223	25.6932	25.5428	24.9905	25.0245	25.4116	26.0128	25.9645	26.0651	24.6544	25.3324	24.4821	25.6513	27.7536	27.9628
60S ribosomal protein L13	RPL13	RPL13		ENSECAG00000011670		tr|F6ZX61|F6ZX61_HORSE 60S ribosomal protein L13 OS=Equus caballus OX=9796 GN=RPL13 PE=3 SV=1;tr|A0A3Q2I3W9|A0A3Q2I3W9_HORSE 60S ribosomal protein L13 OS=Equus caballus OX=9796 GN=RPL13 PE=3 SV=2	25.6038	25.6219	NaN	25.3183	25.1432	25.5535	25.9316	25.1624	NaN	24.2396	NaN	NaN	25.1432	25.73	25.5856	25.7672	25.9704	25.7085	25.8118	25.7058	25.5514	25.4382	26.2288	26.2396	26.3051	NaN	25.3121	24.8197	25.9944	26.1505	25.9921	26.356	26.5952	26.5111	26.3453	26.3902	26.3245	25.1027	25.0593	25.4424	NaN	NaN	NaN
Calpain small subunit 1	CAPNS1	CAPNS1	CAPNS1	ENSECAG00000012210	ENSG00000126247	tr|F6RLT8|F6RLT8_HORSE Calpain small subunit 1 OS=Equus caballus OX=9796 GN=CAPNS1 PE=4 SV=3;tr|A0A3Q2KXP3|A0A3Q2KXP3_HORSE Calpain small subunit 1 OS=Equus caballus OX=9796 GN=CAPNS1 PE=4 SV=2;tr|A0A3Q2HG79|A0A3Q2HG79_HORSE Calpain small subunit 1 OS=Equu	25.6034	26.1363	26.0292	25.9353	26.0252	25.975	25.8889	25.29	25.3651	25.3628	25.7705	25.7836	25.7179	25.3299	25.3548	25.4897	25.3413	25.231	25.3178	25.7639	25.8275	25.8495	26.1064	25.9575	25.9419	25.6266	25.3926	25.4691	26.1925	26.3126	26.2415	25.9916	25.968	25.8673	25.8102	25.7998	25.841	24.9242	24.6898	24.8086	24.0277	26.3137	26.3372
40S ribosomal protein S6	RPS6	RPS6	RPS6	ENSECAG00000016190	ENSG00000137154	tr|F6V9Q3|F6V9Q3_HORSE 40S ribosomal protein S6 OS=Equus caballus OX=9796 GN=RPS6 PE=3 SV=2	25.6026	NaN	NaN	NaN	NaN	NaN	NaN	NaN	NaN	NaN	NaN	NaN	NaN	NaN	NaN	NaN	NaN	NaN	NaN	NaN	NaN	NaN	25.9215	NaN	25.5571	NaN	NaN	NaN	NaN	NaN	NaN	NaN	NaN	26.338	NaN	25.8055	25.5526	NaN	NaN	NaN	NaN	NaN	NaN
Galectin			LGALS14	ENSECAG00000033388	ENSG00000006659	tr|A0A3Q2H473|A0A3Q2H473_HORSE Galectin OS=Equus caballus OX=9796 PE=4 SV=1	25.6017	NaN	NaN	NaN	NaN	NaN	NaN	NaN	NaN	NaN	NaN	NaN	NaN	NaN	NaN	24.7894	26.6333	26.8212	25.8292	NaN	NaN	NaN	NaN	NaN	NaN	20.8001	20.1653	19.9728	NaN	NaN	NaN	30.0517	30.1827	30.1776	NaN	NaN	NaN	27.3109	27.1703	27.1277	27.6927	NaN	NaN
Albumin	ALB	*ALB				sp|P35747|ALBU_HORSE Albumin OS=Equus caballus OX=9796 GN=ALB PE=1 SV=1	25.6009	NaN	NaN	NaN	NaN	NaN	NaN	NaN	NaN	NaN	NaN	NaN	NaN	NaN	NaN	NaN	NaN	NaN	NaN	NaN	NaN	NaN	NaN	24.3936	24.3017	NaN	NaN	NaN	NaN	NaN	NaN	NaN	NaN	NaN	NaN	NaN	NaN	NaN	26.1724	NaN	26.5842	NaN	NaN
Lipase	LIPA	LIPA	LIPA	ENSECAG00000010840	ENSG00000107798	tr|A0A3Q2HL47|A0A3Q2HL47_HORSE Lipase OS=Equus caballus OX=9796 GN=LIPA PE=3 SV=1;tr|A0A3Q2H3E0|A0A3Q2H3E0_HORSE Lipase OS=Equus caballus OX=9796 GN=LIPA PE=3 SV=1	25.5996	NaN	25.0615	NaN	NaN	NaN	NaN	NaN	NaN	NaN	NaN	NaN	NaN	NaN	NaN	25.1674	NaN	NaN	NaN	NaN	24.5584	NaN	25.4248	NaN	NaN	NaN	NaN	NaN	24.8903	25.4307	24.6817	NaN	NaN	NaN	25.6337	NaN	26.5032	NaN	NaN	NaN	NaN	NaN	NaN
Pulmonary surfactant-associated protein C	SFTPC	SFTPC	SFTPC	ENSECAG00000021053	ENSG00000168484	tr|A0A3Q2ICV2|A0A3Q2ICV2_HORSE Pulmonary surfactant-associated protein C OS=Equus caballus OX=9796 GN=SFTPC PE=4 SV=2;tr|F6URC7|F6URC7_HORSE Pulmonary surfactant-associated protein C OS=Equus caballus OX=9796 GN=SFTPC PE=4 SV=3	25.5987	25.1628	25.4313	25.2759	27.9686	28.1685	26.9347	24.3892	24.2121	24.2677	NaN	NaN	NaN	24.0164	23.6221	NaN	25.5682	25.5641	25.4784	25.0865	NaN	23.92	24.2731	24.7834	24.5919	25.1381	25.8916	25.354	24.9117	24.8399	24.8615	24.1983	23.0874	24.1519	25.4978	25.0522	25.5719	27.3151	27.2476	27.0684	NaN	28.2617	27.4692
Proteasome subunit alpha type	PSMA2	PSMA2		ENSECAG00000020597		tr|F6TCI4|F6TCI4_HORSE Proteasome subunit alpha type OS=Equus caballus OX=9796 GN=PSMA2 PE=3 SV=3;tr|A0A3Q2HRT7|A0A3Q2HRT7_HORSE Proteasome 20S subunit alpha 2 OS=Equus caballus OX=9796 GN=PSMA2 PE=3 SV=2	25.5979	25.1268	25.5009	25.4626	25.9622	25.5354	25.6442	24.9307	24.6967	25.0123	25.9022	25.726	25.7107	25.3912	25.1811	25.4212	25.669	25.5646	25.7178	26.4276	26.2393	26.4951	25.9736	25.935	25.809	25.3231	25.6887	25.4299	26.0338	26.2259	26.1257	26.604	26.7834	26.5008	25.6138	25.8463	25.9541	25.6881	26.2801	25.4662	24.6212	25.7362	25.356
CD5 molecule like	CD5L	CD5L	CD5L	ENSECAG00000023772	ENSG00000073754	tr|F7BXD8|F7BXD8_HORSE CD5 molecule like OS=Equus caballus OX=9796 GN=CD5L PE=4 SV=2;tr|A0A3Q2HC10|A0A3Q2HC10_HORSE CD5 molecule like OS=Equus caballus OX=9796 GN=CD5L PE=4 SV=1	25.5956	25.7136	25.7463	25.7038	23.8974	23.562	25.0324	24.9548	25.3691	25.099	27.1222	27.0287	27.2539	24.7796	24.3719	24.6482	24.6201	24.6163	25.3595	24.3045	24.8161	24.3748	22.954	23.3661	22.6823	24.1455	24.284	24.6913	25.3127	24.9307	25.1367	24.0764	24.2147	24.2689	22.5124	22.4814	22.7512	28.4973	27.5873	28.5927	23.8609	NaN	NaN
Neuropilin	NRP2	NRP2	NRP2	ENSECAG00000016824	ENSG00000118257	tr|A0A3Q2L3R9|A0A3Q2L3R9_HORSE Neuropilin OS=Equus caballus OX=9796 GN=NRP2 PE=3 SV=2;tr|A0A5F5Q419|A0A5F5Q419_HORSE Neuropilin OS=Equus caballus OX=9796 GN=NRP2 PE=3 SV=1;tr|A0A3Q2KSL6|A0A3Q2KSL6_HORSE Neuropilin OS=Equus caballus OX=9796 GN=NRP2 PE=3 SV=	25.5864	NaN	NaN	NaN	24.8144	NaN	NaN	NaN	NaN	NaN	NaN	28.6735	NaN	NaN	NaN	24.9651	NaN	25.8456	NaN	26.2335	25.7082	26.035	24.9816	25.05	25.4827	NaN	NaN	NaN	25.9945	25.6281	25.7555	24.7525	24.8078	24.6929	24.5499	24.5736	NaN	NaN	NaN	NaN	NaN	NaN	NaN
Lactotransferrin (Fragment)	LTF	*LTF				sp|O77811|TRFL_HORSE Lactotransferrin (Fragment) OS=Equus caballus OX=9796 GN=LTF PE=1 SV=1;tr|F6XLB1|F6XLB1_HORSE Lactotransferrin OS=Equus caballus OX=9796 GN=LTF PE=3 SV=1;tr|A0A3Q2HKG3|A0A3Q2HKG3_HORSE Lactotransferrin OS=Equus caballus OX=9796 GN=LTF	25.582	26.9964	27.0918	27.0363	28.0342	27.9369	27.9675	28.0922	28.0679	28.0872	26.3723	26.4923	26.4018	26.0916	26.139	26.1554	26.1666	26.2295	26.1328	26.7511	26.7566	26.7764	26.6232	26.4913	26.3916	23.4966	23.1283	22.6794	24.9515	24.799	24.8723	22.9762	23.2183	23.3826	26.1716	26.2538	26.2682	24.6287	25.6454	25.1778	30.5245	24.1651	25.2744
Azurocidin 1	AZU1	AZU1	AZU1	ENSECAG00000040617	ENSG00000172232	tr|A0A3Q2HZX9|A0A3Q2HZX9_HORSE Azurocidin 1 OS=Equus caballus OX=9796 GN=AZU1 PE=4 SV=2	25.5811	25.8021	25.9064	25.9618	26.559	26.5871	26.7861	27.2597	27.5039	27.1561	26.2253	26.157	26.3559	25.5803	25.7286	25.4459	26.0285	26.4216	26.4132	26.4306	26.3159	26.327	26.1516	26.0195	26.0982	NaN	NaN	22.5558	24.9048	24.9682	25.1107	23.6414	23.8795	23.8137	25.3501	25.3345	25.3876	24.718	24.7132	24.5191	28.2033	NaN	NaN
UV excision repair protein RAD23	RAD23B	*RAD23B	RAD23B	ENSECAG00000028463	ENSG00000119318	tr|A0A3Q2IBF3|A0A3Q2IBF3_HORSE UV excision repair protein RAD23 OS=Equus caballus OX=9796 GN=RAD23B PE=3 SV=1;tr|F6X3S7|F6X3S7_HORSE UV excision repair protein RAD23 OS=Equus caballus OX=9796 GN=RAD23B PE=3 SV=2	25.5808	25.8838	25.5301	25.5245	NaN	NaN	NaN	NaN	NaN	NaN	NaN	NaN	25.2499	NaN	25.909	NaN	NaN	25.5003	25.9153	25.8	25.391	25.5904	25.6202	25.6926	NaN	NaN	NaN	NaN	25.2065	26.792	25.436	25.4559	25.8604	25.9089	25.182	25.2894	25.9118	NaN	NaN	NaN	NaN	NaN	NaN
Actin beta like 2	ACTBL2	ACTBL2	ACTBL2	ENSECAG00000004482	ENSG00000169067	tr|F7AHF3|F7AHF3_HORSE Actin beta like 2 OS=Equus caballus OX=9796 GN=ACTBL2 PE=3 SV=1	25.5807	NaN	NaN	NaN	NaN	NaN	NaN	NaN	NaN	NaN	NaN	NaN	NaN	NaN	NaN	NaN	NaN	NaN	NaN	NaN	NaN	NaN	NaN	NaN	26.9007	NaN	NaN	NaN	NaN	NaN	NaN	NaN	NaN	NaN	NaN	NaN	NaN	NaN	NaN	NaN	NaN	NaN	NaN
Talin 1	TLN1	TLN1	TLN1	ENSECAG00000016464	ENSG00000137076	tr|F6QIZ4|F6QIZ4_HORSE Talin 1 OS=Equus caballus OX=9796 GN=TLN1 PE=4 SV=2;tr|F6PN89|F6PN89_HORSE Talin 1 OS=Equus caballus OX=9796 GN=TLN1 PE=4 SV=2	25.5777	25.0736	25.2639	25.1985	25.6177	25.3147	25.6047	25.6815	25.69	25.6392	25.2581	25.1634	25.1541	25.7003	25.8251	25.8253	26.0131	25.9494	25.9783	25.6875	25.6736	25.5581	26.3631	26.3116	26.5144	25.2934	25.1981	25.2227	26.0352	25.9076	26.028	24.546	24.4408	24.422	25.7652	25.7308	25.775	24.6439	25.148	24.6915	24.3719	24.6846	24.8859
Myeloperoxidase	MPO	MPO	MPO	ENSECAG00000006662	ENSG00000005381	tr|F7BZ88|F7BZ88_HORSE Myeloperoxidase OS=Equus caballus OX=9796 GN=MPO PE=4 SV=2	25.5738	25.4695	25.6313	25.4102	26.4254	26.4787	26.3839	27.1619	27.0067	27.0045	26.4974	26.5091	26.6492	25.5619	25.696	25.4946	26.7189	26.6407	26.6529	25.9867	26.2196	26.0226	26.0147	25.8963	25.8064	21.8966	22.6033	NaN	24.5292	24.4913	24.5286	21.4637	22.4482	22.0942	25.0206	24.8057	24.8279	24.913	25.073	24.7521	27.8495	NaN	NaN
Cathepsin H	LOC111775628;LOC111775633		CTSH	ENSECAG00000027857	ENSG00000103811	tr|F7BJD8|F7BJD8_HORSE Cathepsin H OS=Equus caballus OX=9796 GN=LOC111775633 PE=3 SV=2;tr|A0A3Q2IE10|A0A3Q2IE10_HORSE Cathepsin H OS=Equus caballus OX=9796 GN=LOC111775628 PE=3 SV=1;tr|A0A5F5PH45|A0A5F5PH45_HORSE Cathepsin H OS=Equus caballus OX=9796 GN=LO	25.5719	25.654	25.6894	25.7245	26.0849	26.7362	25.5945	25.578	25.8862	25.8189	25.7062	25.7942	25.7302	26.0936	26.0592	25.9449	25.3931	25.6039	25.604	25.0549	25.2269	24.9475	25.8938	25.5387	26.0004	24.2549	24.3585	23.9855	25.1541	25.2197	25.007	23.8359	23.7406	23.7467	25.6022	25.3556	25.6658	26.5636	26.6894	26.4009	25.6806	26.0402	26.532
Hexose-6-phosphate dehydrogenase/glucose 1-dehydrogenase	H6PD	H6PD	H6PD	ENSECAG00000019453	ENSG00000049239	tr|A0A3Q2L7I1|A0A3Q2L7I1_HORSE Hexose-6-phosphate dehydrogenase/glucose 1-dehydrogenase OS=Equus caballus OX=9796 GN=H6PD PE=4 SV=2;tr|A0A3Q2I1G0|A0A3Q2I1G0_HORSE Hexose-6-phosphate dehydrogenase/glucose 1-dehydrogenase OS=Equus caballus OX=9796 GN=H6PD PE	25.5657	26.0584	26.0613	26.1153	25.0552	25.3216	25.3376	26.0021	26.1054	26.049	26.2087	26.1515	26.2061	26.5221	26.5374	26.4404	26.0232	26.1748	26.1976	23.1329	22.3685	23.1479	24.1747	24.1319	24.3194	25.117	25.0086	25.3346	25.7833	25.935	26.0044	24.0895	23.9474	24.1401	23.9175	23.8656	23.8422	25.7975	25.616	25.2958	24.2005	26.948	26.6703
Chaperonin containing TCP1 subunit 6A	CCT6A	CCT6A	CCT6A	ENSECAG00000020091	ENSG00000146731	tr|F7CG77|F7CG77_HORSE Chaperonin containing TCP1 subunit 6A OS=Equus caballus OX=9796 GN=CCT6A PE=3 SV=2;tr|A0A5F5Q136|A0A5F5Q136_HORSE Chaperonin containing TCP1 subunit 6A OS=Equus caballus OX=9796 GN=CCT6A PE=3 SV=1	25.5651	25.8645	25.988	25.8704	26.1557	26.1272	26.1653	25.2139	25.2791	24.8298	25.3061	25.2502	25.2945	25.581	25.4608	25.5588	25.6865	25.647	25.6309	25.6343	25.9263	25.7214	25.9882	25.9573	26.2985	25.4252	25.3648	25.4302	26.1133	26.0877	26.1093	26.8105	27.0929	26.8485	26.1731	26.2724	26.0855	24.088	24.993	24.0419	24.4595	25.299	25.1047
Ribosomal protein lateral stalk subunit P1	RPLP1	*RPLP1	RPLP1	ENSECAG00000008542	ENSG00000137818	tr|F6VQ14|F6VQ14_HORSE Ribosomal protein lateral stalk subunit P1 OS=Equus caballus OX=9796 GN=RPLP1 PE=3 SV=2;tr|A0A3Q2HC31|A0A3Q2HC31_HORSE 60S acidic ribosomal protein P1 OS=Equus caballus OX=9796 PE=3 SV=1	25.5559	25.8961	NaN	NaN	NaN	NaN	25.1832	NaN	NaN	NaN	27.1504	27.0687	NaN	NaN	NaN	25.5143	25.5785	NaN	25.8445	NaN	26.2167	25.9906	25.8967	26.2052	26.1935	26.5533	26.5515	NaN	NaN	26.3513	26.1846	26.4974	26.8737	26.8664	25.5106	25.7477	25.9177	24.8539	26.3919	24.7023	NaN	24.9202	24.8358
Arylsulfatase B	ARSB	ARSB	ARSB	ENSECAG00000020847	ENSG00000113273	tr|A0A3Q2HQ78|A0A3Q2HQ78_HORSE Arylsulfatase B OS=Equus caballus OX=9796 GN=ARSB PE=3 SV=1;tr|A0A5F5PI48|A0A5F5PI48_HORSE Arylsulfatase B OS=Equus caballus OX=9796 GN=ARSB PE=3 SV=1;tr|A0A5F5PQS1|A0A5F5PQS1_HORSE Arylsulfatase B OS=Equus caballus OX=9796 G	25.55	NaN	NaN	NaN	24.87	25.0438	24.9363	25.8479	25.7729	25.6885	NaN	NaN	NaN	25.126	24.9805	24.9737	24.9053	24.9891	24.6172	24.7737	25.1567	25.0481	26.3341	26.2627	27.2901	NaN	NaN	NaN	24.9657	25.0943	25.1609	NaN	24.4645	NaN	27.2858	27.2038	26.7582	NaN	NaN	24.4664	NaN	NaN	NaN
Tripeptidyl-peptidase 1	TPP1	TPP1	TPP1	ENSECAG00000007829	ENSG00000166340	tr|F6TJX5|F6TJX5_HORSE Tripeptidyl-peptidase 1 OS=Equus caballus OX=9796 GN=TPP1 PE=4 SV=3	25.5481	25.5804	25.8846	25.6527	25.906	25.9274	25.8125	25.3991	25.677	25.4478	25.7615	25.5957	25.4974	25.5183	25.502	25.2971	25.3774	25.7369	25.629	25.9482	25.6429	26.2239	25.4414	25.5094	24.4866	25.056	24.8485	24.7839	25.1567	25.6574	25.4922	24.888	24.896	24.9565	25.3032	25.1354	25.3538	26.1754	25.9911	26.0544	25.5399	25.5403	25.4164
SET nuclear proto-oncogene	SET	SET	SET	ENSECAG00000009117	ENSG00000119335	tr|A0A5F5PWL2|A0A5F5PWL2_HORSE SET nuclear proto-oncogene OS=Equus caballus OX=9796 GN=SET PE=3 SV=1;tr|A0A5F5PI68|A0A5F5PI68_HORSE SET nuclear proto-oncogene OS=Equus caballus OX=9796 GN=SET PE=3 SV=1;tr|F6XAY6|F6XAY6_HORSE SET nuclear proto-oncogene OS=E	25.5438	25.503	25.7355	25.6924	25.289	24.6592	26.2193	25.2242	25.4736	25.5689	25.1317	25.6676	25.293	25.5087	25.4433	25.1467	26.0009	26.0354	25.9447	25.6752	25.1975	25.4182	26.101	26.1237	24.7895	NaN	24.9136	25.3522	25.3485	25.5148	26.0341	26.55	26.6968	26.8151	25.6155	26.2592	26.2955	24.8303	24.0947	24.6024	25.0774	NaN	NaN
Heteroous nuclear ribonucleoprotein U	HNRNPU	HNRNPU	HNRNPU	ENSECAG00000007955	ENSG00000153187	tr|F7E4G6|F7E4G6_HORSE Heteroous nuclear ribonucleoprotein U OS=Equus caballus OX=9796 GN=HNRNPU PE=4 SV=3;tr|A0A5F5Q2M2|A0A5F5Q2M2_HORSE Heteroous nuclear ribonucleoprotein U OS=Equus caballus OX=9796 GN=HNRNPU PE=4 SV=1	25.5426	25.4636	25.6957	25.6482	25.8692	25.8968	26.1379	25.8751	26.0222	25.9893	25.4552	25.7093	25.6621	25.9273	26.0272	25.8755	26.2804	26.5704	26.5114	26.3432	26.224	26.077	26.7192	26.6105	26.6919	25.2414	23.0328	23.9457	26.5604	26.5268	26.5792	26.3248	26.195	26.342	26.5266	26.393	26.3976	25.2413	25.6168	25.2641	22.9732	NaN	NaN
Acyl-CoA dehydrogenase very long chain	ACADVL	ACADVL	ACADVL	ENSECAG00000024844	ENSG00000072778	tr|A0A5F5PZQ2|A0A5F5PZQ2_HORSE Acyl-CoA dehydrogenase very long chain OS=Equus caballus OX=9796 GN=ACADVL PE=3 SV=1;tr|F6PJ47|F6PJ47_HORSE Acyl-CoA dehydrogenase very long chain OS=Equus caballus OX=9796 GN=ACADVL PE=3 SV=2;tr|A0A3Q2H2J1|A0A3Q2H2J1_HORSE A	25.5417	25.337	25.8353	25.2442	25.4809	25.1968	25.4645	25.5467	24.9372	25.4438	NaN	NaN	25.5729	25.6594	25.2136	24.6822	25.6201	25.2473	25.7634	25.7088	25.9045	25.8716	25.9086	25.7289	26.2541	NaN	NaN	NaN	26.008	25.9673	25.8163	25.814	25.2134	25.2924	26.0647	26.2417	26.013	NaN	25.0348	24.5087	NaN	NaN	NaN
Ig-like domain-containing protein	LOC100049798		HLA-C	ENSECAG00000034395	ENSG00000204525	tr|A0A3Q2I6K2|A0A3Q2I6K2_HORSE Ig-like domain-containing protein OS=Equus caballus OX=9796 GN=LOC100049798 PE=3 SV=2	25.5402	24.4319	24.9071	24.5972	25.3737	25.0549	25.2498	NaN	NaN	NaN	NaN	NaN	25.0569	24.976	25.0449	24.9828	25.096	25.2838	24.8919	25.4716	25.3767	25.2188	26.0366	26.1119	25.9834	NaN	NaN	NaN	24.8457	24.9053	25.2808	NaN	NaN	NaN	25.9228	26.0051	25.9071	NaN	NaN	NaN	NaN	27.0086	25.5493
Adiponectin D	ADIPOQ	ADIPOQ	ADIPOQ	ENSECAG00000002962	ENSG00000181092	tr|F7DZE7|F7DZE7_HORSE Adiponectin D OS=Equus caballus OX=9796 GN=ADIPOQ PE=4 SV=2	25.5387	25.9751	26.1377	25.949	24.3408	24.1447	24.307	25.6751	25.8952	26.0584	25.0079	24.1066	24.4553	25.3518	25.4007	24.9878	23.296	23.8328	23.4142	27.1408	27.0911	27.1874	24.8405	25.0111	25.263	26.2556	26.2366	26.356	24.223	24.2462	24.1093	26.2632	26.1995	26.1591	23.7521	23.3023	23.511	27.0555	27.1096	26.9487	25.8844	26.5872	26.4832
TNF receptor associated factor 2	TRAF2	TRAF2	TRAF2	ENSECAG00000013192	ENSG00000127191	tr|F6Y0C1|F6Y0C1_HORSE TNF receptor associated factor 2 OS=Equus caballus OX=9796 GN=TRAF2 PE=3 SV=3	25.5362	26.3711	26.4023	26.3497	25.2164	25.3494	25.3897	26.4709	26.3377	26.3456	26.9132	26.7505	26.7069	26.9711	26.8748	26.8138	25.8516	26.017	25.9925	23.6291	23.5145	23.6841	26.1519	26.1491	26.3246	26.5582	26.4582	26.4981	25.2246	25.0868	25.1907	24.6948	24.8571	25.223	25.1623	25.3792	25.4004	26.5886	26.7554	26.6389	26.0751	24.5325	24.2484
Integral membrane protein 2	ITM2B	ITM2B	ITM2B	ENSECAG00000013050	ENSG00000136156	tr|F6PV25|F6PV25_HORSE Integral membrane protein 2 OS=Equus caballus OX=9796 GN=ITM2B PE=3 SV=1	25.5275	24.6964	NaN	24.9017	25.2138	25.7296	26.9991	25.1088	25.1607	NaN	25.2652	25.273	NaN	25.8873	25.8847	NaN	25.207	24.9808	NaN	26.3217	26.2955	26.2852	25.1135	24.5129	25.4797	26.3005	25.365	26.2253	25.2919	25.5979	25.4519	25.4874	26.1925	26.1868	24.4561	24.613	NaN	26.1024	25.6545	26.4219	24.6767	26.5582	26.0802
ETHE1 persulfide dioxygenase	ETHE1	ETHE1	ETHE1	ENSECAG00000010891	ENSG00000105755	tr|F7CNI8|F7CNI8_HORSE ETHE1 persulfide dioxygenase OS=Equus caballus OX=9796 GN=ETHE1 PE=4 SV=2	25.5273	25.0314	25.3461	25.037	25.4062	25.5228	25.2139	25.2989	24.9331	24.9642	23.493	24.523	24.5303	25.6678	25.3639	25.6777	25.615	25.6947	25.7772	25.4652	25.5201	25.3766	26.1636	26.2259	26.4753	25.5161	25.1234	25.1275	25.8825	26.1358	26.0205	24.9212	25.0059	24.9652	26.7251	26.7788	26.6366	24.9553	25.0266	24.0137	NaN	25.781	23.9412
Purine nucleoside phosphorylase	LOC100072592		PNP	ENSECAG00000019585	ENSG00000198805	tr|F7DY67|F7DY67_HORSE Purine nucleoside phosphorylase OS=Equus caballus OX=9796 GN=LOC100072592 PE=3 SV=2	25.5226	26.1987	26.3003	26.1825	25.6935	25.922	26.051	25.7286	25.5837	25.5136	25.7988	25.5866	25.8803	25.6938	25.8744	25.479	25.3927	25.7126	25.7837	25.691	25.3383	25.5591	26.013	25.9168	25.9372	25.6763	25.4026	25.6021	25.3595	25.5071	25.6436	24.986	25.0271	24.4476	26.0036	25.9983	25.9514	25.171	24.0066	25.3391	25.6795	25.4967	25.6585
Maltase-glucoamylase	MGAM	MGAM	MGAM	ENSECAG00000009647	ENSG00000257335	tr|F6PUW3|F6PUW3_HORSE Maltase-glucoamylase OS=Equus caballus OX=9796 GN=MGAM PE=3 SV=2;tr|A0A3Q2KLF0|A0A3Q2KLF0_HORSE Maltase-glucoamylase OS=Equus caballus OX=9796 GN=MGAM PE=3 SV=2;tr|A0A3Q2LDB5|A0A3Q2LDB5_HORSE Maltase-glucoamylase OS=Equus caballus OX	25.5188	26.0294	25.8675	25.9347	23.6698	23.4663	23.4358	26.6465	26.7768	26.7396	26.1446	25.9628	25.9434	25.1331	25.0619	24.846	26.1146	26.3027	26.4687	27.6596	27.7979	27.6964	26.5024	26.6214	26.7621	25.8636	25.7754	25.8187	26.0272	26.0758	26.1315	25.4028	25.2814	25.2758	25.5354	25.3958	25.1712	27.6413	27.7977	27.5257	26.4898	23.9062	23.4031
ADP/ATP translocase	SLC25A5	SLC25A5	SLC25A5	ENSECAG00000028359	ENSG00000005022	tr|K9KEM4|K9KEM4_HORSE ADP/ATP translocase OS=Equus caballus OX=9796 GN=SLC25A5 PE=2 SV=1;tr|A0A5F5PQN7|A0A5F5PQN7_HORSE ADP/ATP translocase OS=Equus caballus OX=9796 GN=SLC25A5 PE=3 SV=1	25.5098	25.5264	25.5118	25.5361	25.8191	25.7128	25.9882	25.2982	25.3027	25.4079	25.2387	25.2405	25.205	25.4932	25.4761	25.4942	26.2567	26.4942	26.3093	26.1078	26.3681	26.4128	26.1417	26.152	26.2598	23.9108	23.681	23.661	26.1144	26.1748	26.2269	24.5965	24.4511	24.481	26.1622	26.3094	26.2802	24.9119	24.853	25.1397	24.0911	NaN	NaN
Glutathione peroxidase	GPX2	GPX2	GPX2	ENSECAG00000042198	ENSG00000176153	tr|A0A5F5Q1R1|A0A5F5Q1R1_HORSE Glutathione peroxidase OS=Equus caballus OX=9796 GN=GPX2 PE=3 SV=1	25.5069	26.9375	27.0228	27.0118	26.3403	26.4251	26.4859	NaN	NaN	25.2297	26.232	26.5001	25.9931	24.6025	23.967	24.0307	23.6811	23.9031	24.6205	24.8481	25.1661	24.8619	24.8871	24.833	24.8873	25.7058	25.6123	25.5121	26.036	25.8979	25.9722	27.6738	27.5149	27.5182	26.4526	26.2589	26.3034	NaN	NaN	NaN	25.9033	25.0673	24.6678
Translin	TSN	TSN	TSN	ENSECAG00000015930	ENSG00000211460	tr|F6UCZ2|F6UCZ2_HORSE Translin OS=Equus caballus OX=9796 GN=TSN PE=3 SV=1	25.5049	25.196	25.3164	25.5799	24.9544	25.2593	25.4752	25.4333	24.7429	25.3589	25.9458	26.0586	26.5648	26.2654	26.0086	26.1684	26.5455	25.3278	25.7971	26.266	26.5224	26.2794	25.3755	25.7368	25.2383	24.0011	25.2379	25.1836	25.7283	25.6239	25.6773	25.5237	25.6817	25.7777	24.7295	25.0896	25.0299	25.7443	24.9664	25.5061	25.4179	25.3792	24.9735
Collagen type VI alpha 1 chain	COL6A1	COL6A1	COL6A1	ENSECAG00000022731	ENSG00000142156	tr|A0A3Q2KM06|A0A3Q2KM06_HORSE Collagen type VI alpha 1 chain OS=Equus caballus OX=9796 GN=COL6A1 PE=4 SV=2	25.4965	25.2006	25.3493	25.2426	25.8983	25.7862	25.8853	25.7106	25.6877	25.61	24.6167	25.0995	25.0151	26.5619	26.5889	26.3361	25.4428	25.6715	25.5279	27.5171	27.7104	27.4851	26.0938	25.9862	26.3165	26.4867	26.3615	26.248	25.6313	25.4988	25.5311	26.1511	26.191	26.1718	25.5546	25.4944	25.5191	27.0058	27.0742	26.8385	23.6619	24.7658	24.8448
UDP-glucose glycoprotein glucosyltransferase 1	UGGT1	UGGT1	UGGT1	ENSECAG00000021191	ENSG00000136731	tr|A0A3Q2GRS8|A0A3Q2GRS8_HORSE UDP-glucose glycoprotein glucosyltransferase 1 OS=Equus caballus OX=9796 GN=UGGT1 PE=3 SV=1;tr|A0A3Q2GVI2|A0A3Q2GVI2_HORSE UDP-glucose glycoprotein glucosyltransferase 1 OS=Equus caballus OX=9796 GN=UGGT1 PE=3 SV=1;tr|F6X5P8|	25.4883	25.0049	25.2466	25.0994	25.6299	25.7701	25.8694	25.4197	25.3297	24.1786	25.171	25.4779	25.0915	25.4607	25.6137	25.6204	25.9058	25.6029	25.8302	26.3024	26.5183	26.4433	25.8957	25.9992	26.0629	24.657	24.8149	24.9743	25.6493	25.8859	25.7972	25.3013	25.4114	25.2886	25.7102	25.753	25.6966	26.0599	26.2208	26.0306	21.3452	25.8967	25.9383
protein-tyrosine-phosphatase	PTPRC	PTPRC	PTPRC	ENSECAG00000007192	ENSG00000081237	tr|A0A3Q2GYF6|A0A3Q2GYF6_HORSE protein-tyrosine-phosphatase OS=Equus caballus OX=9796 GN=PTPRC PE=4 SV=1;tr|A0A3Q2HNA7|A0A3Q2HNA7_HORSE protein-tyrosine-phosphatase OS=Equus caballus OX=9796 GN=PTPRC PE=4 SV=1;tr|A0A3Q2H0U4|A0A3Q2H0U4_HORSE protein-tyrosin	25.4862	25.5162	25.5986	25.5586	25.2797	25.5104	25.0509	25.6012	25.6726	25.5853	25.4254	25.3767	25.4054	25.5653	25.5818	25.1843	25.8234	26.1282	26.0502	25.746	25.7694	25.8656	26.3029	26.3742	26.5059	23.836	23.2706	23.6839	25.8646	25.8789	25.7536	23.7866	23.8848	24.0239	25.6099	25.7556	25.6985	25.1255	24.9951	24.9705	24.1725	25.7519	25.6805
Phospholipase B-like	PLBD1	PLBD1	PLBD1	ENSECAG00000014867	ENSG00000121316	tr|F7D2U1|F7D2U1_HORSE Phospholipase B-like OS=Equus caballus OX=9796 GN=PLBD1 PE=3 SV=1	25.482	24.597	24.9811	24.7746	25.9889	25.7886	25.9086	25.2263	NaN	25.5948	24.4735	24.256	NaN	26.025	25.8786	26.0129	26.291	26.1899	26.2191	25.2574	25.4539	25.7463	26.3052	26.4075	26.1933	NaN	NaN	NaN	25.8175	25.4812	25.8239	NaN	NaN	NaN	25.5346	25.6308	25.3884	25.1562	24.93	25.1466	24.8784	NaN	NaN
60S ribosomal protein L27	RUNDC1	RUNDC1	RUNDC1	ENSECAG00000007778	ENSG00000198863	tr|F7D8K7|F7D8K7_HORSE 60S ribosomal protein L27 OS=Equus caballus OX=9796 GN=RUNDC1 PE=3 SV=1	25.4799	25.2996	25.4593	25.5533	25.7179	25.6189	25.8078	25.2237	25.5182	25.1448	25.1368	25.163	25.2238	25.9656	25.9306	25.7817	25.9371	25.8367	25.9586	25.8304	25.6719	25.9252	25.9179	26.0011	25.8057	25.3385	25.164	25.3044	25.9958	26.0703	26.1039	26.6129	26.5522	26.279	26.2256	26.0303	26.13	24.8397	25.1308	24.7064	24.4694	23.3437	NaN
Lymphocyte specific protein 1	LSP1	LSP1	LSP1	ENSECAG00000015487	ENSG00000130592	tr|A0A3Q2HHV6|A0A3Q2HHV6_HORSE Lymphocyte specific protein 1 OS=Equus caballus OX=9796 GN=LSP1 PE=4 SV=1;tr|A0A5F5PF63|A0A5F5PF63_HORSE Lymphocyte specific protein 1 OS=Equus caballus OX=9796 GN=LSP1 PE=4 SV=1	25.4764	25.5206	25.5528	24.8514	25.2888	24.2499	26.0367	25.3775	25.6228	25.5881	24.0616	24.3966	23.9825	25.7721	25.4954	25.618	25.2521	25.8748	26.0284	25.4893	25.4146	25.5324	26.0506	26.2557	25.2395	23.1496	23.8035	24.287	25.5572	25.086	25.5977	24.0994	23.3932	23.4676	25.7855	26.2463	26.3851	25.1695	22.6153	25.4112	25.22	23.2371	NaN
Copine 3	CPNE3	CPNE3	CPNE3	ENSECAG00000021241	ENSG00000085719	tr|A0A3Q2LMR5|A0A3Q2LMR5_HORSE Copine 3 OS=Equus caballus OX=9796 GN=CPNE3 PE=3 SV=1;tr|A0A3Q2I5V1|A0A3Q2I5V1_HORSE Copine 3 OS=Equus caballus OX=9796 GN=CPNE3 PE=3 SV=1;tr|A0A3Q2H008|A0A3Q2H008_HORSE Copine 3 OS=Equus caballus OX=9796 GN=CPNE3 PE=3 SV=1;t	25.4725	25.9424	26.1122	25.9365	25.7009	25.6395	25.6635	25.8632	25.8334	25.9667	25.8447	25.8885	25.8113	25.3349	25.3366	25.5238	25.1906	25.7004	25.122	25.2204	25.3371	25.2181	25.5114	25.4484	25.6131	25.3221	24.8704	25.3203	25.3889	25.6589	25.6425	25.7018	25.5511	25.6675	25.1537	25.4069	25.3148	24.5466	22.8885	24.7803	25.479	25.7388	25.616
Septin	SEPTIN7	SEPTIN7	SEPTIN7	ENSECAG00000022693	ENSG00000122545	tr|A0A3Q2HTB3|A0A3Q2HTB3_HORSE Septin OS=Equus caballus OX=9796 GN=SEPTIN7 PE=3 SV=1;tr|F6UVF8|F6UVF8_HORSE Septin OS=Equus caballus OX=9796 GN=SEPTIN7 PE=3 SV=2;tr|A0A5F5PR19|A0A5F5PR19_HORSE Septin OS=Equus caballus OX=9796 GN=SEPTIN7 PE=3 SV=1	25.4718	25.3495	25.7845	25.6097	25.7094	25.673	25.7099	25.2967	25.4835	25.5546	25.5177	25.4841	25.444	25.4223	25.2945	25.3514	25.8839	25.6373	25.8036	25.5318	25.5516	25.3818	25.8907	25.8856	26.0486	25.3331	25.2303	25.2849	25.6574	25.7484	25.6945	26.3075	26.0782	26.3284	25.8806	25.7957	25.9528	24.8526	24.7099	24.9338	24.8791	NaN	24.5626
40S ribosomal protein S3	RPS3	RPS3	RPS3	ENSECAG00000013915	ENSG00000149273	tr|F7BA94|F7BA94_HORSE 40S ribosomal protein S3 OS=Equus caballus OX=9796 GN=RPS3 PE=3 SV=2;tr|A0A5F5PS90|A0A5F5PS90_HORSE 40S ribosomal protein S3 OS=Equus caballus OX=9796 PE=3 SV=1;tr|A0A5F5PPL6|A0A5F5PPL6_HORSE Ribosomal protein S3 OS=Equus caballus OX	25.4688	25.4107	25.563	25.4293	25.7327	25.7318	25.8603	25.3298	25.5727	25.4433	25.299	25.2323	25.109	25.6576	25.7314	25.4933	25.6824	25.8694	25.8348	25.8974	25.9547	25.891	26.2054	26.2775	26.2867	24.9795	24.8272	25.1007	26.156	26.2731	26.2626	26.2059	26.2053	26.0787	26.0535	26.1131	26.1437	24.9126	25.1662	24.998	23.9157	23.7035	23.1134
Rab GDP dissociation inhibitor	GDI1	GDI1	GDI1	ENSECAG00000017687	ENSG00000203879	tr|F6PWL9|F6PWL9_HORSE Rab GDP dissociation inhibitor OS=Equus caballus OX=9796 GN=GDI1 PE=3 SV=2;tr|A0A3Q2HND7|A0A3Q2HND7_HORSE Rab GDP dissociation inhibitor OS=Equus caballus OX=9796 GN=GDI1 PE=3 SV=1	25.4676	24.7285	24.9478	24.8887	25.3317	25.4284	25.5171	23.9061	23.7212	NaN	24.952	25.0354	24.2982	25.3177	25.137	25.133	24.5237	25.1361	24.9069	25.251	25.2914	25.1783	25.5005	25.4655	25.7566	26.0903	25.9094	25.9352	25.3123	25.3215	25.2893	24.7044	24.3526	24.3215	26.3672	26.2113	26.2339	23.8564	24.1822	23.5032	25.4572	27.8417	27.6239
60S ribosomal protein L12	LOC100059021;RPL12	*RPL12	RPL12	ENSECAG00000010622	ENSG00000197958	tr|F6T1A4|F6T1A4_HORSE 60S ribosomal protein L12 OS=Equus caballus OX=9796 GN=RPL12 PE=3 SV=3;tr|F6Z421|F6Z421_HORSE 60S ribosomal protein L12 OS=Equus caballus OX=9796 GN=LOC100059021 PE=3 SV=3	25.4624	25.6605	25.1517	25.7197	25.8783	25.8773	25.8552	24.7889	25.1809	24.9712	24.8384	24.9813	24.892	25.4078	25.6172	25.7012	26.1414	25.9694	26.1322	26.0527	26.1129	26.06	26.1275	26.0477	26.5479	NaN	23.8073	24.188	26.5588	26.661	26.1672	26.169	26.2827	26.2276	26.3539	26.1157	26.1838	24.6258	25.1701	24.9434	NaN	NaN	23.1877
Afamin	AFM	AFM	AFM	ENSECAG00000022497	ENSG00000079557	tr|F7B3I5|F7B3I5_HORSE Afamin OS=Equus caballus OX=9796 GN=AFM PE=4 SV=2	25.4615	25.7055	25.6286	25.6482	25.139	25.0886	25.1051	25.6487	25.6131	25.5746	26.076	26.0386	26.1428	25.1964	25.2034	25.0577	25.4982	25.1872	25.3336	24.0906	23.7528	24.1248	24.5782	24.725	24.8443	25.4146	25.2645	25.1592	24.8171	24.7673	24.7746	24.572	24.6916	24.6201	24.9653	24.7436	24.8282	27.3978	27.5224	27.4188	26.9188	27.0805	26.9719
Beta-glucuronidase	GUSB	GUSB	GUSB	ENSECAG00000014688	ENSG00000169919	tr|A0A3Q2KTU0|A0A3Q2KTU0_HORSE Beta-glucuronidase OS=Equus caballus OX=9796 GN=GUSB PE=3 SV=1;tr|F7CWM6|F7CWM6_HORSE Beta-glucuronidase OS=Equus caballus OX=9796 GN=GUSB PE=3 SV=2	25.4611	25.6483	25.5542	25.7514	25.4699	25.1991	25.341	NaN	24.6861	NaN	NaN	NaN	26.0769	25.1059	25.9658	25.5879	25.1792	24.9575	25.496	25.3123	25.283	25.0289	25.6939	25.6748	26.0337	NaN	NaN	NaN	24.8905	24.9892	25.4202	NaN	24.7965	NaN	25.7209	25.4302	25.6443	26.5585	26.9953	27.0179	NaN	24.5236	24.9616
Beta-1,4-galactosyltransferase	B4GALT1	B4GALT1	B4GALT1	ENSECAG00000012393	ENSG00000086062	tr|A0A3Q2I5A5|A0A3Q2I5A5_HORSE Beta-1,4-galactosyltransferase OS=Equus caballus OX=9796 GN=B4GALT1 PE=3 SV=1;tr|A0A3Q2HLN1|A0A3Q2HLN1_HORSE Beta-1,4-galactosyltransferase OS=Equus caballus OX=9796 GN=B4GALT1 PE=3 SV=1;tr|F6SRF3|F6SRF3_HORSE Beta-1,4-galact	25.4607	26.0152	26.124	26.1716	25.7391	25.8084	25.1973	25.9187	25.6051	26.1989	26.5822	26.5988	26.626	26.9012	27.091	27.0938	26.4954	26.4125	26.2413	25.2623	24.3138	25.3921	25.2673	25.3203	25.1189	25.1716	25.2336	24.3381	24.6474	24.7771	24.6172	25.5886	25.7895	25.5659	24.3865	24.4144	24.6869	26.0616	25.7088	26.1696	26.02	25.986	25.7858
Adenosylhomocysteinase	AHCY	AHCY	AHCY	ENSECAG00000020551	ENSG00000101444	tr|A0A3Q2HUY8|A0A3Q2HUY8_HORSE Adenosylhomocysteinase OS=Equus caballus OX=9796 GN=AHCY PE=3 SV=1	25.459	25.4967	25.5396	25.5311	25.5652	25.7989	25.3571	25.3001	25.2588	25.3388	25.7985	25.9379	25.9177	26.0427	26.064	25.7682	25.836	25.9156	25.9542	25.5669	25.5888	25.6595	25.7621	25.6689	26.1115	23.6077	22.8766	23.5517	25.784	25.8652	25.4754	23.6054	23.7278	23.2062	25.8507	25.7272	25.7082	25.2205	25.7684	25.0511	25.3395	25.9772	25.9182
Epoxide hydrolase 2	EPHX2	EPHX2	EPHX2	ENSECAG00000023444	ENSG00000120915	tr|A0A5F5PZS8|A0A5F5PZS8_HORSE Epoxide hydrolase 2 OS=Equus caballus OX=9796 GN=EPHX2 PE=4 SV=1;tr|F7C407|F7C407_HORSE Epoxide hydrolase 2 OS=Equus caballus OX=9796 GN=EPHX2 PE=4 SV=1;tr|A0A5F5PHU7|A0A5F5PHU7_HORSE Epoxide hydrolase 2 OS=Equus caballus OX=	25.4589	25.922	25.9376	25.9402	25.6008	25.6897	NaN	NaN	NaN	NaN	NaN	NaN	25.3903	NaN	NaN	NaN	NaN	NaN	NaN	NaN	NaN	24.58	25.6554	25.4963	25.8392	25.9716	25.817	NaN	NaN	24.5787	24.4424	25.3317	25.134	24.9465	25.2891	25.2324	25.3168	NaN	25.259	NaN	NaN	25.0487	NaN
Protein phosphatase 2 scaffold subunit Aalpha	PPP2R1A	PPP2R1A	PPP2R1A	ENSECAG00000018626	ENSG00000105568	tr|F7A0N8|F7A0N8_HORSE Protein phosphatase 2 scaffold subunit Aalpha OS=Equus caballus OX=9796 GN=PPP2R1A PE=4 SV=2;tr|A0A5F5PKD7|A0A5F5PKD7_HORSE Protein phosphatase 2 scaffold subunit Aalpha OS=Equus caballus OX=9796 GN=PPP2R1A PE=4 SV=1	25.457	25.3035	25.3104	25.5099	25.8891	25.8143	25.6818	25.4343	25.4323	25.0995	25.577	25.5131	25.157	25.2632	25.455	25.5389	25.7241	25.5573	25.4464	25.7466	25.7183	25.6356	25.5341	25.7002	25.8338	25.8768	25.412	25.2707	25.735	25.6344	25.8074	26.2738	26.2251	26.1014	25.9199	25.9575	25.8324	24.6994	25.0333	24.4641	24.4663	24.5856	24.6741
RAB5C, member RAS onco family	RAB5C	RAB5C	RAB5C	ENSECAG00000025054	ENSG00000108774	tr|F6QLC6|F6QLC6_HORSE RAB5C, member RAS onco family OS=Equus caballus OX=9796 GN=RAB5C PE=4 SV=2	25.4554	25.0319	24.6935	24.8554	25.7203	25.5785	25.5428	24.6787	25.1512	24.5772	24.7334	24.9577	24.7649	25.1372	24.9929	25.002	25.2572	25.3892	25.5927	25.712	25.7841	25.7122	25.7834	26.0047	26.0522	24.8018	NaN	24.396	25.7961	25.3825	25.8476	24.9542	24.7553	24.5597	26.1136	26.1004	26.0937	25.1509	25.0727	24.8676	24.2759	25.3536	25.3984
Integrin beta	ITGB2	ITGB2	ITGB2	ENSECAG00000023061	ENSG00000160255	tr|A0A5F5PG05|A0A5F5PG05_HORSE Integrin beta OS=Equus caballus OX=9796 GN=ITGB2 PE=3 SV=1;tr|A0A5F5Q341|A0A5F5Q341_HORSE Integrin beta OS=Equus caballus OX=9796 GN=ITGB2 PE=3 SV=1;tr|A0A3Q2HA91|A0A3Q2HA91_HORSE Integrin beta OS=Equus caballus OX=9796 GN=IT	25.4402	25.9518	NaN	NaN	24.7716	25.0851	NaN	26.6392	26.7414	27.0009	NaN	NaN	NaN	NaN	NaN	NaN	25.2694	NaN	25.0513	24.7444	25.9126	25.6829	25.251	24.896	25.1917	NaN	NaN	NaN	24.5725	25.3702	23.3117	NaN	NaN	NaN	24.1461	24.3416	25.618	NaN	NaN	NaN	26.6092	NaN	NaN
40S ribosomal protein S9	RPS9	RPS9	RPS9	ENSECAG00000020316	ENSG00000170889	tr|F7CDJ8|F7CDJ8_HORSE 40S ribosomal protein S9 OS=Equus caballus OX=9796 GN=RPS9 PE=3 SV=1	25.4385	25.299	25.4739	25.3528	25.501	25.7921	25.5629	25.3382	25.4527	25.2251	25.1707	25.0992	25.3695	25.8025	25.9027	25.7799	25.6867	25.9928	25.8149	26.0203	25.999	26.0429	26.063	26.0758	26.1137	24.8802	24.641	24.8386	26.0333	26.2157	26.1231	26.5754	26.5333	26.363	26.084	26.1584	26.1095	24.7725	24.9748	24.8565	24.1639	22.7917	NaN
Hydroxysteroid 11-beta dehydrogenase 1	HSD11B1	HSD11B1	HSD11B1	ENSECAG00000019243	ENSG00000117594	tr|F7BL00|F7BL00_HORSE Hydroxysteroid 11-beta dehydrogenase 1 OS=Equus caballus OX=9796 GN=HSD11B1 PE=4 SV=1	25.4362	25.6074	25.4815	25.4418	25.7225	25.8428	25.3349	25.496	25.6343	25.3296	23.82	24.14	23.7449	25.8426	26.2474	26.1752	25.6291	25.5995	25.9768	26.879	27.0464	26.9563	27.4445	27.4883	27.4418	24.6773	24.4664	24.589	26.4653	26.5147	26.6442	21.9081	22.2741	21.7509	27.3216	27.2158	27.3116	25.0156	24.9925	25.3512	23.1777	23.7814	23.9585
Superoxide dismutase [Cu-Zn]	SOD1	SOD1	SOD1	ENSECAG00000008958	ENSG00000142168	sp|P00443|SODC_HORSE Superoxide dismutase [Cu-Zn] OS=Equus caballus OX=9796 GN=SOD1 PE=1 SV=2;tr|A0A5F5PVK9|A0A5F5PVK9_HORSE Superoxide dismutase [Cu-Zn] OS=Equus caballus OX=9796 GN=SOD1 PE=3 SV=1	25.4326	26.3547	26.1251	25.9837	26.1437	25.6204	26.4359	23.9432	23.7901	24.134	24.6287	25.1005	25.2272	25.3992	25.1636	24.6542	24.6889	23.9822	24.507	24.7107	24.2722	24.4806	26.3086	26.2065	26.2374	23.8181	24.5046	24.6776	25.3043	25.1964	25.1965	24.1162	24.2924	25.0826	26.5544	26.668	27.1485	26.4023	25.5223	25.4306	23.8129	26.2605	26.9987
Heteroous nuclear ribonucleoprotein A1	HNRNPA1	HNRNPA1	HNRNPA1L2	ENSECAG00000008676	ENSG00000139675	tr|A0A5F5PUN5|A0A5F5PUN5_HORSE Heteroous nuclear ribonucleoprotein A1 OS=Equus caballus OX=9796 GN=HNRNPA1 PE=4 SV=1;tr|K9K211|K9K211_HORSE Heterogeneous nuclear ribonucleoprotein A-like protein OS=Equus caballus OX=9796 GN=HNRNPA1 PE=2 SV=1;tr|F6YZ44|F6YZ	25.4305	26.1107	25.8767	25.7117	26.0752	26.3937	25.8238	25.077	25.6103	25.5197	25.3495	25.4605	25.4514	25.944	25.3673	25.5809	26.2123	26.2756	26.2004	25.9502	25.8736	26.0836	26.3826	26.8006	26.338	24.3473	24.2119	24.6968	26.1917	26.213	26.2212	25.6561	25.9091	25.8214	25.9944	26.3325	26.3657	25.2976	25.1028	25.4064	24.6423	22.1837	22.2344
Stress induced phosphoprotein 1	STIP1	STIP1	STIP1	ENSECAG00000006942	ENSG00000168439	tr|F7E1X2|F7E1X2_HORSE Stress induced phosphoprotein 1 OS=Equus caballus OX=9796 GN=STIP1 PE=4 SV=3	25.4241	26.4783	26.4948	26.4162	26.438	26.0867	26.2188	25.5628	25.463	26.0123	25.8929	25.849	25.848	26.1218	25.9595	25.7701	25.4665	25.8386	26.0062	25.7346	25.7968	25.7028	26.2405	26.1812	26.1386	24.6508	25.2071	24.806	26.1988	26.1914	26.2866	26.1635	26.3304	26.1224	26.4423	26.5299	26.5529	24.5293	24.8789	23.9096	24.8708	NaN	22.0651
RNA helicase	DDX17	DDX17	DDX17	ENSECAG00000025110	ENSG00000100201	tr|A0A3Q2H9C5|A0A3Q2H9C5_HORSE RNA helicase OS=Equus caballus OX=9796 GN=DDX17 PE=3 SV=2;tr|F6Q4L3|F6Q4L3_HORSE RNA helicase OS=Equus caballus OX=9796 GN=DDX17 PE=3 SV=2	25.423	25.4876	25.2243	25.0173	25.2609	25.3812	25.2012	24.9119	25.5547	25.1482	24.5673	24.5972	24.4697	25.186	25.1114	24.7767	25.7548	25.9778	25.7348	25.5374	25.837	25.6604	26.3219	26.3587	26.4683	23.6714	24.1746	23.6752	26.2121	26.3261	25.8607	26.1064	25.9394	26.1845	26.0172	25.721	26.017	24.393	25.0829	24.5807	NaN	NaN	NaN
Carboxypeptidase N subunit 2	CPN2	CPN2	CPN2	ENSECAG00000004837	ENSG00000178772	tr|F6QFD9|F6QFD9_HORSE Carboxypeptidase N subunit 2 OS=Equus caballus OX=9796 GN=CPN2 PE=4 SV=1	25.4211	26.0195	26.1801	26.0739	26.3805	26.3459	26.4378	26.4205	26.4014	26.4309	25.0479	25.4119	25.0919	26.4654	26.615	26.4143	26.0947	26.0121	25.9192	27.1354	27.24	27.1976	25.3959	25.402	25.3681	24.6861	24.4096	24.6901	24.6196	24.8386	24.7519	25.8962	25.9224	25.7044	24.392	24.3667	24.5261	26.0802	26.504	26.1505	24.6702	24.3993	24.0542
60S ribosomal protein L7a	RPL7A	RPL7A	RPL7A	ENSECAG00000008548	ENSG00000148303	tr|F6UCB3|F6UCB3_HORSE 60S ribosomal protein L7a OS=Equus caballus OX=9796 GN=RPL7A PE=3 SV=3	25.4197	25.0354	25.1366	24.8708	25.7567	25.6042	25.686	25.0225	25.4002	25.1116	24.751	24.7504	25.0758	25.5613	25.5319	25.4925	25.8799	25.7111	25.7763	25.9681	26.1634	25.9314	26.2396	26.1428	26.3853	24.879	25.0122	24.6707	25.9902	26.0098	25.8353	26.3939	26.2904	26.3558	26.252	26.095	26.2471	24.4704	23.5024	24.1758	24.0717	NaN	NaN
MHC class II DR alpha chain	DRA	HLA-DRA	HLA-DRA	ENSECAG00000012660	ENSG00000204287	tr|F6S981|F6S981_HORSE MHC class II DR alpha chain OS=Equus caballus OX=9796 GN=DRA PE=2 SV=1	25.4166	NaN	23.0302	23.9914	25.767	26.3297	25.8113	25.0771	24.7888	24.8016	23.9079	23.7739	NaN	24.151	23.8431	24.0373	25.4843	25.5799	25.4531	24.9628	25.4972	25.225	25.6185	26.0467	25.9989	25.0092	24.7529	24.8099	25.5924	25.794	25.4566	24.2879	23.9616	24.6029	24.8989	25.2931	25.1044	24.625	24.9787	24.8955	24.1786	26.7653	25.961
UDP-glucose 6-dehydrogenase	UGDH	UGDH	UGDH	ENSECAG00000015009	ENSG00000109814	tr|A0A3Q2HZR9|A0A3Q2HZR9_HORSE UDP-glucose 6-dehydrogenase OS=Equus caballus OX=9796 GN=UGDH PE=3 SV=1;tr|F7D253|F7D253_HORSE UDP-glucose 6-dehydrogenase OS=Equus caballus OX=9796 GN=UGDH PE=3 SV=2;tr|A0A3Q2HAS3|A0A3Q2HAS3_HORSE UDP-glucose 6-dehydrogenase	25.4115	25.2561	25.0063	24.5151	25.7342	26.321	25.4021	NaN	NaN	25.3527	25.6432	26.1198	25.7566	NaN	24.9233	NaN	25.5994	NaN	25.2784	NaN	24.969	25.2019	NaN	NaN	24.7415	NaN	NaN	NaN	24.5055	24.602	25.1061	27.5196	27.5805	27.3033	25.658	25.4987	25.8104	NaN	25.2114	NaN	25.0798	NaN	NaN
Transglutaminase 2	TGM2	TGM2	TGM2	ENSECAG00000006290	ENSG00000198959	tr|F7DA17|F7DA17_HORSE Transglutaminase 2 OS=Equus caballus OX=9796 GN=TGM2 PE=3 SV=2	25.4099	26.1794	26.1897	26.1328	25.7502	25.9136	25.9935	25.1674	25.2344	24.9701	25.6188	25.5746	25.8289	25.208	25.2779	25.2972	25.2414	25.3684	25.3788	25.8452	25.9673	25.9772	24.2951	24.3378	24.3204	25.9515	25.7183	25.6662	25.7831	25.7902	25.9581	26.8542	26.8437	26.7589	25.0497	24.8832	25.0939	24.3504	24.6431	23.8245	24.8594	25.381	25.2052
Adenylate kinase isoenzyme 1	AK1	*AK1	AK1	ENSECAG00000055943	ENSG00000106992	tr|F6TL52|F6TL52_HORSE Adenylate kinase isoenzyme 1 OS=Equus caballus OX=9796 GN=AK1 PE=3 SV=3;tr|A0A3Q2IFY3|A0A3Q2IFY3_HORSE Adenylate kinase isoenzyme 1 OS=Equus caballus OX=9796 GN=AK1 PE=3 SV=2	25.4087	28.0417	28.3933	28.1408	26.3706	26.657	26.1607	25.2157	25.4752	25.5968	27.138	27.114	27.144	24.6383	24.5348	24.3691	24.6095	24.1714	24.5024	23.1014	23.2265	23.1991	24.8048	24.8509	24.4676	24.5483	24.6341	24.3197	26.5163	26.6299	26.5405	25.7633	25.9298	25.9487	25.4597	25.428	25.4825	24.7065	25.158	25.0134	25.371	26.0066	25.8351
6-phosphogluconolactonase	PGLS	PGLS	PGLS	ENSECAG00000010333	ENSG00000130313	tr|F6RL46|F6RL46_HORSE 6-phosphogluconolactonase OS=Equus caballus OX=9796 GN=PGLS PE=3 SV=2	25.4028	26.0291	26.2362	25.9946	25.3299	25.3103	25.5892	24.9354	25.0347	24.9002	25.6909	25.7877	26.0464	25.1351	25.2164	25.1833	24.8005	24.4261	24.7371	23.5429	23.1852	NaN	25.3709	25.4457	25.6162	25.4658	25.2299	25.2859	25.452	25.437	25.4916	25.4056	25.1326	25.2888	25.8179	25.6974	25.7957	23.0249	24.8741	22.9242	24.3976	26.0295	25.7827
Triosephosphate isomerase	TPI1	TPI1	TPI1	ENSECAG00000015581	ENSG00000111669	tr|F6TZS9|F6TZS9_HORSE Triosephosphate isomerase OS=Equus caballus OX=9796 GN=TPI1 PE=3 SV=3	25.4007	25.7286	25.7498	25.7892	26.4172	26.2441	26.3621	25.0552	24.9542	25.0617	25.1011	25.1492	25.2003	25.205	25.0038	25.089	25.475	25.5377	25.4721	24.9234	25.0685	24.8848	26.64	26.5418	26.9379	23.9271	23.7861	23.448	25.669	25.5328	25.4744	24.6476	24.6203	24.7514	26.6787	26.7073	26.5276	24.5209	25.1836	24.5318	24.1098	26.1477	26.152
Transaldolase	TALDO1	TALDO1	TALDO1	ENSECAG00000011679	ENSG00000177156	tr|F7BA40|F7BA40_HORSE Transaldolase OS=Equus caballus OX=9796 GN=TALDO1 PE=3 SV=3;tr|A0A5F5PF23|A0A5F5PF23_HORSE Transaldolase OS=Equus caballus OX=9796 GN=TALDO1 PE=3 SV=1	25.3934	25.4354	25.3145	25.367	25.732	25.8385	25.3443	25.1117	25.3111	24.657	25.3486	25.4179	25.2427	25.4762	25.3147	25.5224	25.5919	25.3407	25.4577	25.5215	25.5739	25.3072	26.7213	26.7064	26.9775	24.4304	24.0935	24.3149	25.7489	26.0831	25.9503	24.0348	23.7717	23.9557	26.7071	26.5076	26.5656	24.657	24.4561	24.1823	25.1056	25.5908	26.0374
Complement C8 alpha chain	C8A	C8A	C8A	ENSECAG00000019973	ENSG00000157131	tr|F7CFN5|F7CFN5_HORSE Complement C8 alpha chain OS=Equus caballus OX=9796 GN=C8A PE=3 SV=3;tr|A0A5F5PQS3|A0A5F5PQS3_HORSE Complement C8 alpha chain OS=Equus caballus OX=9796 GN=C8A PE=3 SV=1	25.3886	26.0007	26.3082	26.274	24.5381	25.3092	24.2975	26.1068	26.0745	26.2002	26.4521	26.476	26.6873	26.5219	26.7216	26.5502	25.7964	25.649	25.5306	NaN	23.7931	22.8494	25.6439	25.5459	25.7079	25.7665	25.8997	25.7873	24.9573	24.8615	24.6166	24.4766	23.8901	24.6443	24.9711	25.0927	25.0665	26.3972	26.5486	26.2762	25.7001	24.8069	NaN
Complement C8 beta chain	C8B	C8B	C8B	ENSECAG00000004217	ENSG00000021852	tr|A0A3Q2LBD1|A0A3Q2LBD1_HORSE Complement C8 beta chain OS=Equus caballus OX=9796 GN=C8B PE=3 SV=2	25.3871	25.9499	26.3456	25.9758	25.1638	25.4185	25.4764	26.0783	26.0807	26.1099	26.5561	26.7029	26.8353	26.4915	26.6959	26.5961	25.7354	25.6945	25.6644	22.5746	22.221	23.1375	25.6776	25.7204	25.822	26.0255	25.5887	25.8629	24.9779	24.4882	24.836	24.753	24.6172	24.8712	25.1919	24.8932	25.0293	25.9115	26.4849	26.1697	25.2981	25.5918	25.4655
glutamate dehydrogenase [NAD(P)(+)]	GLUD1	*GLUD1	GLUD1	ENSECAG00000007371	ENSG00000148672	tr|A0A3Q2LRH6|A0A3Q2LRH6_HORSE glutamate dehydrogenase [NAD(P)(+)] OS=Equus caballus OX=9796 GN=GLUD1 PE=3 SV=1	25.3843	25.1613	25.4442	25.5291	25.3936	25.845	25.5294	25.2911	25.1896	25.3843	25.294	25.404	25.4475	25.2125	25.3679	25.0782	25.9349	26.101	26.0613	26.4338	26.5261	26.4898	27.0459	27.0979	27.1564	21.5721	NaN	22.8065	27.1086	27.0822	26.9398	20.0265	23.3041	22.9647	26.5979	26.5119	26.531	25.2807	25.7087	25.2354	23.9235	23.6	22.2559
Ribosomal protein L7	RPL7	RPL7		ENSECAG00000009188		tr|A0A3Q2IA43|A0A3Q2IA43_HORSE Ribosomal protein L7 OS=Equus caballus OX=9796 GN=RPL7 PE=3 SV=1	25.3711	24.7164	24.7719	24.8529	25.1576	25.3284	25.3245	24.5057	24.6684	24.6909	24.7129	24.1403	24.8096	25.4065	25.2848	25.3324	25.4984	25.3383	25.4241	25.524	25.3872	25.3738	25.6631	25.7562	25.8489	25.1565	24.8405	24.7797	25.741	25.8959	25.924	26.0242	25.9844	26.0769	26.0826	25.9529	25.8708	24.3281	24.956	24.3015	25.8314	NaN	NaN
Cytochrome c oxidase subunit 5A, mitochondrial	COX5A	COX5A	COX5A	ENSECAG00000000160	ENSG00000178741	tr|A0A5F5Q1P8|A0A5F5Q1P8_HORSE Cytochrome c oxidase subunit 5A, mitochondrial OS=Equus caballus OX=9796 GN=COX5A PE=3 SV=1	25.3706	25.7298	25.7149	25.6295	25.1674	25.9425	26.2145	25.3984	NaN	25.5959	24.9322	24.8139	25.193	25.7236	26.0624	26.0407	26.2488	26.324	26.4055	25.8167	26.3658	26.009	26.6846	26.9138	26.3845	24.4094	24.4439	25.7932	26.4599	26.2291	26.4101	25.0688	25.3135	25.2269	26.0923	26.3348	26.2515	24.7916	24.4609	NaN	23.929	NaN	NaN
60 kDa heat shock protein, mitochondrial	HSPD1	HSPD1		ENSECAG00000008968		tr|F6Z587|F6Z587_HORSE 60 kDa heat shock protein, mitochondrial OS=Equus caballus OX=9796 GN=HSPD1 PE=3 SV=2	25.3596	25.1055	24.9453	24.9149	25.5986	25.4688	25.7334	25.4423	25.3227	25.2777	24.5564	24.608	24.6259	26.0779	26.1526	26.09	25.9837	26.1328	26.1007	26.2416	26.536	26.256	26.7452	26.7895	26.9873	24.0268	24.0976	23.868	26.8809	26.8173	26.8257	24.1667	24.1067	23.9183	26.4502	26.5277	26.5695	25.0943	24.7419	24.4543	23.5926	21.0991	22.6293
Ribosomal protein L22	RPL22	RPL22	RPL22	ENSECAG00000025022	ENSG00000116251	tr|F6RKM7|F6RKM7_HORSE Ribosomal protein L22 OS=Equus caballus OX=9796 GN=RPL22 PE=3 SV=1	25.3591	25.1566	24.8662	25.2545	25.1672	25.2325	25.2392	25.0492	24.9595	24.8185	24.6761	24.7957	24.4907	25.2939	25.1225	25.1543	25.3942	25.2155	25.1879	25.1357	25.6391	25.3392	25.9146	26.1067	26.3239	24.6034	25.783	25.8262	26.1611	26.1351	26.0634	26.7176	26.9745	27.0914	25.634	26.1567	26.0825	24.4733	25.014	24.7595	23.8136	25.0843	24.4856
40S ribosomal protein S7	RPS7	RPS7	RPS7	ENSECAG00000020253	ENSG00000171863	tr|F7DBJ7|F7DBJ7_HORSE 40S ribosomal protein S7 OS=Equus caballus OX=9796 GN=RPS7 PE=3 SV=2;tr|A0A3Q2LDP0|A0A3Q2LDP0_HORSE 40S ribosomal protein S7 OS=Equus caballus OX=9796 GN=RPS7 PE=3 SV=1	25.357	25.7366	25.7969	25.8145	26.2267	26.0047	26.047	25.5485	25.4112	25.3948	24.8827	24.8737	24.9367	25.4558	25.6316	25.7103	25.7338	25.7997	25.7629	25.5766	25.5304	25.6704	26.171	26.1466	26.3971	24.8001	24.8169	24.9527	26.1027	26.0726	26.1373	26.3995	26.1039	26.1318	26.4846	26.4434	26.4703	25.2337	24.8806	25.2906	24.5818	NaN	23.5818
Calpain 1	CAPN1	CAPN1	CAPN1	ENSECAG00000022942	ENSG00000014216	tr|F6SU04|F6SU04_HORSE Calpain 1 OS=Equus caballus OX=9796 GN=CAPN1 PE=3 SV=2;tr|A0A5F5PQQ6|A0A5F5PQQ6_HORSE Calpain 1 OS=Equus caballus OX=9796 GN=CAPN1 PE=3 SV=1	25.3544	25.6673	25.7799	25.6245	25.6532	25.659	25.5795	25.2368	25.1422	25.168	25.5284	25.3376	25.4764	25.1106	24.9035	24.9167	25.1971	25.0607	25.137	25.4367	25.5624	25.6532	25.5567	25.5016	25.8807	25.4332	24.8944	25.0851	25.47	25.6219	25.7217	25.9345	25.7926	25.8341	25.5446	25.5996	25.5	22.5329	24.3534	22.3569	22.9702	26.0939	25.9583
H1.10 linker histone	H1-10	H1-10	H1-10	ENSECAG00000003332	ENSG00000184897	tr|F6X1A3|F6X1A3_HORSE H1.10 linker histone OS=Equus caballus OX=9796 GN=H1-10 PE=3 SV=2	25.3523	25.4664	25.4286	25.3203	26.5451	26.3693	26.2755	26.0158	25.3642	25.4035	25.1137	25.3741	25.4333	24.9153	24.7582	24.4565	25.4836	26.1578	26.3081	24.9332	25.4119	25.501	26.6487	26.4515	26.6753	NaN	NaN	24.2676	26.3482	26.3235	26.4699	24.0206	24.2939	23.8331	25.9542	25.9516	26.2894	25.5207	25.7721	25.0072	24.5223	23.9589	23.4934
Tetraspanin	CD151	CD151	CD151	ENSECAG00000012618	ENSG00000177697	tr|F6RLK0|F6RLK0_HORSE Tetraspanin OS=Equus caballus OX=9796 GN=CD151 PE=3 SV=3	25.3489	NaN	NaN	NaN	NaN	NaN	NaN	NaN	NaN	NaN	NaN	NaN	NaN	NaN	NaN	NaN	NaN	NaN	NaN	NaN	NaN	NaN	NaN	NaN	NaN	NaN	NaN	NaN	NaN	NaN	NaN	NaN	NaN	NaN	NaN	NaN	NaN	NaN	NaN	NaN	NaN	25.5072	24.1328
Cathepsin B	CTSB	CTSB	CTSB	ENSECAG00000023820	ENSG00000164733	tr|A0A3Q2LB56|A0A3Q2LB56_HORSE Cathepsin B OS=Equus caballus OX=9796 GN=CTSB PE=3 SV=1	25.3442	24.5989	24.8734	24.7534	25.3614	25.3674	25.0741	24.3294	24.1787	23.856	24.786	24.7697	24.8816	25.254	25.1133	25.1375	25.5656	25.7003	25.547	25.9605	25.7052	26.0263	26.3495	26.409	26.4523	24.7864	24.8374	24.8804	25.9681	25.7618	25.5665	24.5343	24.73	24.6424	26.8514	26.687	26.9448	25.3252	24.9414	25.401	24.0676	22.5306	NaN
Serglycin	SRGN	SRGN	SRGN	ENSECAG00000009192	ENSG00000122862	tr|F6WU42|F6WU42_HORSE Serglycin OS=Equus caballus OX=9796 GN=SRGN PE=4 SV=2	25.3386	NaN	NaN	NaN	NaN	NaN	NaN	NaN	NaN	NaN	NaN	NaN	NaN	NaN	NaN	NaN	25.4891	NaN	25.2871	25.3919	NaN	NaN	NaN	NaN	NaN	NaN	NaN	NaN	NaN	NaN	25.0457	NaN	NaN	NaN	NaN	NaN	NaN	NaN	NaN	NaN	NaN	NaN	25.5358
Nucleobindin 1	NUCB1	NUCB1	NUCB1	ENSECAG00000013307	ENSG00000104805	tr|A0A3Q2KN19|A0A3Q2KN19_HORSE Nucleobindin 1 OS=Equus caballus OX=9796 GN=NUCB1 PE=3 SV=1;tr|F6ZVN2|F6ZVN2_HORSE Nucleobindin 1 OS=Equus caballus OX=9796 GN=NUCB1 PE=3 SV=2	25.3382	25.0904	25.1517	25.5417	25.215	25.4071	26.52	25.135	24.5185	24.9817	25.3583	25.048	25.8383	25.3338	25.4945	26.3053	24.9346	25.3322	24.7934	25.3962	25.5076	25.1347	25.1796	25.1774	24.1164	NaN	NaN	25.1225	24.3936	24.532	25.0878	25.3264	25.3161	25.6468	25.2881	25.9137	25.3392	26.6565	27.2534	27.2646	26.1852	25.1982	NaN
Serine and arginine rich splicing factor 7	SRSF7	SRSF7	SRSF7	ENSECAG00000008664	ENSG00000115875	tr|F6SCL4|F6SCL4_HORSE Serine and arginine rich splicing factor 7 OS=Equus caballus OX=9796 GN=SRSF7 PE=4 SV=3;tr|A0A3Q2HX46|A0A3Q2HX46_HORSE Serine and arginine rich splicing factor 7 OS=Equus caballus OX=9796 GN=SRSF7 PE=4 SV=1	25.3352	25.0137	24.7805	24.8216	25.5043	25.2751	25.5687	25.1528	25.2087	25.179	24.9698	NaN	NaN	NaN	NaN	24.7168	25.3686	25.2359	25.512	24.9664	25.4774	NaN	25.6144	25.627	25.5759	NaN	NaN	NaN	25.9789	25.7847	25.9183	25.9277	25.8993	26.0106	25.4473	25.6812	25.4749	NaN	NaN	NaN	NaN	NaN	NaN
Superoxide dismutase	SOD2	SOD2	SOD2	ENSECAG00000011797	ENSG00000291237	tr|F6U991|F6U991_HORSE Superoxide dismutase OS=Equus caballus OX=9796 GN=SOD2 PE=3 SV=2;tr|A0A5F5Q3G4|A0A5F5Q3G4_HORSE Superoxide dismutase OS=Equus caballus OX=9796 GN=SOD2 PE=3 SV=1;sp|Q9XS41|SODM_HORSE Superoxide dismutase [Mn], mitochondrial OS=Equus c	25.3323	24.2602	23.9501	24.0086	25.4921	25.281	25.4842	24.3621	24.6206	24.5683	23.5264	23.5801	23.1278	25.5605	25.4038	25.2005	26.1606	26.0837	26.1627	25.4828	25.7187	25.4118	25.7439	25.6578	25.4377	23.0351	22.9298	23.0174	25.795	25.7643	25.8933	NaN	21.3764	NaN	27.5868	27.6413	27.7519	23.9585	24.2676	24.0533	23.1558	22.2136	21.3564
Lamin B1	LMNB1	LMNB1	LMNB1	ENSECAG00000007942	ENSG00000113368	tr|F6UCU8|F6UCU8_HORSE Lamin B1 OS=Equus caballus OX=9796 GN=LMNB1 PE=3 SV=2	25.3316	25.6313	25.5808	25.3877	25.9033	25.5152	25.9933	25.9065	25.7868	26.0873	25.52	25.4552	25.5265	25.8874	25.867	25.7608	26.2966	26.1936	26.4383	25.8343	25.8046	25.7027	26.7334	26.7538	26.6414	21.6991	21.5894	22.5038	26.2967	26.325	26.2765	22.5895	23.0902	23.1402	26.1072	25.9767	26.1222	25.3085	24.7402	25.0875	23.7028	23.4221	23.6218
Signal transducer and activator of transcription	STAT1	STAT1	STAT1	ENSECAG00000009039	ENSG00000115415	tr|A0A3Q2L3I5|A0A3Q2L3I5_HORSE Signal transducer and activator of transcription OS=Equus caballus OX=9796 GN=STAT1 PE=3 SV=1;tr|F6ZBH0|F6ZBH0_HORSE Signal transducer and activator of transcription OS=Equus caballus OX=9796 GN=STAT1 PE=3 SV=2;tr|A0A5F5PXT6|	25.3275	25.8003	25.8557	25.8102	25.3428	25.2527	25.3362	24.5473	24.6544	24.6517	25.2263	25.2645	25.1891	24.8698	25.1609	24.7053	25.1257	25.3543	25.3382	25.3114	25.4516	25.4713	25.8889	25.9039	26.1709	25.2078	24.7547	24.8165	25.5348	25.6413	25.5074	24.7016	24.7192	24.9291	26.0421	25.8497	25.8751	23.3628	24.8079	22.951	22.3136	25.3836	25.3337
10-formyltetrahydrofolate dehydrogenase	ALDH1L1	ALDH1L1	ALDH1L1	ENSECAG00000021048	ENSG00000144908	tr|H9H007|H9H007_HORSE 10-formyltetrahydrofolate dehydrogenase OS=Equus caballus OX=9796 GN=ALDH1L1 PE=3 SV=2	25.3268	25.0493	25.1953	24.9996	25.4707	25.4678	25.4618	24.886	25.0799	24.8619	24.7041	24.8205	24.5976	25.9749	25.9979	25.8314	25.006	25.1433	25.1186	25.5531	25.6801	25.5037	25.3522	25.3724	25.6194	25.4746	25.2582	25.4486	25.3943	25.3602	25.438	24.9826	24.9558	24.9307	26.2513	26.1738	26.2371	24.6256	24.629	24.5643	23.9579	25.6479	25.5743
Thy-1 cell surface antigen	THY1	THY1	THY1	ENSECAG00000009966	ENSG00000154096	tr|F6ZC75|F6ZC75_HORSE Thy-1 cell surface antigen OS=Equus caballus OX=9796 GN=THY1 PE=4 SV=1	25.3267	24.7529	24.9131	24.6805	25.3082	24.8991	25.0289	26.339	26.5432	26.2932	25.4018	25.3831	25.1738	NaN	NaN	24.3641	25.4998	25.5807	25.2553	25.8465	25.3873	25.6759	25.4258	25.5532	24.6847	23.2754	23.1579	23.0513	25.0393	24.7445	24.7383	NaN	NaN	NaN	24.3352	24.3171	24.6092	NaN	NaN	22.5724	26.7473	NaN	NaN
Arachidonate 5-lipoxygenase activating protein	ALOX5AP	ALOX5AP	ALOX5AP	ENSECAG00000012371	ENSG00000132965	tr|A0A3Q2HTJ2|A0A3Q2HTJ2_HORSE Arachidonate 5-lipoxygenase activating protein OS=Equus caballus OX=9796 GN=ALOX5AP PE=3 SV=1;tr|A0A3Q2HEW0|A0A3Q2HEW0_HORSE Arachidonate 5-lipoxygenase activating protein OS=Equus caballus OX=9796 GN=ALOX5AP PE=4 SV=2;sp|P30	25.326	24.2155	24.4874	NaN	24.976	24.952	25.2497	25.5354	25.8041	25.7737	NaN	NaN	NaN	25.2948	25.1693	25.1524	25.6391	25.4308	25.5936	25.328	25.8199	25.5325	26.0214	25.9008	26.2032	NaN	NaN	NaN	25.3597	25.2146	25.2691	NaN	NaN	NaN	25.8943	25.9137	25.9103	NaN	24.1993	23.9111	NaN	NaN	NaN
Sushi domain-containing protein	LOC100060734			ENSECAG00000011534		tr|F6ZRH8|F6ZRH8_HORSE Sushi domain-containing protein OS=Equus caballus OX=9796 GN=LOC100060734 PE=4 SV=3	25.3254	26.0445	26.219	26.1464	24.8318	25.0319	24.8599	25.3145	25.1279	25.2037	25.5382	25.4535	25.6041	26.5084	26.2468	26.4299	24.7397	25.5537	25.4706	26.5299	26.4201	26.7019	21.8592	NaN	22.0505	NaN	NaN	NaN	24.4976	24.7401	24.4828	26.4172	26.2728	26.4751	24.4919	24.3874	24.1834	26.4439	26.7638	26.3847	26.4858	26.4139	26.5492
Complement factor D	CFD	CFD	CFD	ENSECAG00000036123	ENSG00000197766	tr|A0A3Q2LBP6|A0A3Q2LBP6_HORSE Complement factor D OS=Equus caballus OX=9796 GN=CFD PE=4 SV=2	25.3239	24.8244	24.9317	25.0154	26.3533	26.571	26.3779	24.9364	24.7502	24.4478	24.1567	23.3074	24.2694	25.2685	25.2953	25.3597	24.7128	25.619	25.0109	24.5218	24.5642	24.6441	24.7724	24.5337	24.8441	24.4294	23.8964	25.2123	25.1702	25.1741	25.3531	23.9543	23.4219	24.0025	25.2742	25.4257	25.3672	27.4879	27.6587	27.09	25.8127	24.0555	24.9387
EPS8 like 2	EPS8L2	EPS8L2	EPS8L2	ENSECAG00000011484	ENSG00000177106	tr|F7BFV0|F7BFV0_HORSE EPS8 like 2 OS=Equus caballus OX=9796 GN=EPS8L2 PE=3 SV=3	25.323	25.8663	25.9428	25.9375	26.3672	26.3421	26.417	24.9686	24.9414	24.9962	24.6033	25.194	24.3598	23.817	23.2647	23.3636	26.0607	26.0546	25.7537	25.9984	26.1084	26.0938	26.0539	25.6339	26.0443	23.6008	23.9215	24.2988	26.4445	26.7148	26.6843	25.2168	25.263	25.3454	26.1547	26.1472	26.0356	26.2346	26.0888	26.2947	24.1232	27.0727	26.8938
Cysteine rich protein 2	CRIP2	CRIP2	CRIP2	ENSECAG00000029783	ENSG00000182809	tr|A0A3Q2H843|A0A3Q2H843_HORSE Cysteine rich protein 2 OS=Equus caballus OX=9796 GN=CRIP2 PE=4 SV=1	25.3181	24.4934	24.934	24.5546	25.6632	25.5036	25.4639	24.1645	24.5578	24.2894	NaN	NaN	NaN	NaN	NaN	NaN	24.6621	24.6025	25.0471	25.0115	25.1186	24.9335	25.1441	25.2124	25.5179	NaN	NaN	NaN	25.8764	25.7394	25.7265	24.0112	23.8779	23.564	25.8675	25.8038	25.8121	25.4919	25.8869	25.3844	NaN	26.058	25.7994
Fibrinogen C-terminal domain-containing protein	LOC100069029		FCN1	ENSECAG00000000436	ENSG00000085265	tr|F7D1W9|F7D1W9_HORSE Fibrinogen C-terminal domain-containing protein OS=Equus caballus OX=9796 GN=LOC100069029 PE=3 SV=2;tr|F6QQT6|F6QQT6_HORSE Fibrinogen C-terminal domain-containing protein OS=Equus caballus OX=9796 GN=LOC100069029 PE=3 SV=2;tr|A0A3Q2H	25.3176	23.2587	NaN	23.1773	24.0115	23.999	23.8456	NaN	22.5427	NaN	23.3676	NaN	23.8142	22.2854	22.862	NaN	22.6403	NaN	NaN	24.8741	25.0218	24.7004	26.682	26.6649	26.5659	26.1065	25.9919	26.0052	NaN	NaN	23.4605	22.8023	NaN	NaN	25.4344	24.8515	25.0721	27.8001	27.6136	27.7889	NaN	26.9776	27.6646
Heteroous nuclear ribonucleoprotein H1	HNRNPH1	HNRNPH1	HNRNPH1	ENSECAG00000014429	ENSG00000169045	tr|A0A5F5PWW7|A0A5F5PWW7_HORSE Heteroous nuclear ribonucleoprotein H1 OS=Equus caballus OX=9796 GN=HNRNPH1 PE=4 SV=1;tr|A0A3Q2H1V4|A0A3Q2H1V4_HORSE Heteroous nuclear ribonucleoprotein H1 OS=Equus caballus OX=9796 GN=HNRNPH1 PE=4 SV=1;tr|F7C113|F7C113_HORSE	25.3151	25.0334	25.2332	24.966	25.6196	25.5348	25.7399	25.2565	25.3924	25.0746	24.7051	24.8245	24.9333	25.0437	25.1025	25.0891	25.6732	25.7937	25.7924	25.6238	25.449	25.6597	25.9569	26.0303	26.0773	24.4899	24.3541	24.6854	25.9835	26.0623	25.9626	26.2132	26.1637	26.1456	25.829	25.801	25.7346	24.5621	25.0047	24.658	24.3312	23.2933	23.8182
H(+)-transporting two-sector ATPase	ATP6V1A	ATP6V1A	ATP6V1A	ENSECAG00000021773	ENSG00000114573	tr|A0A3Q2HRX4|A0A3Q2HRX4_HORSE H(+)-transporting two-sector ATPase OS=Equus caballus OX=9796 GN=ATP6V1A PE=3 SV=1;tr|F6YBT5|F6YBT5_HORSE H(+)-transporting two-sector ATPase OS=Equus caballus OX=9796 GN=ATP6V1A PE=3 SV=2	25.3138	24.874	24.8872	24.8904	25.2065	25.1043	25.1991	24.7733	24.8531	24.721	24.5124	24.6875	24.5764	25.2411	25.3275	25.1385	25.1876	25.2711	25.304	25.4859	25.8141	25.7428	25.7571	25.7083	25.9703	24.8915	24.7083	24.7244	25.3292	25.3966	25.4756	24.7616	24.6914	24.7256	26.2317	26.1709	26.154	24.5642	25.3555	24.5699	24.5178	24.857	24.8388
Coronin	CORO1B	CORO1B	CORO1B	ENSECAG00000014882	ENSG00000172725	tr|F7CVF5|F7CVF5_HORSE Coronin OS=Equus caballus OX=9796 GN=CORO1B PE=3 SV=3	25.3124	24.993	24.9777	23.252	24.8122	25.2802	25.4291	24.202	23.9254	24.3196	NaN	24.2532	NaN	NaN	NaN	24.6916	25.3372	24.7682	23.6096	25.4723	25.9974	25.9755	25.8404	25.7201	26.156	25.3051	23.8979	25.2889	25.4092	24.6021	25.7968	25.3258	24.8026	25.2179	26.9009	26.7012	26.7367	24.6354	24.8935	NaN	NaN	25.1501	24.3767
Osteoclast stimulating factor 1	OSTF1	OSTF1	OSTF1	ENSECAG00000019624	ENSG00000134996	tr|A0A3Q2HUF7|A0A3Q2HUF7_HORSE Osteoclast stimulating factor 1 OS=Equus caballus OX=9796 GN=OSTF1 PE=4 SV=1;tr|F7BV78|F7BV78_HORSE Osteoclast stimulating factor 1 OS=Equus caballus OX=9796 GN=OSTF1 PE=4 SV=2;tr|A0A3Q2I3Q0|A0A3Q2I3Q0_HORSE Osteoclast stimul	25.3085	25.5536	25.7066	25.5273	25.8241	25.9476	25.5205	26.0345	25.7113	25.508	25.3343	25.1143	25.0601	25.5018	25.8296	25.4897	25.8643	25.702	25.6921	25.5089	25.6851	25.5716	26.0212	25.9424	25.8916	24.753	NaN	25.1018	25.673	25.6097	25.6353	24.4786	24.7779	24.7209	25.9536	26.0917	26.3315	25.8354	25.1758	25.3504	25.5439	23.8791	24.4388
Hemopexin	HPX	HPX	HPX	ENSECAG00000016475	ENSG00000110169	tr|F6X1I8|F6X1I8_HORSE Hemopexin OS=Equus caballus OX=9796 GN=HPX PE=3 SV=1	25.2942	26.0152	26.1033	25.8918	26.2371	26.1404	26.2845	25.131	25.2064	25.2485	25.0225	24.8652	24.9516	24.5507	24.4491	24.8628	24.0161	NaN	NaN	24.08	24.7605	23.9752	25.5626	25.5194	25.816	24.9603	25.0451	24.9962	24.8315	24.5201	24.2983	26.1684	26.2115	26.2642	24.9129	24.5234	24.7047	25.8196	26.0197	25.7868	27.791	26.0329	25.7991
Cystatin C	CST3	CST3	CST3	ENSECAG00000038893	ENSG00000101439	tr|A0A3Q2I5T2|A0A3Q2I5T2_HORSE Cystatin C OS=Equus caballus OX=9796 GN=CST3 PE=4 SV=1	25.2776	NaN	NaN	NaN	25.9404	25.673	NaN	25.1787	NaN	25.3929	NaN	NaN	NaN	NaN	NaN	NaN	24.9582	NaN	24.9066	NaN	NaN	NaN	25.0429	25.1362	25.9301	25.8587	25.1056	NaN	25.5366	25.2313	25.4243	24.8439	24.4479	NaN	25.7274	26.0125	25.9238	25.4874	NaN	25.0455	25.8637	25.1837	25.2417
Ig-like domain-containing protein			IGLV2-33	ENSECAG00000059958	ENSG00000211656	tr|F6WJI6|F6WJI6_HORSE Ig-like domain-containing protein OS=Equus caballus OX=9796 PE=4 SV=3;tr|F6Z4A7|F6Z4A7_HORSE Ig-like domain-containing protein OS=Equus caballus OX=9796 PE=4 SV=3	25.2754	26.9994	27.1548	26.7179	24.5796	24.0026	24.3698	27.0084	26.9052	26.6657	26.3786	26.1573	26.3462	24.5413	25.2228	23.3924	26.277	25.7072	23.3945	25.9791	25.7223	25.8623	23.7142	23.6755	23.4799	28.1405	27.9808	27.6341	25.7409	25.9121	25.9073	25.1744	25.177	25.2249	22.3725	22.7427	22.7435	25.7516	25.4227	27.2121	27.8023	26.3188	25.7534
H1.12 linker histone, cluster member	H1-12	H1-12		ENSECAG00000039257		tr|A0A3Q2KXW2|A0A3Q2KXW2_HORSE H1.12 linker histone, cluster member OS=Equus caballus OX=9796 GN=H1-12 PE=3 SV=1	25.2737	25.9805	25.8835	25.747	26.4139	25.7103	26.7381	26.5705	26.5721	26.6012	25.4431	25.1882	25.5061	25.9248	25.4059	26.0449	26.8225	26.8708	26.948	25.9083	26.009	25.5231	26.6632	26.4359	26.7169	NaN	NaN	NaN	25.8909	26.2512	26.3935	22.5555	22.589	22.9674	25.5083	25.6795	25.7045	24.9431	25.5091	24.7761	24.4501	NaN	NaN
Basal cell adhesion molecule	BCAM	BCAM	BCAM	ENSECAG00000018814	ENSG00000187244	tr|F6Z8Y3|F6Z8Y3_HORSE Basal cell adhesion molecule OS=Equus caballus OX=9796 GN=BCAM PE=4 SV=3	25.2736	25.0157	24.8583	24.5683	24.7756	24.521	25.2852	25.5729	25.826	25.6649	25.5247	25.0448	25.4315	24.7306	25.2275	24.9322	24.3075	24.877	24.8842	24.992	24.8645	24.7154	24.2895	24.2526	24.3435	26.6242	26.3796	26.4755	24.8194	24.6614	24.6283	24.9119	24.8481	25.0663	24.0642	24.0468	23.7958	26.3979	26.4432	26.5075	25.2623	25.0275	24.794
Mucin 1, cell surface associated	MUC1	MUC1	MUC1	ENSECAG00000006646	ENSG00000185499	ref|XP_023496818.1|:1-714mucin-1isoformX2[Equuscaballus];tr|F7BL38|F7BL38_HORSE Mucin 1, cell surface associated OS=Equus caballus OX=9796 GN=MUC1 PE=4 SV=2;ref|XP_023496817.1|:1-798mucin-1isoformX1[Equuscaballus]	25.2725	24.5582	24.5043	24.5207	25.5022	25.5724	25.4243	24.6504	24.5138	24.7759	26.0668	25.834	26.467	24.818	25.2773	25.5539	25.0579	24.6325	24.9061	24.7559	25.0611	24.6219	25.2643	25.1402	25.0347	24.6784	24.2828	24.2292	24.1399	24.0816	24.3784	25.3142	24.9405	24.8113	24.563	24.1002	24.2275	25.4043	25.0498	24.8367	26.6425	26.7193	26.7623
Perforin 1	PRF1	PRF1	PRF1	ENSECAG00000012441	ENSG00000180644	tr|F6SSE0|F6SSE0_HORSE Perforin 1 OS=Equus caballus OX=9796 GN=PRF1 PE=3 SV=2	25.2707	25.2805	25.234	25.0141	25.4262	24.8469	25.8228	24.9126	25.0414	25.0631	25.2921	25.0773	25.1916	NaN	24.9619	NaN	25.0506	25.2448	25.1172	NaN	NaN	NaN	26.1014	26.236	26.0352	25.29	25.1466	25.0906	25.5725	25.4763	25.5113	25.2286	NaN	NaN	25.1299	24.8521	25.0835	25.4568	25.218	25.0739	NaN	NaN	NaN
Proteasome activator subunit 2	PSME2	PSME2	PSME2	ENSECAG00000017910	ENSG00000100911	tr|F7AS57|F7AS57_HORSE Proteasome activator subunit 2 OS=Equus caballus OX=9796 GN=PSME2 PE=3 SV=1;tr|A0A5F5PV20|A0A5F5PV20_HORSE Proteasome activator subunit 2 OS=Equus caballus OX=9796 GN=PSME2 PE=3 SV=1	25.27	25.3241	25.4537	25.3	25.0515	25.4437	25.2749	24.962	24.9447	24.8837	25.7505	25.5865	25.4186	25.0236	25.2094	25.2824	25.1865	25.3403	25.3696	23.5241	24.7322	24.3194	25.0191	25.023	25.1636	25.4503	25.2346	25.1931	24.9553	24.9603	25.1183	25.3749	24.9327	25.1296	25.6121	25.5876	25.5758	24.9518	24.8062	24.9053	23.8983	24.7483	24.7765
NPC intracellular cholesterol transporter 2	NPC2	NPC2	NPC2	ENSECAG00000018345	ENSG00000119655	tr|A0A3Q2GUW1|A0A3Q2GUW1_HORSE NPC intracellular cholesterol transporter 2 OS=Equus caballus OX=9796 GN=NPC2 PE=3 SV=1;tr|F7CIW5|F7CIW5_HORSE NPC intracellular cholesterol transporter 2 OS=Equus caballus OX=9796 GN=NPC2 PE=3 SV=3	25.2638	NaN	NaN	NaN	24.7227	24.7604	NaN	NaN	NaN	NaN	NaN	NaN	NaN	NaN	NaN	NaN	NaN	NaN	NaN	NaN	NaN	NaN	25.3388	25.2159	24.6341	24.4955	24.5741	23.9624	24.6992	24.7999	24.52	NaN	NaN	NaN	25.2079	24.8644	25.2769	NaN	NaN	NaN	NaN	24.1243	24.4322
RAB8A, member RAS oncogene family	RAB8A;TPM4	RAB8A	RAB8A	ENSECAG00000053880	ENSG00000167461	tr|A0A5F5PWW0|A0A5F5PWW0_HORSE RAB8A, member RAS oncogene family OS=Equus caballus OX=9796 GN=RAB8A PE=3 SV=1;tr|A0A5F5PFA9|A0A5F5PFA9_HORSE RAB8A, member RAS oncogene family OS=Equus caballus OX=9796 GN=RAB8A PE=3 SV=1;tr|A0A5F5PF02|A0A5F5PF02_HORSE RAB8A	25.2598	25.1579	25.1148	25.0033	24.9387	24.419	25.6034	24.8361	24.3475	24.9162	24.0693	24.0464	24.1614	25.7098	25.7288	25.5144	25.3493	25.4295	25.4872	26.0934	25.7045	25.6738	26.4283	26.6717	25.3446	24.3247	25.8101	26.272	25.3707	25.1047	25.9234	25.1006	25.1726	25.5294	25.8237	26.3537	26.6065	25.2253	24.455	25.033	23.8902	23.9267	24.539
Beta-galactosidase	GLB1	GLB1	GLB1	ENSECAG00000011942	ENSG00000170266	tr|F6RVL4|F6RVL4_HORSE Beta-galactosidase OS=Equus caballus OX=9796 GN=GLB1 PE=3 SV=2;tr|A0A3Q2I392|A0A3Q2I392_HORSE Beta-galactosidase OS=Equus caballus OX=9796 GN=GLB1 PE=3 SV=1;tr|A0A3Q2ID54|A0A3Q2ID54_HORSE Beta-galactosidase OS=Equus caballus OX=9796	25.2594	24.8759	24.8764	24.7962	25.3765	25.3902	25.7197	23.9406	24.696	24.731	25.1174	24.3224	NaN	25.4537	25.2799	25.1801	25.0281	24.8816	25.422	25.824	25.6737	25.8529	26.3544	26.5165	26.6242	24.5722	24.2582	24.3446	25.7447	25.6619	25.9455	NaN	NaN	NaN	26.0416	26.1131	26.1321	25.1075	25.5559	24.8994	NaN	23.728	NaN
Vacuolar proton pump subunit B	ATP6V1B2	ATP6V1B2	ATP6V1B2	ENSECAG00000016500	ENSG00000147416	tr|F6Y4J0|F6Y4J0_HORSE Vacuolar proton pump subunit B OS=Equus caballus OX=9796 GN=ATP6V1B2 PE=3 SV=2	25.257	25.1402	25.0593	25.0493	25.3416	25.3079	25.371	24.9915	25.098	25.0353	24.8717	24.8847	25.077	25.4416	25.4423	25.2716	25.3998	25.4731	25.5	25.6276	25.9619	25.7844	25.7175	25.7345	26.0049	25.1758	25.0712	24.9696	25.4695	25.4138	25.4165	25.0585	24.8633	24.9664	26.2679	26.2365	26.1657	24.8197	25.0498	24.7948	24.7056	24.3564	24.0634
ADP-ribosylation factor	ARF4	ARF4	ARF4	ENSECAG00000005229	ENSG00000168374	tr|F6S0P5|F6S0P5_HORSE ADP-ribosylation factor OS=Equus caballus OX=9796 GN=ARF4 PE=3 SV=1;tr|A0A5F5PTH3|A0A5F5PTH3_HORSE ADP ribosylation factor 4 OS=Equus caballus OX=9796 GN=ARF4 PE=3 SV=1	25.2543	25.5434	25.6129	25.5427	25.7569	25.6435	25.3213	24.8216	24.6362	24.6406	24.9764	25.1859	25.1156	25.0817	25.2979	25.0743	25.5907	25.0591	25.1089	25.4079	25.4659	25.2826	25.613	25.4771	25.7936	24.6909	24.66	24.8434	25.7473	25.6771	25.655	25.467	25.5707	25.5237	25.9555	26.0097	26.0514	24.4244	24.9689	24.4125	NaN	25.0415	24.7677
Proteasome 26S subunit, ATPase 3	PSMC3	PSMC3	PSMC3	ENSECAG00000024786	ENSG00000165916	tr|F6R449|F6R449_HORSE Proteasome 26S subunit, ATPase 3 OS=Equus caballus OX=9796 GN=PSMC3 PE=3 SV=2	25.2505	25.3352	25.3378	25.1904	25.6143	25.648	25.6669	24.7929	24.4679	24.9674	24.898	24.9922	24.6159	24.8561	24.621	24.8173	24.904	25.1407	25.1263	24.9711	25.4341	25.1124	25.5337	25.5767	25.7891	24.9309	23.8315	24.808	25.7071	25.5535	25.6129	26.2604	26.2367	26.2668	26.1956	26.2321	26.0756	23.7263	24.556	23.6427	23.8776	25.3301	25.4778
Receptor for activated C kinase 1	RACK1	RACK1	RACK1	ENSECAG00000022567	ENSG00000204628	tr|F7AWX3|F7AWX3_HORSE Receptor for activated C kinase 1 OS=Equus caballus OX=9796 GN=RACK1 PE=3 SV=2;tr|A0A5F5PU72|A0A5F5PU72_HORSE Receptor for activated C kinase 1 OS=Equus caballus OX=9796 GN=RACK1 PE=3 SV=1;tr|A0A5F5Q2Z5|A0A5F5Q2Z5_HORSE Receptor for	25.2482	25.0625	25.2669	25.1095	25.008	25.2919	25.2217	24.8732	25.2074	24.6754	25.0517	24.9847	24.9331	24.5784	25.3157	25.1106	25.2869	25.5144	25.2534	25.1229	24.8663	24.9514	25.7552	25.8202	25.5527	NaN	24.0542	23.8858	25.3584	25.5667	25.6027	25.7617	25.6289	25.8698	25.6234	25.5571	25.6855	24.3436	24.0501	24.2902	NaN	25.3039	25.5571
EGF containing fibulin extracellular matrix protein 2	EFEMP2	EFEMP2	EFEMP2	ENSECAG00000021047	ENSG00000172638	tr|F6T962|F6T962_HORSE EGF containing fibulin extracellular matrix protein 2 OS=Equus caballus OX=9796 GN=EFEMP2 PE=4 SV=1;tr|A0A5F5PL54|A0A5F5PL54_HORSE EGF containing fibulin extracellular matrix protein 2 OS=Equus caballus OX=9796 GN=EFEMP2 PE=4 SV=1	25.247	25.5089	23.669	24.8962	24.9581	25.7148	25.2665	25.4627	25.2191	25.4998	25.4155	25.4598	25.7317	24.6173	24.7576	25.8085	25.5441	25.8277	25.7705	26.8246	26.2261	27.1119	26.1337	25.7484	25.5791	25.5415	25.7773	25.0524	24.6239	NaN	24.8601	25.6349	25.9977	26.0959	23.8361	23.8021	23.8125	26.0298	NaN	25.653	25.0986	26.0567	26.026
Solute carrier family 34 member 2	SLC34A2	SLC34A2	SLC34A2	ENSECAG00000013315	ENSG00000157765	tr|A0A3Q2H4E3|A0A3Q2H4E3_HORSE Solute carrier family 34 member 2 OS=Equus caballus OX=9796 GN=SLC34A2 PE=3 SV=1;tr|F6ZU69|F6ZU69_HORSE Solute carrier family 34 member 2 OS=Equus caballus OX=9796 GN=SLC34A2 PE=3 SV=2	25.2448	25.2641	25.1134	NaN	25.6091	25.2473	25.4975	24.6575	24.7865	24.7668	25.4071	25.3556	25.2619	24.6415	24.606	NaN	NaN	NaN	NaN	NaN	NaN	NaN	NaN	24.5766	NaN	24.0486	24.569	24.851	24.5324	NaN	NaN	25.3842	25.1346	24.8024	NaN	NaN	NaN	24.7899	25.1222	24.9234	26.2176	26.6407	26.2413
Ribosomal protein L23/L25 N-terminal domain-containing protein	LOC100055584			ENSECAG00000043011		tr|A0A5F5PKI8|A0A5F5PKI8_HORSE Ribosomal protein L23/L25 N-terminal domain-containing protein OS=Equus caballus OX=9796 PE=3 SV=1;tr|F6ULU9|F6ULU9_HORSE Ribosomal protein L23/L25 N-terminal domain-containing protein OS=Equus caballus OX=9796 GN=LOC10005558	25.2446	25.008	25.1779	25.0745	25.6718	25.7286	25.5994	25.0599	25.1098	25.1511	24.7453	24.4446	24.6673	25.4623	25.5218	25.3748	25.9765	25.6994	25.6605	25.7285	25.7556	25.5693	26.1286	26.147	26.315	24.6129	24.3493	24.8101	26.2144	26.1494	26.0509	26.1876	26.2173	26.1638	26.2951	26.1389	26.31	24.9796	25.0666	24.4133	24.181	23.2327	NaN
hexokinase	HK3	HK3	HK3	ENSECAG00000016508	ENSG00000160883	tr|F6Z3G9|F6Z3G9_HORSE hexokinase OS=Equus caballus OX=9796 GN=HK3 PE=3 SV=1;tr|A0A3Q2HQY3|A0A3Q2HQY3_HORSE hexokinase OS=Equus caballus OX=9796 GN=HK3 PE=3 SV=1	25.2373	24.6168	24.7461	24.5669	25.0929	25.2525	25.2363	25.3915	25.6313	25.4112	24.9744	24.6545	25.1683	25.6648	25.845	25.7252	25.4592	25.6174	25.557	25.8851	26.0357	25.7531	25.6476	25.7561	25.6694	25.4676	25.3791	25.8589	25.3104	25.2671	25.3061	24.3119	23.9761	23.7377	25.3988	25.3724	25.3289	24.6283	24.8797	24.381	25.3083	24.7717	24.757
Catalase	CAT	CAT	CAT	ENSECAG00000019408	ENSG00000121691	tr|A0A3Q2LRJ3|A0A3Q2LRJ3_HORSE Catalase OS=Equus caballus OX=9796 GN=CAT PE=3 SV=2;tr|A0A5F5PQH2|A0A5F5PQH2_HORSE Catalase OS=Equus caballus OX=9796 GN=CAT PE=3 SV=1;tr|A0A3Q2I6E8|A0A3Q2I6E8_HORSE Catalase OS=Equus caballus OX=9796 GN=CAT PE=4 SV=2	25.2339	25.1108	25.1795	25.0352	26.0319	26.0471	26.1379	24.9179	24.9699	24.8408	25.3568	25.2987	25.3479	26.078	26.0599	25.8491	25.3139	25.3264	25.5052	25.4417	25.3863	25.4386	26.1082	26.0684	26.165	23.3805	23.3656	23.5437	25.3884	25.257	25.1712	23.4816	23.4152	23.2748	26.0893	26.0874	26.1293	24.4563	24.5427	24.1907	23.8439	24.7395	24.5329
Lactoylglutathione lyase	GLO1	GLO1	GLO1	ENSECAG00000019652	ENSG00000124767	tr|F7CHI7|F7CHI7_HORSE Lactoylglutathione lyase OS=Equus caballus OX=9796 GN=GLO1 PE=3 SV=2	25.2338	26.1012	26.233	26.1383	24.7787	25.0307	24.3569	24.7087	24.9136	24.6916	26.3804	26.39	26.3664	25.1273	25.0588	24.6486	24.0341	24.3613	24.1792	25.019	24.3259	25.0942	24.747	24.8473	24.6154	25.7496	25.4586	25.6352	25.5944	25.6987	25.6443	24.6794	24.589	24.3881	25.5084	25.1076	25.5133	24.0956	24.0787	23.8911	24.3144	26.386	26.0829
thioredoxin-disulfide reductase	TXNRD1	TXNRD1	TXNRD1	ENSECAG00000046117	ENSG00000198431	tr|A0A3Q2HSM7|A0A3Q2HSM7_HORSE thioredoxin-disulfide reductase OS=Equus caballus OX=9796 GN=TXNRD1 PE=3 SV=1;tr|A0A3Q2HCG5|A0A3Q2HCG5_HORSE thioredoxin-disulfide reductase OS=Equus caballus OX=9796 GN=TXNRD1 PE=3 SV=1;tr|A0A3Q2HEC5|A0A3Q2HEC5_HORSE thiored	25.2264	26.5257	26.6791	26.6999	24.8609	24.7964	24.6734	24.1164	24.1271	23.5805	25.6137	25.1122	25.5706	24.2078	24.2307	23.8906	24.2506	24.4232	24.0556	24.544	24.3872	24.8062	24.9454	25.1047	25.1316	25.0481	24.7424	24.8591	25.7784	25.6924	25.7881	27.1029	27.1823	26.9612	26.2881	26.2143	26.3774	23.4697	24.2355	23.6846	24.7646	25.9659	25.7653
Endoribonuclease LACTB2	LACTB2	LACTB2	TRAM1	ENSECAG00000017296	ENSG00000067167	tr|F7AH34|F7AH34_HORSE Endoribonuclease LACTB2 OS=Equus caballus OX=9796 GN=LACTB2 PE=3 SV=2	25.2163	27.8901	27.9693	26.0326	NaN	NaN	NaN	23.7858	23.9204	23.7337	NaN	NaN	NaN	NaN	NaN	NaN	NaN	NaN	NaN	NaN	NaN	NaN	NaN	NaN	NaN	NaN	NaN	NaN	NaN	NaN	NaN	NaN	NaN	NaN	NaN	NaN	NaN	NaN	NaN	23.1822	NaN	NaN	NaN
40S ribosomal protein S8	RPS8	RPS8	RPS8	ENSECAG00000015089	ENSG00000142937	tr|F7DW15|F7DW15_HORSE 40S ribosomal protein S8 OS=Equus caballus OX=9796 GN=RPS8 PE=3 SV=3	25.2133	25.3251	25.3596	25.0016	25.4441	25.47	25.6073	24.938	24.8904	25.1593	24.6554	24.8076	24.5492	25.3645	25.3679	24.9422	25.7412	25.4138	25.399	25.3132	25.8202	25.5271	25.8852	25.9041	26.0388	24.3785	24.3071	24.3249	25.8591	25.8715	25.9461	26.0508	26.0946	26.0064	26.1996	26.1157	26.1128	24.5481	24.9716	24.6576	23.802	24.4415	24.3419
Proteasome subunit beta	PSMB10	PSMB10	PSMB10	ENSECAG00000012022	ENSG00000205220	tr|F6SZ35|F6SZ35_HORSE Proteasome subunit beta OS=Equus caballus OX=9796 GN=PSMB10 PE=3 SV=1	25.2114	25.2278	25.761	25.4284	25.551	24.9524	25.3968	24.9409	24.7345	24.6312	25.8715	25.6982	25.8511	24.4518	24.6037	24.8877	25.7715	25.0811	25.042	25.6613	26.2982	25.7628	25.4932	25.4607	25.9817	25.1553	24.855	24.95	25.9073	25.769	25.8652	25.7202	25.7096	25.7217	26.1213	25.6234	25.7522	25.5665	26.1105	25.4091	23.5934	24.7825	24.9901
Elongation factor 1-beta	EEF1B2	EEF1B2	EEF1B2	ENSECAG00000016653	ENSG00000114942	tr|F6X756|F6X756_HORSE Elongation factor 1-beta OS=Equus caballus OX=9796 GN=EEF1B2 PE=3 SV=3	25.2113	25.3505	25.4013	25.0674	24.9849	24.8333	25.4708	25.2446	25.1072	24.9422	24.5207	24.448	24.8206	25.0372	24.9653	24.9237	24.8361	25.3248	25.3814	25.031	24.4865	24.4776	24.996	25.332	25.2387	24.3919	25.1676	25.027	25.7792	25.6157	25.2175	26.4816	26.2242	26.5653	25.6851	26.025	26.0939	NaN	NaN	24.8909	25.2573	NaN	NaN
S-formylglutathione hydrolase	ESD	ESD	ESD	ENSECAG00000024350	ENSG00000139684	tr|F6XS05|F6XS05_HORSE S-formylglutathione hydrolase OS=Equus caballus OX=9796 GN=ESD PE=3 SV=2	25.2043	26.141	26.2258	26.0684	25.9184	25.9885	25.6185	22.6824	24.382	24.3266	25.0101	25.667	25.4203	24.894	24.6122	24.9802	25.4184	25.3815	24.7732	25.196	25.4432	25.3253	25.1024	24.9429	24.8097	24.6317	24.5359	24.7308	25.4514	25.4979	25.4265	23.2863	23.8147	24.1985	25.818	25.9232	25.8317	NaN	NaN	23.4057	24.4083	26.7012	26.8586
Sialic acid binding Ig like lectin 1	SIGLEC1	SIGLEC1	SIGLEC1	ENSECAG00000014218	ENSG00000088827	tr|F7D4R2|F7D4R2_HORSE Sialic acid binding Ig like lectin 1 OS=Equus caballus OX=9796 GN=SIGLEC1 PE=4 SV=3;tr|A0A5K1VNL6|A0A5K1VNL6_HORSE Sialic acid binding Ig like lectin 1 OS=Equus caballus OX=9796 GN=SIGLEC1 PE=4 SV=1;tr|F7CN95|F7CN95_HORSE Sialic acid	25.2021	25.5597	25.5687	25.5164	24.645	24.2998	24.6773	25.4646	25.4792	25.5154	25.2806	25.2906	25.2422	25.9883	26.0408	25.6882	25.2127	25.3987	25.286	25.3532	25.3895	25.3242	25.5968	25.6774	25.5552	25.4852	25.5906	25.5904	25.1387	25.2337	25.3249	23.9859	24.0446	24.1935	25.1086	25.1299	25.1017	25.6355	25.2913	25.4648	23.4821	25.1512	25.0548
Unc-80 homolog, NALCN channel complex subunit	UNC80	UNC80	UNC80	ENSECAG00000024348	ENSG00000144406	tr|A0A3Q2HSI5|A0A3Q2HSI5_HORSE Unc-80 homolog, NALCN channel complex subunit OS=Equus caballus OX=9796 GN=UNC80 PE=4 SV=1;tr|F6XF68|F6XF68_HORSE Unc-80 homolog, NALCN channel complex subunit OS=Equus caballus OX=9796 GN=UNC80 PE=4 SV=2	25.2013	NaN	NaN	NaN	NaN	NaN	NaN	NaN	NaN	NaN	NaN	NaN	NaN	NaN	NaN	NaN	NaN	NaN	NaN	NaN	NaN	NaN	NaN	NaN	NaN	NaN	NaN	NaN	NaN	24.1595	NaN	NaN	NaN	NaN	NaN	NaN	NaN	NaN	NaN	NaN	NaN	25.1578	25.3482
N-acetyl-D-glucosamine kinase	NAGK	NAGK	NAGK	ENSECAG00000013331	ENSG00000124357	tr|F7AGH6|F7AGH6_HORSE N-acetyl-D-glucosamine kinase OS=Equus caballus OX=9796 GN=NAGK PE=3 SV=1;tr|A0A5F5PR40|A0A5F5PR40_HORSE N-acetyl-D-glucosamine kinase OS=Equus caballus OX=9796 GN=NAGK PE=3 SV=1;tr|A0A3Q2HGK0|A0A3Q2HGK0_HORSE N-acetyl-D-glucosamine	25.1997	24.7835	24.9693	24.7496	25.1899	25.1027	25.2698	24.5027	24.5263	24.6655	24.7206	24.9291	24.7278	25.2931	25.2126	25.1536	25.1805	24.8796	24.8422	25.5372	25.6508	25.5698	25.1989	25.1554	25.449	25.5041	25.2157	25.3788	25.3423	25.3059	25.433	24.8695	24.6737	24.801	25.3479	25.4753	25.3226	24.807	25.1714	24.771	24.0585	25.3674	25.9727
60S ribosomal protein L4	RPL4	RPL4	RPL4	ENSECAG00000023179	ENSG00000174444	tr|F6VX41|F6VX41_HORSE 60S ribosomal protein L4 OS=Equus caballus OX=9796 GN=RPL4 PE=3 SV=3	25.1976	25.0484	25.0551	24.7885	25.3356	25.4834	25.1775	24.3479	24.3152	24.4235	23.8337	24.1182	24.0799	25.4117	25.2593	25.2474	25.4518	25.3667	25.4711	25.2224	25.7216	25.534	25.6371	25.638	25.6872	24.0332	24.1043	23.9272	25.8486	25.8927	25.934	25.9533	25.9382	25.9235	26.2129	26.0316	26.1369	24.1564	24.7764	23.8677	23.1644	NaN	NaN
60S ribosomal protein L11	LOC111772418;RPL11	*RPL11	ELOA	ENSECAG00000033631	ENSG00000011007	tr|F6UB53|F6UB53_HORSE 60S ribosomal protein L11 OS=Equus caballus OX=9796 GN=RPL11 PE=3 SV=2;tr|A0A3Q2I9B9|A0A3Q2I9B9_HORSE 60S ribosomal protein L11 OS=Equus caballus OX=9796 GN=LOC111772418 PE=3 SV=1	25.1968	25.1228	25.2413	25.0617	25.6428	25.4209	25.6724	24.9872	25.094	24.8081	24.3137	24.7338	24.7922	25.5985	25.0402	24.8588	25.726	25.5995	25.6355	25.4277	25.4906	25.331	25.9367	25.5788	26.1656	24.4934	24.5637	24.3941	25.7065	25.5531	25.8665	26.0197	26.133	25.8267	26.1453	25.9538	26.0822	24.5908	24.9262	24.7491	NaN	NaN	NaN
NADH dehydrogenase [ubiquinone] iron-sulfur protein 3, mitochondrial	NDUFS3	NDUFS3	NDUFS3	ENSECAG00000013454	ENSG00000213619	tr|A0A3Q2HAC6|A0A3Q2HAC6_HORSE NADH dehydrogenase [ubiquinone] iron-sulfur protein 3, mitochondrial OS=Equus caballus OX=9796 GN=NDUFS3 PE=3 SV=1;tr|F6ZUJ7|F6ZUJ7_HORSE NADH dehydrogenase [ubiquinone] iron-sulfur protein 3, mitochondrial OS=Equus caballus	25.1921	NaN	NaN	NaN	NaN	NaN	NaN	NaN	NaN	NaN	NaN	NaN	NaN	NaN	NaN	NaN	NaN	NaN	NaN	NaN	NaN	NaN	NaN	NaN	25.3563	NaN	NaN	NaN	25.2143	25.1364	25.1146	NaN	NaN	NaN	25.1429	25.1285	25.3571	NaN	NaN	NaN	NaN	NaN	NaN
Carboxypeptidase B2	CPB2	CPB2	CPB2	ENSECAG00000017329	ENSG00000080618	tr|A0A5F5PLV2|A0A5F5PLV2_HORSE Carboxypeptidase B2 OS=Equus caballus OX=9796 GN=CPB2 PE=3 SV=1;tr|F6PSH3|F6PSH3_HORSE Carboxypeptidase B2 OS=Equus caballus OX=9796 GN=CPB2 PE=3 SV=2	25.1913	22.4474	22.5815	23.4214	23.5529	23.8736	23.1332	24.2134	24.7186	23.6744	NaN	NaN	23.6541	22.3043	23.4912	22.3547	25.0742	24.7063	25.9518	25.7371	25.7074	25.8724	23.7234	24.006	24.099	25.8666	24.8187	25.3276	25.5143	25.3254	25.1091	25.2754	25.3922	25.3949	22.5428	22.0085	23.2215	25.6589	26.0683	26.0765	25.5379	28.3001	28.2665
Hyaluronan binding protein 2	HABP2	HABP2	HABP2	ENSECAG00000022910	ENSG00000148702	tr|F6VZ73|F6VZ73_HORSE Hyaluronan binding protein 2 OS=Equus caballus OX=9796 GN=HABP2 PE=4 SV=3;tr|A0A5F5PJC3|A0A5F5PJC3_HORSE Hyaluronan binding protein 2 OS=Equus caballus OX=9796 GN=HABP2 PE=4 SV=1	25.19	24.9781	25.0325	24.7126	25.4213	25.4178	25.4171	25.0007	24.7091	24.5191	23.9562	24.4201	23.4985	24.9096	25.0491	24.9006	24.9313	24.7721	24.7321	25.7794	25.6719	25.6297	24.3983	24.2637	24.5111	25.5668	25.0036	25.1082	24.5839	24.4539	24.4349	25.5117	25.2359	25.3323	23.5482	23.4116	23.4161	24.8823	25.5257	25.2604	23.3026	26.5773	26.2768
Myosin heavy chain 14	MYH14	MYH14	MYH14	ENSECAG00000006756	ENSG00000105357	tr|A0A3Q2H006|A0A3Q2H006_HORSE Myosin heavy chain 14 OS=Equus caballus OX=9796 GN=MYH14 PE=3 SV=2;tr|A0A3Q2H703|A0A3Q2H703_HORSE Myosin heavy chain 14 OS=Equus caballus OX=9796 GN=MYH14 PE=3 SV=2	25.1895	25.978	25.9197	25.9941	26.8289	26.6536	27.0378	25.213	24.6792	24.425	24.7083	24.8682	25.0561	25.0584	24.7875	24.9868	24.0106	24.5646	24.3308	25.3756	25.0569	25.1681	25.3587	25.2063	25.2532	23.9598	23.1091	23.5207	26.3808	26.599	26.3173	27.9811	27.9925	27.9082	26.9123	26.8558	26.9517	22.5642	23.4789	23.69	22.5333	26.6326	26.4152
Coatomer subunit beta	COPB2	COPB2	COPB2	ENSECAG00000015099	ENSG00000184432	tr|F6U783|F6U783_HORSE Coatomer subunit beta OS=Equus caballus OX=9796 GN=COPB2 PE=3 SV=2;tr|A0A3Q2HN97|A0A3Q2HN97_HORSE Coatomer subunit beta OS=Equus caballus OX=9796 GN=COPB2 PE=3 SV=1	25.1892	25.2041	24.9601	24.9329	25.6779	25.9344	26.2873	24.7373	23.155	25.1113	24.5727	24.77	24.8626	24.8412	24.885	25.2728	25.2982	24.3693	24.51	25.025	25.8406	25.8597	26.1221	25.8482	26.1291	24.478	24.3733	24.9274	26.2837	26.2143	26.4067	26.7152	26.525	26.489	26.0706	26.2939	26.2282	24.179	24.152	23.8682	24.3198	NaN	23.5139
C-1-tetrahydrofolate synthase, cytoplasmic	MTHFD1	MTHFD1	MTHFD1	ENSECAG00000015580	ENSG00000100714	tr|F6YIU8|F6YIU8_HORSE C-1-tetrahydrofolate synthase, cytoplasmic OS=Equus caballus OX=9796 GN=MTHFD1 PE=3 SV=2;tr|A0A3Q2HT03|A0A3Q2HT03_HORSE C-1-tetrahydrofolate synthase, cytoplasmic OS=Equus caballus OX=9796 GN=MTHFD1 PE=3 SV=1	25.186	25.2302	25.2039	25.2655	25.4564	25.384	25.4047	24.8929	25.0658	24.9285	24.3945	24.686	24.357	25.069	25.2237	25.2705	25.0016	24.9792	24.9996	25.0657	25.3406	25.2132	25.2417	25.3871	25.5247	25.2334	25.0194	25.0198	25.2325	25.3335	25.35	26.1097	26.0119	25.8542	25.848	25.7598	25.7528	24.5958	25.0426	24.4079	23.7811	24.6658	24.7409
RNA helicase	DDX39B	DDX39B	DDX39B	ENSECAG00000007750	ENSG00000198563	tr|F6R0A9|F6R0A9_HORSE RNA helicase OS=Equus caballus OX=9796 GN=DDX39B PE=4 SV=2;tr|A0A5F5PW07|A0A5F5PW07_HORSE RNA helicase OS=Equus caballus OX=9796 GN=DDX39B PE=4 SV=1;tr|F6UMA1|F6UMA1_HORSE RNA helicase OS=Equus caballus OX=9796 GN=DDX39B PE=4 SV=2	25.1852	25.7403	25.4489	25.7714	25.4815	25.3802	25.9655	25.3258	25.4125	25.2742	24.8984	25.1255	25.1538	25.3032	25.2676	25.2126	25.8666	25.6788	25.549	25.7439	25.0486	25.6954	25.5241	25.8619	25.6486	24.2489	24.6992	24.8226	25.8842	26.128	25.9307	26.3766	26.2157	26.3155	25.6232	25.6113	25.4312	24.3445	24.2669	24.376	24.4322	23.7069	NaN
Dynein axonemal heavy chain 5	DNAH5	DNAH5	DNAH5	ENSECAG00000014954	ENSG00000039139	tr|F6T784|F6T784_HORSE Dynein axonemal heavy chain 5 OS=Equus caballus OX=9796 GN=DNAH5 PE=3 SV=3	25.1845	27.7581	27.624	27.3892	26.6926	26.8299	26.1974	24.9786	25.4845	25.2492	25.69	25.8255	25.7046	NaN	NaN	25.3542	23.1448	25.125	25.6719	23.6687	24.978	23.5168	23.7848	24.0951	24.768	24.5913	NaN	NaN	26.1474	26.0948	26.3873	28.5889	28.7328	28.5831	25.7289	24.8428	25.2747	25.7919	26.0015	NaN	24.398	22.4932	NaN
Ras homolog family member G	RHOG	RHOG	RHOG	ENSECAG00000022965	ENSG00000177105	tr|F6VZN7|F6VZN7_HORSE Ras homolog family member G OS=Equus caballus OX=9796 GN=RHOG PE=4 SV=1	25.1832	24.356	24.6565	24.4836	25.2908	25.4368	25.3573	25.0937	25.0002	25.0228	24.5118	24.3403	24.0906	25.5445	25.14	25.1294	25.3348	25.3056	25.3907	25.5275	25.7101	25.5518	25.7794	25.7159	25.9658	24.543	24.2781	24.3364	25.5835	25.301	25.5141	23.7224	23.814	23.7768	25.8732	25.5872	25.607	24.8053	25.1922	24.3965	23.3499	25.2886	24.5985
Uncharacterized protein	LOC100054725			ENSECAG00000000910		tr|A0A3Q2I7H4|A0A3Q2I7H4_HORSE Uncharacterized protein OS=Equus caballus OX=9796 GN=LOC100054725 PE=3 SV=2	25.1804	25.1723	25.2049	25.2431	26.0302	25.8732	26.2842	24.7293	25.0792	24.8505	26.5862	26.6703	26.4289	25.1468	25.2685	24.8944	23.9945	24.2101	24.4509	25.5057	25.7177	25.6265	24.4491	NaN	24.401	25.517	24.7554	25.1191	24.4934	24.5643	24.6378	26.2568	26.0392	25.9337	24.3623	24.2173	24.1724	24.1522	24.593	24.0471	26.6523	25.2813	24.722
Peroxiredoxin-5	PRDX5	PRDX5	PRDX5	ENSECAG00000017747	ENSG00000126432	tr|F6RCA8|F6RCA8_HORSE Peroxiredoxin-5 OS=Equus caballus OX=9796 GN=PRDX5 PE=3 SV=2	25.178	25.5305	25.9966	25.7447	25.2719	24.9493	25.0263	25.2919	25.1796	25.3561	25.186	NaN	24.8886	24.9637	NaN	24.9495	NaN	NaN	24.1972	23.6713	24.3442	23.8616	25.0019	25.0571	24.9969	NaN	NaN	NaN	24.8697	24.5753	NaN	NaN	25.0443	25.1343	24.814	24.8429	24.9642	24.509	24.1477	25.2571	NaN	26.2541	26.1946
DNA damage-binding protein 1	DDB1	DDB1	DDB1	ENSECAG00000012136	ENSG00000167986	tr|F6QDR0|F6QDR0_HORSE DNA damage-binding protein 1 OS=Equus caballus OX=9796 GN=DDB1 PE=3 SV=3	25.1709	24.9764	25.1248	25.1429	25.5259	25.4486	25.4569	24.7446	24.6776	24.7665	24.493	24.976	25.2096	24.862	24.6377	24.8613	25.2374	25.0367	25.0304	25.451	25.6097	25.5307	25.4037	25.4863	25.4942	24.7428	24.5516	24.7156	25.5391	26.0451	25.8662	25.8655	26.058	26.0023	25.5955	25.4028	25.7247	23.5298	24.1485	24.4867	NaN	25.1815	24.832
UMP-CMP kinase	CMPK1	CMPK1	CMPK1	ENSECAG00000000428	ENSG00000162368	tr|F7D3E3|F7D3E3_HORSE UMP-CMP kinase OS=Equus caballus OX=9796 GN=CMPK1 PE=3 SV=2;tr|A0A5F5PYT1|A0A5F5PYT1_HORSE Cytidine/uridine monophosphate kinase 1 OS=Equus caballus OX=9796 GN=CMPK1 PE=3 SV=1	25.1682	26.9696	26.6172	26.901	25.6672	25.5499	25.9711	25.0747	24.9683	25.2626	26.089	26.2801	26.1837	24.9084	24.9583	25.047	24.7608	25.4126	25.4083	25.1973	25.0221	25.1524	25.3555	25.6194	24.7953	24.0277	24.8964	25.0334	25.3894	25.459	25.4765	23.6708	24.201	24.2664	25.4814	25.5848	25.6268	24.4941	24.1301	24.8946	24.3609	25.4601	25.8193
40S ribosomal protein S2	RPS2	RPS2		ENSECAG00000009065		tr|F6Y739|F6Y739_HORSE 40S ribosomal protein S2 OS=Equus caballus OX=9796 GN=RPS2 PE=3 SV=1;tr|A0A3Q2KRS4|A0A3Q2KRS4_HORSE 40S ribosomal protein S2 OS=Equus caballus OX=9796 PE=3 SV=1;tr|A0A5F5Q172|A0A5F5Q172_HORSE 40S ribosomal protein S2 OS=Equus caballu	25.1635	25.0581	25.1763	25.2092	25.6231	25.7381	25.5096	24.885	24.9713	24.6883	24.7968	24.6586	24.7224	25.4575	25.3565	25.2671	25.8419	25.5276	25.5097	25.4852	25.652	25.6407	25.8887	25.7695	25.9784	24.43	24.1077	24.5851	25.9987	25.9214	26.1174	26.1632	25.8506	25.7894	26.1883	25.992	25.9911	24.5634	24.7983	24.6094	23.4868	23.3327	22.7708
Syndecan binding protein	SDCBP	SDCBP	SDCBP	ENSECAG00000015053	ENSG00000137575	tr|A0A5F5PV13|A0A5F5PV13_HORSE Syndecan binding protein OS=Equus caballus OX=9796 GN=SDCBP PE=4 SV=1	25.1632	25.3288	25.6412	NaN	25.6033	25.8317	25.0388	24.9914	25.0395	24.9908	25.0256	NaN	25.2372	24.4692	24.9874	NaN	25.1368	NaN	24.9901	25.4876	25.6963	25.3752	25.2584	25.2492	25.7219	23.994	NaN	23.583	NaN	24.6778	NaN	24.0243	23.8366	24.1856	NaN	NaN	NaN	NaN	24.6738	24.6929	25.6521	26.6664	NaN
Ribosomal protein L18	RPL18	RPL18		ENSECAG00000021927		tr|A0A5F5Q4U9|A0A5F5Q4U9_HORSE Ribosomal protein L18 OS=Equus caballus OX=9796 GN=RPL18 PE=3 SV=1;tr|F6YJR6|F6YJR6_HORSE Ribosomal protein L18 OS=Equus caballus OX=9796 GN=RPL18 PE=3 SV=1;tr|A0A5F5PJQ5|A0A5F5PJQ5_HORSE Ribosomal protein L18 OS=Equus caball	25.1625	24.9156	24.9475	24.7483	25.409	25.3287	25.0882	24.6935	24.7685	24.7306	NaN	24.4559	24.0332	25.2276	25.1528	24.4853	25.3584	25.2275	25.1777	25.3977	25.4437	25.4309	25.7152	25.6733	25.9762	24.704	24.7353	24.5133	25.8616	25.7148	25.7919	26.2728	26.1366	26.1508	26.0165	25.9989	25.9942	24.2943	24.663	24.4987	23.8672	23.8864	NaN
TGF-beta receptor type-2	TGFBR2	TGFBR2	TGFBR2	ENSECAG00000015269	ENSG00000163513	tr|A0A3Q2KYD8|A0A3Q2KYD8_HORSE TGF-beta receptor type-2 OS=Equus caballus OX=9796 GN=TGFBR2 PE=3 SV=2;tr|A0A3Q2KV25|A0A3Q2KV25_HORSE TGF-beta receptor type-2 OS=Equus caballus OX=9796 GN=TGFBR2 PE=3 SV=1;tr|A0A3Q2HKT1|A0A3Q2HKT1_HORSE Serine/threonine-prot	25.1612	NaN	NaN	NaN	NaN	NaN	NaN	24.8651	NaN	NaN	NaN	NaN	NaN	NaN	NaN	NaN	NaN	NaN	NaN	NaN	NaN	NaN	NaN	NaN	NaN	NaN	NaN	NaN	NaN	NaN	NaN	NaN	NaN	NaN	NaN	NaN	NaN	25.4725	25.2725	25.0347	NaN	NaN	NaN
Septin	SEPTIN11	SEPTIN11	SEPTIN11	ENSECAG00000005768	ENSG00000138758	tr|A0A3Q2LM93|A0A3Q2LM93_HORSE Septin OS=Equus caballus OX=9796 GN=SEPTIN11 PE=3 SV=1;tr|F7E306|F7E306_HORSE Septin OS=Equus caballus OX=9796 GN=SEPTIN11 PE=3 SV=2;tr|A0A3Q2I5N3|A0A3Q2I5N3_HORSE Septin OS=Equus caballus OX=9796 GN=SEPTIN11 PE=3 SV=1;tr|A0A	25.1604	25.1779	25.2917	25.0158	25.4651	25.5472	25.3444	25.0512	25.0614	25.1281	24.7499	24.8415	24.5489	25.2853	25.3175	25.2685	24.8927	25.298	25.2214	25.1938	25.2723	25.1348	25.9487	26.0199	26.1257	24.52	24.6222	24.7355	25.6318	25.3542	25.6169	24.5255	24.3945	24.6819	26.0001	25.6619	25.7846	24.4942	24.8936	24.3413	24.3382	NaN	24.7546
Casein kinase II subunit alpha-like protein	CSNK2A1	*CSNK2A1	CSNK2A1	ENSECAG00000007532	ENSG00000101266	tr|K9K2S9|K9K2S9_HORSE Casein kinase II subunit alpha-like protein OS=Equus caballus OX=9796 GN=CSNK2A1 PE=2 SV=1;tr|F7BXZ1|F7BXZ1_HORSE Protein kinase domain-containing protein OS=Equus caballus OX=9796 GN=CSNK2A1 PE=3 SV=2;tr|A0A3Q2I8V6|A0A3Q2I8V6_HORSE	25.1593	24.566	25.724	NaN	25.1861	NaN	NaN	NaN	NaN	25.9088	NaN	NaN	NaN	NaN	25.9483	NaN	NaN	NaN	NaN	NaN	25.0493	NaN	25.9451	26.1344	25.3086	NaN	NaN	NaN	25.2799	NaN	25.1389	25.2282	25.3278	25.1363	25.4406	24.3983	24.5935	NaN	NaN	NaN	NaN	NaN	NaN
Heteroous nuclear ribonucleoprotein M	HNRNPM	HNRNPM	HNRNPM	ENSECAG00000023868	ENSG00000099783	tr|F6XAL9|F6XAL9_HORSE Heteroous nuclear ribonucleoprotein M OS=Equus caballus OX=9796 GN=HNRNPM PE=4 SV=3	25.1569	25.1088	25.2437	25.1153	25.3677	25.6254	25.584	25.0056	25.2078	25.0798	24.8259	24.3378	24.759	24.7923	24.9272	24.2816	25.8357	25.8469	25.6517	25.2505	25.6776	25.6759	26.3093	26.2066	26.5959	23.6134	23.5686	23.1267	26.0981	26.0921	25.8508	25.5557	25.6463	25.3583	26.0732	25.8988	26.1961	24.786	24.3691	24.9033	24.0855	25.0756	25.0444
Phosphatidylethanolamine binding protein 1	PEBP1	PEBP1	PEBP1	ENSECAG00000024564	ENSG00000089220	tr|F6QXW2|F6QXW2_HORSE Phosphatidylethanolamine binding protein 1 OS=Equus caballus OX=9796 GN=PEBP1 PE=3 SV=3	25.156	25.2612	25.3748	25.1163	26.0237	26.01	26.1409	24.4966	NaN	24.2941	24.2843	25.194	25.3098	NaN	NaN	24.4679	23.9597	NaN	NaN	24.4059	24.5847	24.8205	25.6737	25.9918	26.1231	24.0732	NaN	24.4499	25.2646	25.3226	25.5913	NaN	NaN	24.0918	26.0217	26.2736	26.0703	24.6126	NaN	24.7473	25.3957	26.0338	25.6716
RNA binding motif protein 12	RBM12	RBM12	RBM12	ENSECAG00000021997	ENSG00000244462	tr|A0A3Q2HQE1|A0A3Q2HQE1_HORSE RNA binding motif protein 12 OS=Equus caballus OX=9796 GN=RBM12 PE=3 SV=2	25.1512	25.7277	25.845	25.771	25.4294	25.533	25.457	25.9701	25.9516	25.8654	25.4808	25.6699	25.7004	25.4892	25.6803	25.5989	25.5251	25.3303	25.3284	25.1431	25.1872	25.0115	25.5633	25.78	25.3341	25.569	25.2748	25.5905	25.5065	25.4683	25.5065	25.6382	25.5045	25.5054	25.2522	25.5919	25.4844	24.69	24.8831	24.3961	25.2079	24.6883	24.0799
Aldo-keto reductase family 1 member B	AKR1B1	AKR1B1	AKR1B1	ENSECAG00000014271	ENSG00000085662	tr|F7DMQ3|F7DMQ3_HORSE Aldo-keto reductase family 1 member B OS=Equus caballus OX=9796 GN=AKR1B1 PE=3 SV=2;tr|A0A3Q2HCD2|A0A3Q2HCD2_HORSE Aldo-keto reductase family 1 member B OS=Equus caballus OX=9796 GN=AKR1B1 PE=3 SV=1	25.1425	25.9488	25.9684	25.7796	25.471	25.5265	25.254	24.083	24.6754	23.9496	25.5506	25.7114	25.7231	24.9966	25.1199	25.002	24.6023	25.2539	25.0696	23.706	24.3704	23.6394	25.4671	25.2833	25.1156	22.9626	NaN	22.8031	25.3236	25.2151	24.7724	21.3249	23.2064	21.8003	25.4497	25.6408	25.2565	24.8048	24.7956	24.6319	24.4497	27.199	26.8292
T-complex protein 1 subunit epsilon	CCT5	CCT5	CCT5	ENSECAG00000019192	ENSG00000150753	tr|F6UH83|F6UH83_HORSE T-complex protein 1 subunit epsilon OS=Equus caballus OX=9796 GN=CCT5 PE=3 SV=2;tr|A0A5F5PRX8|A0A5F5PRX8_HORSE T-complex protein 1 subunit epsilon OS=Equus caballus OX=9796 GN=CCT5 PE=3 SV=1;tr|A0A5F5PY99|A0A5F5PY99_HORSE Chaperonin	25.1416	25.6429	25.7116	25.547	25.403	25.574	25.6877	25.0442	24.9979	25.011	25.3247	25.3767	25.1794	25.3344	25.5699	25.4306	25.2893	25.267	25.2349	25.4313	25.5169	25.4726	25.6349	25.5908	25.6478	25.0576	24.7326	25.1104	25.545	25.7427	25.6013	26.5403	26.5597	26.4124	25.7849	25.6654	25.695	24.6128	24.5792	24.2058	23.7475	23.7057	24.7415
G protein-coupled receptor class C group 5 member A	GPRC5A	GPRC5A	GPRC5A	ENSECAG00000014921	ENSG00000013588	tr|F7DS71|F7DS71_HORSE G protein-coupled receptor class C group 5 member A OS=Equus caballus OX=9796 GN=GPRC5A PE=4 SV=2	25.1374	24.4514	24.5334	24.2629	25.0337	24.9007	24.8824	24.316	24.4092	24.2859	23.7935	23.9027	24.3337	22.6215	22.3343	NaN	25.4187	25.4227	25.4063	25.2921	25.0712	25.1956	25.1698	25.2437	24.9968	NaN	NaN	NaN	25.4931	25.299	25.2588	22.8249	23.2061	22.8891	25.4694	25.3408	25.2783	25.3937	24.8847	25.2335	23.4666	27.3144	27.0457
Cathelicidin antimicrobial peptide	LOC100064703			ENSECAG00000024563		tr|F6RP73|F6RP73_HORSE Cathelicidin antimicrobial peptide OS=Equus caballus OX=9796 GN=LOC100064703 PE=3 SV=2	25.1373	24.0376	23.8266	23.811	25.1158	26.2477	25.8694	27.5295	27.8564	27.5211	26.4534	25.748	26.6506	24.9476	25.2288	25.4206	25.9316	26.6676	25.9372	26.0434	25.5948	25.4121	24.1912	24.3283	24.2317	23.6596	NaN	23.2288	23.4827	24.0304	23.7212	23.6242	23.3609	22.9954	23.7392	23.3669	23.3598	24.452	24.3431	24.4354	28.4427	NaN	NaN
Lipocalin 2	LCN2	LCN2	LCN2	ENSECAG00000020957	ENSG00000148346	tr|F6TIR2|F6TIR2_HORSE Lipocalin 2 OS=Equus caballus OX=9796 GN=LCN2 PE=3 SV=3;tr|A0A3Q2HN87|A0A3Q2HN87_HORSE Lipocalin 2 OS=Equus caballus OX=9796 GN=LCN2 PE=3 SV=2	25.1338	25.653	25.633	25.6236	25.1983	25.4909	25.3697	26.2722	26.4896	26.3185	25.5605	25.6783	25.5961	25.6426	25.4736	25.336	26.0148	25.9685	25.814	25.6664	24.9085	25.9603	24.911	25.2096	24.6686	24.8506	25.0674	25.0813	23.7657	23.5063	23.064	24.5244	24.4006	24.8294	24.7248	24.7253	24.8169	25.5201	25.0461	25.4347	30.0482	23.4042	NaN
Dickkopf WNT signaling pathway inhibitor 3	DKK3	DKK3	DKK3	ENSECAG00000022804	ENSG00000050165	tr|F6WE78|F6WE78_HORSE Dickkopf WNT signaling pathway inhibitor 3 OS=Equus caballus OX=9796 GN=DKK3 PE=3 SV=2;tr|A0A3Q2GWC7|A0A3Q2GWC7_HORSE Dickkopf WNT signaling pathway inhibitor 3 OS=Equus caballus OX=9796 GN=DKK3 PE=3 SV=1	25.1332	24.8013	24.9075	24.6301	24.1105	23.9715	23.4491	24.873	24.7586	24.9532	25.271	25.038	25.0453	26.2814	26.1293	25.5971	25.4671	25.4256	25.8289	26.9517	26.7629	26.6791	24.979	24.9668	24.3323	24.268	25.4607	25.6611	25.0822	25.0284	24.8992	26.3809	26.3695	26.5317	23.7133	23.9563	24.3145	26.4805	25.3277	26.0327	22.1606	25.592	25.6846
60S ribosomal protein L8	RPL8	RPL8	RPL8	ENSECAG00000008403	ENSG00000161016	tr|F6WB41|F6WB41_HORSE 60S ribosomal protein L8 OS=Equus caballus OX=9796 GN=RPL8 PE=3 SV=2	25.1243	25.4699	23.7074	25.4291	25.2658	25.0867	25.3406	25.3578	24.3188	25.4887	25.0687	25.3482	25.2517	23.9387	25.0026	26.0277	25.7816	26.0226	25.8256	25.704	25.9951	25.7659	25.7274	25.4762	25.7857	24.6142	24.5868	23.6573	24.3707	24.4427	25.3765	26.5736	26.5869	26.6787	25.6707	25.6254	25.8036	24.7411	24.8224	23.2186	24.1119	NaN	NaN
Eukaryotic translation elongation factor 1 delta	EEF1D	EEF1D	EEF1D	ENSECAG00000007976	ENSG00000104529	tr|F6UNR3|F6UNR3_HORSE Eukaryotic translation elongation factor 1 delta OS=Equus caballus OX=9796 GN=EEF1D PE=3 SV=1	25.1162	25.0565	25.0554	24.7994	25.0175	25.0228	25.2246	24.3173	24.548	24.6254	24.8306	24.5038	24.5675	25.1084	25.0784	24.8493	25.0419	24.9834	25.0112	25.0453	25.2408	25.0393	25.3388	25.3238	25.3069	25.0835	25.1246	24.9867	25.6172	25.5016	25.5591	26.3388	26.301	26.2666	25.583	25.6599	25.624	23.6918	24.3292	23.9483	24.035	25.2224	25.0153
Catalase	CAT	CAT	CAT	ENSECAG00000019408	ENSG00000121691	tr|F7D854|F7D854_HORSE Catalase OS=Equus caballus OX=9796 GN=CAT PE=3 SV=3	25.1152	24.2937	24.4696	24.2659	25.3903	25.2779	25.5982	NaN	NaN	NaN	NaN	24.219	NaN	25.054	NaN	24.9885	NaN	NaN	NaN	NaN	NaN	NaN	25.0649	25.4285	25.8723	NaN	NaN	NaN	NaN	NaN	NaN	NaN	NaN	NaN	25.5912	25.1711	25.7374	NaN	NaN	NaN	NaN	NaN	NaN
Receptor expression-enhancing protein	REEP5	REEP5	REEP5	ENSECAG00000007767	ENSG00000129625	tr|F7DGY6|F7DGY6_HORSE Receptor expression-enhancing protein OS=Equus caballus OX=9796 GN=REEP5 PE=3 SV=2	25.1111	NaN	24.6953	NaN	25.3915	25.0905	25.2527	24.68	25.3139	25.01	24.7166	NaN	24.7072	25.3158	25.3498	25.2641	25.4521	25.6217	25.127	25.7849	25.1461	25.5973	25.4117	26.0179	25.39	NaN	NaN	NaN	25.3652	25.2449	25.6755	NaN	24.2471	NaN	25.6278	25.0553	25.372	NaN	NaN	24.7373	NaN	NaN	NaN
Charged multivesicular body protein 4B	CHMP4B	CHMP4B	CHMP4B	ENSECAG00000008311	ENSG00000101421	tr|F6V2B6|F6V2B6_HORSE Charged multivesicular body protein 4B OS=Equus caballus OX=9796 GN=CHMP4B PE=3 SV=2	25.104	25.4985	25.4948	25.6572	25.5513	25.5477	25.612	24.8884	NaN	24.7389	24.8627	24.7335	24.8417	25.2511	24.9592	24.8658	24.9557	25.1405	24.9912	25.0604	25.2881	24.9519	25.8175	25.605	25.5732	24.8776	25.2935	25.2263	25.484	25.5328	25.4135	25.2168	25.1963	25.3082	25.7319	26.0195	26.0617	24.9083	24.4431	25.7579	25.8219	24.9869	24.8659
60S ribosomal protein L6	RPL6	*RPL6	RPL6	ENSECAG00000017514	ENSG00000089009	tr|F6QF58|F6QF58_HORSE 60S ribosomal protein L6 OS=Equus caballus OX=9796 GN=RPL6 PE=3 SV=2	25.1032	24.9485	24.9203	24.8628	25.6174	25.4555	25.445	24.8886	25.1009	24.9205	24.5241	24.468	24.543	25.336	25.4357	25.5214	25.6058	25.6206	25.7496	25.5547	25.3261	25.6283	26.1872	26.1619	25.7078	24.084	23.9704	23.938	26.2096	26.1072	25.9546	25.9847	26.0899	26.0055	25.8223	26.0489	25.8625	24.3514	24.3492	23.8956	23.1053	22.2649	NaN
40S ribosomal protein S3a	RPS3A	RPS3A		ENSECAG00000009573		tr|F6Z1Z7|F6Z1Z7_HORSE 40S ribosomal protein S3a OS=Equus caballus OX=9796 GN=RPS3A PE=3 SV=2	25.0889	24.8752	25.0364	24.7253	25.2673	25.1352	25.1328	24.5446	24.4733	24.7179	NaN	24.4922	24.7356	25.2353	24.9886	25.3688	25.5182	25.2539	25.3621	25.231	25.1638	25.1972	25.5869	25.5843	25.5907	24.8898	24.6134	24.7784	25.5896	25.6245	25.6024	25.5964	25.7722	26.0015	26.026	25.8282	25.9552	24.5616	24.4823	24.3442	24.5222	NaN	NaN
Intraflagellar transport 80	IFT80	IFT80	IFT80	ENSECAG00000009494	ENSG00000068885	tr|A0A5F5PLS2|A0A5F5PLS2_HORSE Intraflagellar transport 80 OS=Equus caballus OX=9796 GN=IFT80 PE=4 SV=1;tr|F6Z6H5|F6Z6H5_HORSE Intraflagellar transport 80 OS=Equus caballus OX=9796 GN=IFT80 PE=4 SV=1	25.0826	NaN	NaN	NaN	NaN	NaN	NaN	NaN	NaN	NaN	NaN	NaN	NaN	NaN	NaN	NaN	NaN	NaN	NaN	NaN	NaN	NaN	NaN	NaN	NaN	NaN	NaN	NaN	NaN	NaN	NaN	25.2371	25.027	24.9836	NaN	NaN	NaN	NaN	NaN	NaN	NaN	NaN	NaN
receptor protein-tyrosine kinase	AXL	AXL	AXL	ENSECAG00000011471	ENSG00000167601	tr|F6VEV4|F6VEV4_HORSE receptor protein-tyrosine kinase OS=Equus caballus OX=9796 GN=AXL PE=3 SV=2	25.0795	25.2758	24.2168	25.2451	23.6524	24.1705	24.1687	24.8932	24.3934	24.2846	25.5048	25.7965	25.1919	26.2009	26.3957	26.0284	23.8828	24.8755	23.7793	23.5679	24.6167	24.3027	25.5125	25.2722	24.8677	24.479	25.208	25.0491	25.4139	25.0621	25.5377	NaN	NaN	22.7245	24.1459	24.5244	22.9302	25.7682	25.0935	24.6978	25.4322	22.9656	NaN
TNF alpha induced protein 8 like 2	TNFAIP8L2	TNFAIP8L2	TNFAIP8L2	ENSECAG00000007696	ENSG00000163154	tr|F7DLW1|F7DLW1_HORSE TNF alpha induced protein 8 like 2 OS=Equus caballus OX=9796 GN=TNFAIP8L2 PE=4 SV=1	25.0752	NaN	NaN	NaN	NaN	NaN	NaN	NaN	NaN	NaN	NaN	NaN	NaN	24.9364	NaN	24.5226	NaN	NaN	24.5273	NaN	NaN	NaN	25.0698	25.048	25.764	NaN	NaN	NaN	NaN	NaN	NaN	NaN	NaN	NaN	24.4384	25.4562	25.1431	NaN	NaN	NaN	NaN	NaN	NaN
Plectin	PLEC	PLEC	PLEC	ENSECAG00000015514	ENSG00000178209	tr|A0A5F5PF61|A0A5F5PF61_HORSE Plectin OS=Equus caballus OX=9796 GN=PLEC PE=4 SV=1;tr|F6WQF0|F6WQF0_HORSE Plectin OS=Equus caballus OX=9796 GN=PLEC PE=4 SV=3;tr|F6WPZ3|F6WPZ3_HORSE Plectin OS=Equus caballus OX=9796 GN=PLEC PE=4 SV=3;tr|A0A5F5PLQ2|A0A5F5PLQ	25.0741	24.9425	24.896	24.837	25.3933	25.3046	25.44	24.7998	24.9178	24.7998	24.0755	23.6571	24.2779	25.2083	25.4608	25.3198	25.6194	25.6639	25.5965	26.504	26.6979	26.5938	26.6099	26.6002	26.6952	23.7975	22.8293	23.7939	26.2247	26.2854	26.2615	24.0152	24.0585	23.9801	26.2341	26.2498	26.1731	25.12	25.4677	25.2383	21.6971	20.378	21.5363
Bifunctional purine biosynthesis protein ATIC	ATIC	ATIC	ATIC	ENSECAG00000014653	ENSG00000138363	tr|F7C555|F7C555_HORSE Bifunctional purine biosynthesis protein ATIC OS=Equus caballus OX=9796 GN=ATIC PE=3 SV=2	25.0722	25.3017	25.1777	25.1234	25.2604	25.1681	25.2455	24.5676	24.617	24.6391	24.8916	24.9072	24.9787	24.7595	24.983	24.733	24.9421	24.6137	24.803	24.6499	24.8946	24.579	25.1329	25.0953	25.3823	24.7891	24.235	24.6214	25.2073	25.1792	25.2214	25.0802	25.048	24.9655	25.4689	25.3055	25.3148	24.6182	25.0993	24.2458	23.4817	25.6936	25.4951
Prostaglandin reductase 1	PTGR1	PTGR1	PTGR1	ENSECAG00000004698	ENSG00000106853	tr|F6PWC8|F6PWC8_HORSE Prostaglandin reductase 1 OS=Equus caballus OX=9796 GN=PTGR1 PE=3 SV=2;tr|A0A5F5PMB4|A0A5F5PMB4_HORSE Prostaglandin reductase 1 OS=Equus caballus OX=9796 GN=PTGR1 PE=3 SV=1	25.0692	25.0852	25.0288	25.1012	24.8189	24.8079	24.7019	24.9704	24.906	24.662	24.174	24.6428	24.845	25.3416	25.3112	25.3079	24.9602	24.5916	24.7888	24.8285	24.8809	24.9261	25.8561	25.8694	25.7874	25.7904	25.6806	25.7638	25.2787	25.3588	25.2691	25.8383	25.8363	26.0506	26.3578	26.2914	26.3509	24.9362	24.9303	25.3209	23.3927	25.4911	25.2621
T-complex protein 1 subunit beta	CCT2	CCT2	CCT2	ENSECAG00000020755	ENSG00000166226	tr|A0A3Q2HFS3|A0A3Q2HFS3_HORSE T-complex protein 1 subunit beta OS=Equus caballus OX=9796 GN=CCT2 PE=3 SV=1;tr|F6TK05|F6TK05_HORSE T-complex protein 1 subunit beta OS=Equus caballus OX=9796 GN=CCT2 PE=3 SV=2;tr|A0A3Q2GXR2|A0A3Q2GXR2_HORSE T-complex protein	25.0685	25.4479	25.5629	25.4783	25.472	25.5364	25.8129	24.4836	24.8517	24.8695	25.1742	24.7802	24.8693	24.7967	25.1268	24.9248	25.2509	25.1923	25.224	25.4559	25.2796	25.1666	25.3648	25.502	25.507	24.8852	24.7327	24.711	25.4718	25.4844	25.4154	26.1596	26.0973	26.0299	25.8239	25.9511	25.8038	24.3938	24.8671	23.2371	NaN	24.0237	24.3753
Serine protease 8	PRSS8	PRSS8	PRSS8	ENSECAG00000013572	ENSG00000052344	tr|F7BC37|F7BC37_HORSE Serine protease 8 OS=Equus caballus OX=9796 GN=PRSS8 PE=4 SV=3	25.068	24.9602	25.2118	25.0889	25.4959	25.2578	25.735	24.4172	24.699	24.5492	25.4714	25.3156	25.356	24.9888	25.2767	24.9765	24.9062	25.1656	25.2324	23.5545	23.9634	23.5431	23.8471	23.889	24.3418	24.9912	24.7257	24.8551	25.926	25.9726	25.8615	24.3596	23.9471	23.9427	23.4735	23.2035	23.1568	24.5234	25.1567	24.7297	24.0772	26.3174	26.0219
Ig-like domain-containing protein	DQA	*DQA		ENSECAG00000024259		tr|A0A3Q2IAA4|A0A3Q2IAA4_HORSE Ig-like domain-containing protein OS=Equus caballus OX=9796 GN=DQA PE=3 SV=1;tr|F6ZJJ9|F6ZJJ9_HORSE Ig-like domain-containing protein OS=Equus caballus OX=9796 GN=DQA PE=3 SV=2	25.0666	NaN	NaN	NaN	24.7776	24.1897	NaN	NaN	NaN	25.2344	NaN	NaN	NaN	NaN	NaN	NaN	NaN	NaN	NaN	25.3604	25.3286	25.2966	NaN	NaN	NaN	24.4114	24.7708	24.7586	26.0591	26.5382	26.3159	NaN	NaN	NaN	NaN	NaN	NaN	NaN	NaN	NaN	NaN	NaN	24.0107
Ig-like domain-containing protein	LOC100069166;LOC100069277;LOC100069287			ENSECAG00000026978		tr|F6T1X0|F6T1X0_HORSE Ig-like domain-containing protein OS=Equus caballus OX=9796 GN=LOC100069277 PE=4 SV=3;tr|A0A5F5PJE3|A0A5F5PJE3_HORSE Ig-like domain-containing protein OS=Equus caballus OX=9796 GN=LOC100069166 PE=4 SV=1;tr|A0A3Q2KNH2|A0A3Q2KNH2_HORSE	25.0618	NaN	NaN	NaN	25.1272	25.1087	25.3115	24.6426	NaN	24.4941	26.188	26.0869	26.1076	25.3343	25.1862	25.233	24.826	24.8375	24.7376	24.1432	NaN	24.913	NaN	NaN	NaN	25.8245	25.5518	25.8777	NaN	NaN	NaN	26.7174	26.5171	26.9185	22.8678	22.3596	22.6198	24.1159	NaN	24.3503	26.4176	NaN	NaN
40S ribosomal protein S26	RPS26	RPS26	RPS26	ENSECAG00000024268	ENSG00000197728	tr|F6YKH4|F6YKH4_HORSE 40S ribosomal protein S26 OS=Equus caballus OX=9796 GN=RPS26 PE=3 SV=1	25.0618	NaN	NaN	24.5725	25.2912	25.3385	25.5787	NaN	24.2743	23.9718	NaN	23.9902	NaN	25.1864	25.1354	24.9158	25.0891	24.5402	25.4085	24.9886	25.3641	24.9668	25.7099	25.4762	26.2642	24.4131	NaN	NaN	25.0685	25.5151	25.5647	25.8999	25.8181	25.4867	26.1585	25.9703	26.0226	24.3523	24.7984	NaN	24.2373	23.4961	23.2587
Ribosomal protein S6 kinase	RPS6KA1	RPS6KA1	RPS6KA1	ENSECAG00000016238	ENSG00000117676	tr|A0A3Q2GTT1|A0A3Q2GTT1_HORSE Ribosomal protein S6 kinase OS=Equus caballus OX=9796 GN=RPS6KA1 PE=3 SV=1;tr|F6S354|F6S354_HORSE Ribosomal protein S6 kinase OS=Equus caballus OX=9796 GN=RPS6KA1 PE=3 SV=2;tr|F6RWB8|F6RWB8_HORSE Ribosomal protein S6 kinase O	25.0589	24.6863	27.7402	26.3483	26.135	24.241	NaN	25.3844	NaN	25.1365	NaN	NaN	NaN	NaN	NaN	NaN	NaN	NaN	25.7116	25.2229	25.3104	NaN	24.3319	24.3487	24.431	NaN	NaN	NaN	24.929	25.2201	25.1349	24.8548	23.9265	NaN	24.9389	24.9293	24.3741	24.2819	25.6363	NaN	26.4758	NaN	NaN
protein deglycase	PARK7	PARK7	PARK7	ENSECAG00000017251	ENSG00000116288	tr|F6WPB4|F6WPB4_HORSE protein deglycase OS=Equus caballus OX=9796 GN=PARK7 PE=3 SV=2;tr|A0A5F5PFH0|A0A5F5PFH0_HORSE Parkinsonism associated deglycase OS=Equus caballus OX=9796 GN=PARK7 PE=4 SV=1;tr|A0A3Q2I6V8|A0A3Q2I6V8_HORSE protein deglycase OS=Equus ca	25.0588	26.7079	26.7834	26.6927	25.4865	25.0196	25.5451	25.7653	26.0082	26.0459	26.7713	26.668	26.8514	26.2987	26.2193	26.2355	25.7435	26.2622	26.0273	24.889	24.4076	24.9957	26.1521	26.2078	25.3381	24.0254	24.6332	24.7029	25.303	25.3152	25.3297	24.9803	25.0921	25.2905	25.2644	25.0684	25.4704	24.9289	23.5599	24.9259	25.1736	25.079	24.8425
Ubiquitin thioesterase	OTUB1	OTUB1	OTUB1	ENSECAG00000033949	ENSG00000167770	tr|A0A5F5PH49|A0A5F5PH49_HORSE Ubiquitin thioesterase OS=Equus caballus OX=9796 GN=OTUB1 PE=3 SV=1;tr|A0A5F5PUH5|A0A5F5PUH5_HORSE ubiquitinyl hydrolase 1 OS=Equus caballus OX=9796 GN=OTUB1 PE=4 SV=1	25.0586	25.9864	25.9267	26.0148	25.1247	25.2954	25.3354	24.944	25.0211	24.6206	25.4276	25.3364	25.6051	24.9027	24.6309	24.7426	24.7766	25.052	24.9621	25.2822	25.1933	25.3506	24.7451	24.9389	24.6638	24.8773	25.5068	24.6851	25.0889	25.1387	25.1225	25.7303	25.7794	25.7715	25.0052	25.0327	25.0518	24.4278	24.0752	23.9691	24.342	25.2821	25.2683
Calponin	CNN2	CNN2	CNN2	ENSECAG00000032097	ENSG00000064666	tr|A0A3Q2GW77|A0A3Q2GW77_HORSE Calponin OS=Equus caballus OX=9796 GN=CNN2 PE=3 SV=1;tr|A0A3Q2HEE5|A0A3Q2HEE5_HORSE Calponin OS=Equus caballus OX=9796 GN=CNN2 PE=3 SV=1	25.0585	NaN	NaN	NaN	25.9956	24.707	25.8722	24.9367	25.0235	24.9673	25.324	NaN	25.3622	24.4984	25.193	24.5095	25.6706	25.7913	26.2621	25.0154	25.3158	25.077	25.7527	25.8904	25.4639	NaN	25.1964	23.9878	25.1715	25.8142	25.9633	23.5463	24.2998	NaN	24.7472	24.8042	24.8235	24.5074	NaN	24.7532	NaN	NaN	NaN
Low molecular weight phosphotyrosine protein phosphatase	ACP1	ACP1	ACP1	ENSECAG00000010079	ENSG00000143727	tr|F6RLF4|F6RLF4_HORSE Low molecular weight phosphotyrosine protein phosphatase OS=Equus caballus OX=9796 GN=ACP1 PE=3 SV=3;tr|A0A5F5PJS8|A0A5F5PJS8_HORSE Acid phosphatase 1 OS=Equus caballus OX=9796 GN=ACP1 PE=4 SV=1	25.0582	NaN	24.6636	NaN	NaN	NaN	24.6672	24.6906	24.6552	24.8277	NaN	NaN	NaN	NaN	NaN	NaN	NaN	NaN	24.5004	24.5046	24.5291	24.6246	NaN	NaN	24.4185	NaN	NaN	NaN	NaN	NaN	NaN	NaN	NaN	NaN	NaN	NaN	NaN	NaN	NaN	NaN	24.5975	25.6965	25.444
MHC class II DQ-beta chain	DQB	*DQB	HLA-DQB1	ENSECAG00000017143	ENSG00000179344	tr|A0A3Q2H789|A0A3Q2H789_HORSE MHC class II DQ-beta chain OS=Equus caballus OX=9796 GN=DQB PE=4 SV=1;tr|F6Z8R9|F6Z8R9_HORSE MHC class II DQ-beta chain OS=Equus caballus OX=9796 GN=DQB PE=4 SV=3	25.0551	25.7062	25.0136	NaN	26.4409	26.3243	26.7813	24.4454	25.3811	24.3568	24.47	24.2947	24.3498	NaN	NaN	23.0497	24.6186	25.3236	25.3087	NaN	NaN	NaN	25.2954	25.2558	25.4043	NaN	NaN	NaN	25.4067	24.188	24.9854	25.0657	24.9299	25.1801	25.5617	25.6185	25.3007	25.0092	25.4422	24.8696	NaN	NaN	NaN
Karyopherin subunit beta 1	KPNB1	KPNB1	KPNB1	ENSECAG00000014560	ENSG00000108424	tr|F7DTB6|F7DTB6_HORSE Karyopherin subunit beta 1 OS=Equus caballus OX=9796 GN=KPNB1 PE=3 SV=2;tr|A0A3Q2HNC5|A0A3Q2HNC5_HORSE Karyopherin subunit beta 1 OS=Equus caballus OX=9796 GN=KPNB1 PE=4 SV=2	25.0547	24.961	25.1359	25.0884	25.6726	25.543	25.5882	24.8143	24.6079	24.7174	24.6566	24.8823	24.85	24.9928	25.0757	25.077	25.2219	25.2292	25.295	25.2021	25.3579	25.2345	25.4079	25.4071	25.7765	24.4561	23.1035	24.122	25.4545	25.5364	25.5208	25.4055	25.4373	25.2772	25.7334	25.6183	25.6683	24.5746	24.9171	24.3313	22.462	24.7882	24.5917
Glutathione S-transferase	GSTM3	GSTM3	GSTM3	ENSECAG00000018832	ENSG00000134202	tr|F7BKK5|F7BKK5_HORSE Glutathione S-transferase OS=Equus caballus OX=9796 GN=GSTM3 PE=3 SV=2	25.0486	25.9851	26.0327	26.1485	25.3776	25.6822	25.6249	24.8647	24.7202	24.6186	25.7265	25.9752	25.9837	22.7781	22.6808	24.8921	23.022	24.4926	25.0082	24.1197	24.0004	24.9331	24.5315	24.7207	24.1335	24.479	24.3074	24.8314	25.1968	25.3551	25.5511	26.6951	26.6415	26.5455	24.9766	25.1009	25.1078	21.9244	NaN	21.6005	24.9109	26.0612	25.6743
Sushi domain-containing protein				ENSECAG00000006816		tr|F7E2N9|F7E2N9_HORSE Sushi domain-containing protein OS=Equus caballus OX=9796 PE=4 SV=3	25.048	25.2678	NaN	25.0787	25.7558	25.8627	25.7476	NaN	NaN	NaN	NaN	NaN	NaN	NaN	23.9083	NaN	NaN	NaN	NaN	24.3007	24.4744	NaN	NaN	NaN	NaN	NaN	NaN	NaN	NaN	NaN	NaN	24.977	24.9266	24.818	25.1183	24.8416	24.9276	NaN	NaN	NaN	26.1842	NaN	NaN
Intraflagellar transport 81	IFT81	IFT81	IFT81	ENSECAG00000015471	ENSG00000122970	tr|A0A3Q2HY54|A0A3Q2HY54_HORSE Intraflagellar transport 81 OS=Equus caballus OX=9796 GN=IFT81 PE=4 SV=1	25.0371	NaN	NaN	NaN	NaN	NaN	NaN	NaN	NaN	NaN	NaN	NaN	NaN	NaN	NaN	NaN	NaN	NaN	NaN	NaN	NaN	NaN	NaN	NaN	NaN	NaN	NaN	NaN	NaN	NaN	NaN	24.851	25.0414	24.7682	NaN	NaN	NaN	NaN	NaN	NaN	NaN	NaN	NaN
Serpin family A member 7	SERPINA7	SERPINA7	SERPINA7	ENSECAG00000011859	ENSG00000123561	tr|F6ZRF6|F6ZRF6_HORSE Serpin family A member 7 OS=Equus caballus OX=9796 GN=SERPINA7 PE=3 SV=3	25.0306	25.2542	25.1624	24.9934	23.4801	24.0315	24.0545	25.7013	25.9165	25.7452	25.6962	25.5716	25.4998	25.3141	25.4551	25.2325	24.4333	24.412	24.6205	NaN	NaN	NaN	24.557	24.4931	24.7567	24.2819	23.7699	23.0156	24.8747	25.0653	25.1297	22.8207	22.7401	22.4846	24.575	24.142	24.3292	26.1587	26.152	25.8578	23.787	25.1807	24.991
Bactericidal permeability-increasing protein	BPI	BPI	BPI	ENSECAG00000022085	ENSG00000101425	tr|A0A3Q2KJ87|A0A3Q2KJ87_HORSE Bactericidal permeability-increasing protein OS=Equus caballus OX=9796 GN=BPI PE=3 SV=2;tr|A0A3Q2KYS2|A0A3Q2KYS2_HORSE Bactericidal permeability-increasing protein OS=Equus caballus OX=9796 GN=BPI PE=3 SV=1;tr|F6ZHZ3|F6ZHZ3_H	25.0285	23.0153	23.0196	23.9095	25.0373	25.0236	25.0156	26.9639	27.137	26.8964	25.5083	25.3693	25.6	23.723	24.458	24.7059	25.4591	25.1467	25.3214	24.5867	24.886	24.6164	24.3527	24.0914	24.3047	NaN	NaN	NaN	22.568	NaN	22.6768	NaN	NaN	NaN	NaN	NaN	NaN	NaN	NaN	NaN	26.3258	NaN	NaN
Fructose-bisphosphate aldolase	ALDOC	ALDOC	ALDOC	ENSECAG00000013037	ENSG00000109107	tr|F6ZP69|F6ZP69_HORSE Fructose-bisphosphate aldolase OS=Equus caballus OX=9796 GN=ALDOC PE=3 SV=3;tr|A0A3Q2LD29|A0A3Q2LD29_HORSE Fructose-bisphosphate aldolase OS=Equus caballus OX=9796 GN=ALDOC PE=3 SV=2	25.0213	25.3274	25.2367	25.1312	25.131	24.9827	24.8563	25.0897	24.8262	24.7236	25.1546	25.2453	24.9971	24.2884	24.3012	23.9652	25.0503	24.9394	24.6238	23.4669	23.6315	23.6656	25.2482	25.1384	25.5519	24.9905	24.9484	24.2609	24.8628	24.6242	24.2876	23.2471	23.6956	23.3867	25.2863	25.4219	25.3193	25.1781	25.2234	24.9083	25.2106	25.6999	24.9948
phosphoenolpyruvate carboxykinase (GTP)	PCK2	PCK2	PCK2	ENSECAG00000013913	ENSG00000100889	tr|F6ZWS0|F6ZWS0_HORSE phosphoenolpyruvate carboxykinase (GTP) OS=Equus caballus OX=9796 GN=PCK2 PE=3 SV=2;tr|A0A3Q2HYF0|A0A3Q2HYF0_HORSE phosphoenolpyruvate carboxykinase (GTP) OS=Equus caballus OX=9796 GN=PCK2 PE=3 SV=1;tr|A0A3Q2GWV9|A0A3Q2GWV9_HORSE pho	25.0213	23.8304	23.5784	NaN	25.0701	24.0715	24.7143	NaN	24.6001	NaN	NaN	NaN	NaN	27.8121	27.806	27.3605	NaN	NaN	NaN	25.2188	24.9843	24.9912	25.249	25.23	25.7049	NaN	NaN	NaN	25.1979	25.0602	25.2189	NaN	NaN	NaN	25.3573	25.0115	25.1481	23.755	23.868	NaN	NaN	NaN	NaN
Amine oxidase	AOC3;G6PC1	*AOC3	AOC3	ENSECAG00000008739	ENSG00000131471	tr|F6T7X3|F6T7X3_HORSE Amine oxidase OS=Equus caballus OX=9796 GN=AOC3 PE=3 SV=1;tr|F7DLT3|F7DLT3_HORSE Amine oxidase OS=Equus caballus OX=9796 GN=G6PC1 PE=3 SV=2;tr|A0A5F5Q2K6|A0A5F5Q2K6_HORSE Amine oxidase OS=Equus caballus OX=9796 GN=AOC3 PE=3 SV=1	25.0149	24.3023	24.4743	24.4391	NaN	23.7852	24.043	24.5179	24.6951	24.6813	25.2081	25.0948	25.1943	24.4482	24.6113	23.9798	25.0626	24.6331	24.9162	25.41	25.648	25.3576	24.9247	24.9317	25.1876	25.2881	25.3951	25.5244	24.7821	24.7274	24.5099	25.1023	24.8231	24.8977	23.9365	23.849	23.5892	26.1063	26.8463	26.5455	26.0103	25.7222	NaN
Glucosidase 2 subunit beta	PRKCSH	PRKCSH	PRKCSH	ENSECAG00000023774	ENSG00000130175	tr|F6WTL6|F6WTL6_HORSE Glucosidase 2 subunit beta OS=Equus caballus OX=9796 GN=PRKCSH PE=4 SV=2;tr|A0A3Q2HAV4|A0A3Q2HAV4_HORSE Glucosidase 2 subunit beta OS=Equus caballus OX=9796 GN=PRKCSH PE=4 SV=2;tr|A0A3Q2I1H0|A0A3Q2I1H0_HORSE Glucosidase 2 subunit bet	25.0104	25.3383	25.0906	25.0147	24.2833	24.8513	NaN	24.3467	24.1293	23.696	24.9156	24.985	24.3603	24.5389	24.9575	24.431	23.96	24.8896	24.5065	25.2947	25.4094	25.4565	25.4367	25.3398	25.2672	23.5821	22.8674	23.3314	25.3383	24.88	24.6437	24.8504	24.6789	24.7808	25.3226	24.8661	24.9439	24.5383	24.9026	24.6795	NaN	24.847	25.1478
Peptidoglycan-recognition protein	LOC100071039		PGLYRP1	ENSECAG00000032321	ENSG00000008438	tr|A0A5F5Q2T7|A0A5F5Q2T7_HORSE Peptidoglycan-recognition protein OS=Equus caballus OX=9796 GN=LOC100071039 PE=3 SV=1;tr|F7DQG1|F7DQG1_HORSE Peptidoglycan-recognition protein OS=Equus caballus OX=9796 GN=LOC100071039 PE=3 SV=2	25.0085	NaN	NaN	NaN	NaN	NaN	NaN	NaN	NaN	NaN	NaN	NaN	NaN	NaN	NaN	NaN	NaN	NaN	NaN	NaN	NaN	NaN	NaN	NaN	NaN	NaN	NaN	NaN	NaN	NaN	NaN	NaN	NaN	NaN	NaN	NaN	NaN	NaN	NaN	NaN	NaN	NaN	NaN
Nucleophosmin	NPM1	NPM1		ENSECAG00000021950		tr|F6X9D3|F6X9D3_HORSE Nucleophosmin OS=Equus caballus OX=9796 GN=NPM1 PE=3 SV=2;tr|A0A3Q2IB51|A0A3Q2IB51_HORSE Nucleophosmin 1 OS=Equus caballus OX=9796 GN=NPM1 PE=3 SV=1;tr|A0A3Q2KV49|A0A3Q2KV49_HORSE Nucleophosmin 1 OS=Equus caballus OX=9796 GN=NPM1 PE=	25.0014	25.1593	25.1463	25.1777	24.7379	24.3294	25.3388	24.9913	24.7184	24.8516	24.9653	24.9135	24.6638	25.1002	25.2472	25.0754	25.912	25.7112	25.9292	24.8438	24.5336	24.5303	25.9326	26.0926	25.1028	25.7408	24.1511	24.5781	25.4837	25.6158	25.5731	25.914	25.887	26.3239	24.8253	25.0385	25.3458	23.8868	NaN	24.3201	23.2879	NaN	NaN
60S acidic ribosomal protein P0	RPLP0	*RPLP0	RPLP0	ENSECAG00000015816	ENSG00000089157	tr|F6TTP1|F6TTP1_HORSE 60S acidic ribosomal protein P0 OS=Equus caballus OX=9796 GN=RPLP0 PE=2 SV=2;tr|A0A5F5Q1J8|A0A5F5Q1J8_HORSE Ribosomal protein lateral stalk subunit P0 OS=Equus caballus OX=9796 GN=RPLP0 PE=3 SV=1	25.0004	24.5757	24.9613	24.6454	25.0581	25.1155	25.2845	24.5199	24.3126	24.4145	24.4271	24.0091	24.4694	25.1116	25.1416	25.0338	25.292	25.2671	25.4196	25.6681	25.4945	25.9641	25.4684	25.7581	25.8691	24.5731	24.1401	24.4271	25.5806	25.9877	25.649	26.0417	25.8729	26.0499	25.8425	26.0326	25.8233	24.5558	24.6896	24.0772	23.563	NaN	NaN
Sulfurtransferase	MPST	MPST	MPST	ENSECAG00000008724	ENSG00000128309	tr|F6T929|F6T929_HORSE Sulfurtransferase OS=Equus caballus OX=9796 GN=MPST PE=4 SV=2;tr|A0A3Q2HSL2|A0A3Q2HSL2_HORSE Sulfurtransferase OS=Equus caballus OX=9796 GN=MPST PE=4 SV=1	24.9986	24.6484	25.3438	25.4102	25.123	25.334	25.0298	NaN	NaN	NaN	24.0443	24.4061	24.3168	NaN	NaN	24.3162	NaN	NaN	NaN	NaN	NaN	NaN	23.7001	24.0774	24.252	NaN	25.1095	NaN	24.8158	24.1522	24.907	NaN	NaN	NaN	24.6215	24.3942	24.1455	25.1626	24.5144	26.1982	NaN	25.4212	25.7827
Serine/arginine-rich splicing factor 1	SRSF1	SRSF1	SRSF1	ENSECAG00000016654	ENSG00000136450	tr|F6YHN4|F6YHN4_HORSE Serine/arginine-rich splicing factor 1 OS=Equus caballus OX=9796 GN=SRSF1 PE=3 SV=1	24.9939	24.8607	25.5963	25.0967	24.7449	24.6263	25.9804	25.0829	24.6875	24.7203	24.6656	25.2777	24.4268	25.3835	24.8172	24.5722	25.6023	25.8875	26.1279	25.1919	24.737	25.0753	26.1732	26.2454	25.0493	NaN	24.8083	NaN	25.5851	25.633	26.2409	27.038	26.9876	27.2427	25.4253	25.8108	25.7192	24.4647	NaN	23.949	24.9763	NaN	23.2676
60S ribosomal protein L17	LOC100034005		RPL17	ENSECAG00000011547	ENSG00000265681	tr|F7BAL2|F7BAL2_HORSE 60S ribosomal protein L17 OS=Equus caballus OX=9796 GN=LOC100034005 PE=3 SV=2	24.9899	24.7067	24.6416	24.5377	24.8875	24.928	24.8074	23.8383	24.0442	23.5089	24.5894	24.6385	24.4625	24.4959	24.8647	24.0923	24.9217	25.2226	25.3248	25.1676	25.0134	25.0599	25.5728	25.5515	25.5663	23.8796	23.4532	23.9148	25.5636	25.557	25.525	25.4749	25.4921	25.4248	25.8775	25.6657	25.7208	23.8905	24.2575	23.7422	23.1669	NaN	NaN
Glycerol-3-phosphate dehydrogenase [NAD(+)]	GPD1	GPD1	GPD1	ENSECAG00000001568	ENSG00000167588	tr|A0A3Q2HV72|A0A3Q2HV72_HORSE Glycerol-3-phosphate dehydrogenase [NAD(+)] OS=Equus caballus OX=9796 GN=GPD1 PE=3 SV=1	24.9879	24.3801	24.2178	24.3652	24.7954	24.7658	24.4418	25.1601	25.0098	24.9595	21.5541	22.3573	23.0699	25.9561	25.7394	25.6741	24.3494	24.8366	24.6082	24.875	24.9117	25.1758	26.3048	26.3314	26.4718	26.6561	26.4016	26.1319	24.8335	24.9096	25.0365	21.9307	22.0418	21.5388	25.8102	25.5639	25.8425	24.4187	24.5686	23.9019	21.7329	25.0954	25.1277
T-complex protein 1 subunit alpha	TCP1	TCP1	TCP1	ENSECAG00000017953	ENSG00000120438	tr|A0A3Q2HLJ5|A0A3Q2HLJ5_HORSE T-complex protein 1 subunit alpha OS=Equus caballus OX=9796 GN=TCP1 PE=3 SV=1	24.9874	25.3074	25.3064	25.215	25.6934	25.5423	25.786	24.7056	24.9272	24.8673	24.3052	24.9083	24.3097	24.9398	25.0093	24.745	24.8339	25.002	25.207	25.2039	25.3399	25.0702	25.1991	25.3106	25.6952	24.5833	24.2772	24.9003	25.4775	25.478	25.5904	26.2946	26.2211	26.2664	25.754	25.6584	25.6946	22.3243	24.6113	22.7471	23.1675	24.438	24.6268
Anterior gradient 2, protein disulphide isomerase family member	AGR2	AGR2	AGR2	ENSECAG00000043283	ENSG00000106541	tr|F6ZUT4|F6ZUT4_HORSE Anterior gradient 2, protein disulphide isomerase family member OS=Equus caballus OX=9796 GN=AGR2 PE=4 SV=3;tr|A0A5F5PNJ7|A0A5F5PNJ7_HORSE Anterior gradient 2, protein disulphide isomerase family member OS=Equus caballus OX=9796 GN=A	24.9856	25.2267	25.285	25.2643	26.329	26.4089	26.4606	23.8811	24.4274	23.965	23.3019	24.6387	24.1877	26.3074	26.1466	26.1563	25.1232	24.7868	24.7702	24.3836	24.2531	24.1372	22.8047	23.2744	22.3327	25.769	25.212	25.313	24.8128	24.8497	24.8313	26.7004	26.6573	26.9897	25.7518	25.8463	26.1094	25.2523	24.8905	25.2068	25.118	23.233	NaN
RAB10, member RAS onco family	RAB10	RAB10	RAB10	ENSECAG00000032798	ENSG00000084733	tr|A0A3Q2H5J5|A0A3Q2H5J5_HORSE RAB10, member RAS onco family OS=Equus caballus OX=9796 GN=RAB10 PE=4 SV=1	24.9823	24.8573	25.327	23.8877	25.3302	25.4201	NaN	NaN	NaN	NaN	24.5305	NaN	NaN	NaN	NaN	NaN	NaN	23.8986	25.0653	NaN	25.7286	25.6311	25.6116	25.8728	25.8801	NaN	24.1128	NaN	25.5495	24.2207	25.9707	24.7947	24.8615	24.9411	25.8615	25.6861	25.7433	NaN	25.1073	24.6577	NaN	24.1278	23.7956
C-type lectin domain-containing protein	LOC100066745		PRG3	ENSECAG00000029882	ENSG00000156575	tr|A0A3Q2LJ72|A0A3Q2LJ72_HORSE C-type lectin domain-containing protein OS=Equus caballus OX=9796 GN=LOC100066745 PE=4 SV=1	24.9819	NaN	NaN	NaN	NaN	NaN	NaN	NaN	NaN	NaN	NaN	NaN	NaN	NaN	NaN	NaN	NaN	NaN	NaN	NaN	NaN	NaN	NaN	NaN	NaN	NaN	NaN	NaN	NaN	NaN	NaN	NaN	NaN	NaN	NaN	NaN	NaN	NaN	NaN	NaN	NaN	NaN	NaN
Protein disulfide-isomerase A4	PDIA4	PDIA4	ZNF786	ENSECAG00000008848	ENSG00000197362	tr|A0A3Q2IEH6|A0A3Q2IEH6_HORSE Protein disulfide-isomerase A4 OS=Equus caballus OX=9796 GN=PDIA4 PE=3 SV=1;tr|F6WGL8|F6WGL8_HORSE Protein disulfide-isomerase OS=Equus caballus OX=9796 GN=PDIA4 PE=3 SV=3;tr|A0A3Q2LKX4|A0A3Q2LKX4_HORSE Protein disulfide-isom	24.9818	24.9255	25.0922	24.9385	25.6479	25.5426	25.7511	24.4963	24.2313	24.4109	23.9804	24.2287	24.1202	25.4653	25.4381	25.0754	24.9844	24.9991	25.0933	25.3843	25.3846	25.2862	25.3634	25.4238	25.2337	23.8077	24.0147	24.3206	25.8459	25.8224	25.7006	26.0589	26.1411	26.1192	26.0181	25.8983	26.0651	24.6488	24.5492	24.5535	23.8432	21.9297	22.2108
Dihydropyrimidinase	DPYS	DPYS	DPYS	ENSECAG00000020271	ENSG00000147647	tr|A0A3Q2H5B8|A0A3Q2H5B8_HORSE Dihydropyrimidinase OS=Equus caballus OX=9796 GN=DPYS PE=3 SV=2	24.9797	NaN	NaN	NaN	NaN	NaN	NaN	NaN	NaN	NaN	NaN	NaN	NaN	NaN	NaN	NaN	NaN	NaN	NaN	NaN	NaN	NaN	NaN	NaN	NaN	NaN	NaN	NaN	NaN	NaN	NaN	NaN	NaN	NaN	NaN	NaN	NaN	24.6467	25.5659	24.7266	NaN	NaN	NaN
Ig-like domain-containing protein				ENSECAG00000038583		tr|A0A3Q2I3Q9|A0A3Q2I3Q9_HORSE Ig-like domain-containing protein OS=Equus caballus OX=9796 PE=3 SV=2	24.9752	NaN	NaN	NaN	NaN	24.8096	25.2945	NaN	NaN	NaN	NaN	NaN	NaN	NaN	25.0666	NaN	NaN	NaN	NaN	25.1936	25.036	25.0803	NaN	NaN	NaN	NaN	NaN	NaN	NaN	NaN	NaN	NaN	NaN	NaN	NaN	NaN	NaN	NaN	NaN	NaN	NaN	24.7501	NaN
CAP-Gly domain containing linker protein 1	CLIP1	CLIP1	CLIP1	ENSECAG00000009648	ENSG00000130779	tr|A0A3Q2I541|A0A3Q2I541_HORSE CAP-Gly domain containing linker protein 1 OS=Equus caballus OX=9796 GN=CLIP1 PE=4 SV=1;tr|A0A3Q2HPB4|A0A3Q2HPB4_HORSE CAP-Gly domain containing linker protein 1 OS=Equus caballus OX=9796 GN=CLIP1 PE=4 SV=1;tr|A0A3Q2HLV0|A0A3	24.9722	NaN	NaN	NaN	NaN	NaN	25.0908	NaN	NaN	NaN	NaN	NaN	NaN	NaN	NaN	NaN	24.0388	NaN	NaN	NaN	NaN	NaN	24.9832	24.8267	NaN	NaN	NaN	NaN	NaN	NaN	NaN	24.9816	24.8854	25.4466	25.3766	25.2632	24.8296	NaN	NaN	NaN	NaN	NaN	NaN
Protein transport protein SEC23	SEC23A	SEC23A	SEC23A	ENSECAG00000014310	ENSG00000100934	tr|A0A5F5PUF9|A0A5F5PUF9_HORSE Protein transport protein SEC23 OS=Equus caballus OX=9796 GN=SEC23A PE=3 SV=1;tr|A0A3Q2H8J6|A0A3Q2H8J6_HORSE Protein transport protein SEC23 OS=Equus caballus OX=9796 GN=SEC23A PE=3 SV=1;tr|A0A3Q2H5Z6|A0A3Q2H5Z6_HORSE Protein	24.9721	25.174	24.8987	24.7358	NaN	NaN	NaN	NaN	25.4254	25.6794	NaN	25.267	25.0006	NaN	NaN	NaN	NaN	24.7124	NaN	NaN	NaN	NaN	24.4663	NaN	NaN	NaN	NaN	NaN	NaN	NaN	NaN	24.4441	NaN	NaN	NaN	NaN	NaN	25.3943	NaN	25.3365	NaN	NaN	NaN
Small nuclear ribonucleoprotein Sm D1	SNRPD1	SNRPD1	SNRPD1	ENSECAG00000052510	ENSG00000167088	tr|F7CNE1|F7CNE1_HORSE Small nuclear ribonucleoprotein Sm D1 OS=Equus caballus OX=9796 GN=SNRPD1 PE=3 SV=3	24.9699	25.5383	25.494	25.1246	25.7515	26.0311	26.0025	26.1568	25.9494	25.8632	25.3331	25.8093	26.0146	25.5617	25.8344	25.4527	25.7667	26.2097	26.5085	25.9074	26.3653	25.9638	26.7024	26.771	26.0757	NaN	NaN	NaN	25.9414	26.7457	26.8376	26.15	26.4132	26.2794	25.1881	25.7473	25.4194	24.919	NaN	24.6517	24.235	NaN	NaN
Schlafen family member 5	SLFN5	SLFN5	SLFN5	ENSECAG00000017186	ENSG00000166750	tr|F6PKR2|F6PKR2_HORSE Schlafen family member 5 OS=Equus caballus OX=9796 GN=SLFN5 PE=3 SV=2;tr|F6Z717|F6Z717_HORSE Schlafen family member 5 OS=Equus caballus OX=9796 GN=SLFN5 PE=3 SV=1	24.9698	NaN	NaN	NaN	NaN	25.2087	NaN	NaN	NaN	NaN	NaN	24.9353	NaN	NaN	NaN	NaN	NaN	24.36	NaN	NaN	NaN	NaN	25.5467	25.2008	25.9823	NaN	NaN	NaN	25.3082	25.0239	NaN	NaN	NaN	NaN	24.9046	24.705	24.9684	25.4063	NaN	NaN	NaN	NaN	NaN
Peptidyl-prolyl cis-trans isomerase	PPIB	PPIB	PPIB	ENSECAG00000017164	ENSG00000166794	tr|F6X2E1|F6X2E1_HORSE Peptidyl-prolyl cis-trans isomerase OS=Equus caballus OX=9796 GN=PPIB PE=3 SV=2	24.9696	25.7007	25.8057	25.8811	25.5848	25.4737	25.7708	24.7596	24.4709	24.2193	24.755	24.7808	24.4527	25.3775	25.0597	25.0527	24.9847	25.7643	25.5638	25.6393	25.5953	25.372	26.2307	26.0583	26.005	NaN	NaN	NaN	25.9233	25.7476	25.825	24.8642	24.6351	24.9381	26.2487	26.4042	26.5693	25.564	25.2721	25.2955	24.8848	23.4741	NaN
V-type proton ATPase subunit	ATP6V0D1	ATP6V0D1	ATP6V0D1	ENSECAG00000015817	ENSG00000159720	tr|F6TST3|F6TST3_HORSE V-type proton ATPase subunit OS=Equus caballus OX=9796 GN=ATP6V0D1 PE=3 SV=1	24.9664	25.5602	23.9304	24.892	24.6417	24.7202	24.9389	24.4852	25.3463	NaN	NaN	NaN	24.4939	24.7424	24.9601	24.2685	25.1028	24.8279	25.1561	25.4351	25.1711	25.393	25.3095	25.7281	25.6747	24.6709	NaN	NaN	25.0665	25.202	25.3416	24.9513	NaN	NaN	25.6616	25.5812	25.6489	NaN	24.2181	25.3841	NaN	NaN	NaN
Transferrin receptor protein 1	TFRC	TFRC	TFRC	ENSECAG00000024267	ENSG00000072274	sp|Q2V905|TFR1_HORSE Transferrin receptor protein 1 OS=Equus caballus OX=9796 GN=TFRC PE=2 SV=1;tr|A0A5F5PFW3|A0A5F5PFW3_HORSE Transferrin receptor protein 1 OS=Equus caballus OX=9796 GN=TFRC PE=3 SV=1;tr|A0A3Q2GWV4|A0A3Q2GWV4_HORSE Transferrin receptor pr	24.9632	24.2714	24.403	24.1924	24.6628	24.4931	24.7502	23.2354	23.9534	23.8873	NaN	21.4024	21.2334	25.2114	25.0341	24.988	24.9342	24.992	25.1353	25.5274	25.5853	25.656	26.0341	25.9627	26.1413	24.6617	24.593	24.8276	25.4219	25.3361	25.424	21.36	20.4202	21.3971	27.1074	27.0101	27.0297	24.8781	25.1238	24.6414	22.7821	25.1257	25.1571
Beta-2-glycoprotein 1	APOH	APOH	APOH	ENSECAG00000022165	ENSG00000091583	tr|F6Z041|F6Z041_HORSE Beta-2-glycoprotein 1 OS=Equus caballus OX=9796 GN=APOH PE=4 SV=2	24.9582	25.7855	25.6893	25.8107	27.2548	27.2339	27.328	23.6972	23.5194	23.4793	21.1163	20.4866	20.4097	NaN	23.4244	22.8696	23.0429	19.5786	22.9256	23.2777	21.5745	21.2662	23.6441	23.3062	22.3113	25.6635	25.2401	24.6852	24.8427	24.9566	24.6964	24.3995	24.0962	24.9193	26.5511	26.1625	26.3954	27.3413	27.6165	27.8142	26.7996	26.3637	26.3775
Inter-alpha-trypsin inhibitor heavy chain 4	ITIH4	ITIH4	ITIH4	ENSECAG00000002111	ENSG00000055955	tr|A0A3Q2KLJ9|A0A3Q2KLJ9_HORSE Inter-alpha-trypsin inhibitor heavy chain 4 OS=Equus caballus OX=9796 GN=ITIH4 PE=4 SV=1	24.9561	NaN	25.198	NaN	24.8153	24.6385	24.6406	25.471	26.0268	25.4382	24.8846	24.9593	24.8872	26.204	25.487	25.2991	25.5395	25.3814	25.6284	NaN	NaN	24.061	25.0307	25.3108	NaN	24.989	NaN	NaN	24.2452	NaN	24.4131	NaN	24.621	24.8825	24.0197	23.7785	NaN	26.2209	26.6818	NaN	NaN	NaN	NaN
Ribosomal protein S10	RPS10	RPS10	RPS10	ENSECAG00000006430	ENSG00000124614	tr|A0A3Q2HCC3|A0A3Q2HCC3_HORSE Ribosomal protein S10 OS=Equus caballus OX=9796 GN=RPS10 PE=3 SV=1;tr|F6ZDM5|F6ZDM5_HORSE Ribosomal protein S10 OS=Equus caballus OX=9796 GN=RPS10 PE=3 SV=3	24.9499	NaN	25.1575	25.0296	25.3899	25.4448	25.4027	NaN	NaN	NaN	NaN	NaN	NaN	25.2002	NaN	NaN	25.1098	25.1108	25.7241	25.2994	NaN	25.6346	25.2629	25.2507	24.837	NaN	NaN	24.025	25.2982	25.0677	25.2502	25.5263	NaN	25.264	25.9832	26.1168	26.1808	24.6227	24.5389	NaN	NaN	NaN	NaN
Carboxypeptidase D	CPD	CPD	CPD	ENSECAG00000020432	ENSG00000108582	tr|F6UFH2|F6UFH2_HORSE Carboxypeptidase D OS=Equus caballus OX=9796 GN=CPD PE=3 SV=2;tr|A0A3Q2GVB6|A0A3Q2GVB6_HORSE Carboxypeptidase D OS=Equus caballus OX=9796 GN=CPD PE=3 SV=2;tr|A0A3Q2GXR4|A0A3Q2GXR4_HORSE Carboxypeptidase D OS=Equus caballus OX=9796 GN	24.9408	24.5254	24.816	24.8846	25.4196	25.2842	25.4993	24.7752	24.8609	25.0172	25.4634	25.2902	25.2012	25.4417	25.5913	25.4948	25.1702	25.2301	25.4383	25.9107	26.2502	25.9233	24.4022	24.6552	24.5311	23.9435	23.7995	23.9526	24.8777	24.8658	23.7323	24.5177	24.5722	24.5788	26.1866	25.8526	26.0633	25.4612	25.5501	24.8858	26.1354	24.1911	NaN
40S ribosomal protein S11	RPS11	RPS11	RPS11	ENSECAG00000000370	ENSG00000142534	tr|F7DU34|F7DU34_HORSE 40S ribosomal protein S11 OS=Equus caballus OX=9796 GN=RPS11 PE=3 SV=3	24.9394	24.6483	24.8768	24.7122	24.8512	24.8034	25.175	25.7904	24.7051	24.4536	24.5686	24.8164	24.7633	24.6893	24.8609	24.8467	24.9835	25.3198	25.0454	24.8442	25.3467	25.1629	25.3851	25.2031	25.3899	24.1368	24.5166	24.0194	25.4729	25.2191	25.1286	25.9589	25.7759	25.8006	25.4668	25.7343	25.4356	24.2888	24.6155	NaN	24.2043	22.9794	NaN
Serpin family F member 1	SERPINF1	SERPINF1	SERPINF1	ENSECAG00000022279	ENSG00000132386	tr|F7BKE1|F7BKE1_HORSE Serpin family F member 1 OS=Equus caballus OX=9796 GN=SERPINF1 PE=3 SV=1	24.9365	23.4051	23.3665	23.2633	23.9569	24.1652	24.1369	24.7676	25.0225	24.9375	24.9282	24.8233	24.8896	24.5268	24.0497	24.4795	24.3427	24.0885	24.3266	23.8553	23.4875	23.92	23.1727	23.5181	23.4487	24.8276	24.8887	24.8709	23.4659	23.4444	23.5898	24.2391	24.4846	24.3235	23.5314	22.9647	23.045	25.2235	25.3691	25.1714	27.7601	29.3431	29.1753
deoxyribose-phosphate aldolase	DERA	DERA	DERA	ENSECAG00000015504	ENSG00000023697	tr|A0A5F5PHY0|A0A5F5PHY0_HORSE deoxyribose-phosphate aldolase OS=Equus caballus OX=9796 GN=DERA PE=4 SV=1;tr|A0A3Q2HI48|A0A3Q2HI48_HORSE deoxyribose-phosphate aldolase OS=Equus caballus OX=9796 GN=DERA PE=4 SV=1;tr|A0A3Q2IDE8|A0A3Q2IDE8_HORSE deoxyribose-p	24.9342	NaN	NaN	NaN	24.6816	24.1721	24.6325	NaN	NaN	24.3999	26.1876	25.3689	27.754	NaN	24.2747	NaN	24.8213	25.1516	NaN	24.6832	25.0143	25.1435	24.8757	24.9679	25.4323	25.8991	NaN	24.9642	24.9978	24.7722	24.9345	24.2333	24.1789	24.3592	25.7031	25.5844	25.5897	NaN	24.9449	24.5434	NaN	NaN	24.1389
Tubulin beta chain	TUBB2B	TUBB2B	TUBB2B	ENSECAG00000058458	ENSG00000137285	tr|A0A5F5PM22|A0A5F5PM22_HORSE Tubulin beta chain OS=Equus caballus OX=9796 GN=TUBB2B PE=3 SV=1;tr|A0A3Q2HTD0|A0A3Q2HTD0_HORSE Tubulin beta chain OS=Equus caballus OX=9796 GN=TUBB2B PE=3 SV=1	24.9335	26.0976	NaN	26.2997	25.4935	25.8682	NaN	25.4695	NaN	NaN	24.8626	25.2027	24.9285	NaN	NaN	NaN	NaN	25.6721	25.1173	NaN	NaN	NaN	24.0325	NaN	23.7186	NaN	NaN	NaN	24.9907	24.7882	25.8417	24.7968	25.0567	25.9714	NaN	23.9854	NaN	NaN	NaN	NaN	NaN	NaN	26.0372
Phosphoglucomutase 2	PGM2	PGM2	PGM2	ENSECAG00000009090	ENSG00000169299	tr|A0A3Q2GWI8|A0A3Q2GWI8_HORSE Phosphoglucomutase 2 OS=Equus caballus OX=9796 GN=PGM2 PE=3 SV=1;tr|F6YK46|F6YK46_HORSE Phosphoglucomutase 2 OS=Equus caballus OX=9796 GN=PGM2 PE=3 SV=2;tr|A0A3Q2I8C1|A0A3Q2I8C1_HORSE Phosphoglucomutase 2 OS=Equus caballus OX	24.933	25.0241	25.2364	25.1793	24.9766	24.9378	25.1469	24.6798	24.7767	24.6869	24.9388	25.1231	24.9329	24.7177	24.7762	24.7402	24.5257	24.6092	24.5261	22.7717	23.5586	23.6322	25.3674	25.4622	25.8794	24.8587	24.5787	24.7903	25.2182	25.1838	25.3417	24.2684	24.3023	24.3818	25.6306	25.6279	25.6526	23.9439	24.7606	23.9933	23.4439	25.2075	25.2109
Aly/REF export factor	ALYREF	ALYREF	ALYREF	ENSECAG00000018754	ENSG00000183684	tr|A0A3Q2GYN0|A0A3Q2GYN0_HORSE Aly/REF export factor OS=Equus caballus OX=9796 GN=ALYREF PE=4 SV=2	24.9324	NaN	NaN	24.248	NaN	24.1503	NaN	NaN	NaN	24.7797	24.478	NaN	NaN	24.7996	24.1341	24.5616	25.8674	25.756	NaN	25.8596	25.514	25.9972	25.5101	25.0615	25.7896	NaN	NaN	NaN	25.3184	25.4152	24.8059	NaN	NaN	NaN	24.4079	24.5057	23.3127	NaN	NaN	NaN	NaN	NaN	NaN
Cell adhesion molecule 1	CADM1	CADM1	CADM1	ENSECAG00000015144	ENSG00000182985	tr|A0A3Q2HAA5|A0A3Q2HAA5_HORSE Cell adhesion molecule 1 OS=Equus caballus OX=9796 GN=CADM1 PE=4 SV=2;tr|A0A3Q2IDX8|A0A3Q2IDX8_HORSE Cell adhesion molecule 1 OS=Equus caballus OX=9796 GN=CADM1 PE=3 SV=1;tr|A0A5F5PGJ5|A0A5F5PGJ5_HORSE Cell adhesion molecule	24.9317	25.1946	25.4329	NaN	24.32	23.8504	25.079	25.241	25.3015	25.4751	NaN	NaN	NaN	25.1867	24.6823	NaN	25.0792	24.9386	25.2343	25.6153	25.4021	25.1439	24.9197	24.6689	23.5247	23.2296	25.4628	25.3646	24.278	24.604	25.4089	25.4244	25.7391	25.8206	NaN	25.2803	25.4139	25.851	23.5743	25.817	24.6671	25.0144	25.2965
Lysosomal associated membrane protein 3	LAMP3	LAMP3		ENSECAG00000008113		tr|A0A3Q2I8B7|A0A3Q2I8B7_HORSE Lysosomal associated membrane protein 3 OS=Equus caballus OX=9796 GN=LAMP3 PE=3 SV=1;tr|F6V455|F6V455_HORSE Lysosomal associated membrane protein 3 OS=Equus caballus OX=9796 GN=LAMP3 PE=3 SV=2	24.9315	25.456	25.4299	25.5369	25.179	25.1104	24.9567	24.937	24.879	25.2097	NaN	24.2443	24.7778	24.6175	24.1292	24.6157	24.4888	24.9413	24.9283	25.139	24.7509	24.9852	24.4485	24.6686	24.3619	24.4475	24.4272	24.8777	24.5283	24.6901	24.2528	24.2227	24.321	24.1477	23.5225	23.4129	24.3129	25.5345	24.8803	25.4008	NaN	26.9507	26.9552
Cathepsin G	CTSG	CTSG	CTSG	ENSECAG00000040710	ENSG00000100448	tr|A0A5F5PKL6|A0A5F5PKL6_HORSE Cathepsin G OS=Equus caballus OX=9796 GN=CTSG PE=4 SV=1	24.9284	24.5803	24.5708	24.3773	25.0683	25.268	24.5916	25.6143	25.5873	24.9992	24.455	24.6788	25.3163	NaN	NaN	NaN	24.6172	24.4833	24.5712	24.8317	24.8034	25.3631	24.9231	25.1003	25.1198	NaN	NaN	NaN	NaN	NaN	24.6848	24.4989	23.8075	24.5888	24.7355	24.1267	24.4317	24.462	24.7051	24.4291	27.0358	NaN	NaN
Nuclear transport factor 2	NUTF2	NUTF2	NUTF2	ENSECAG00000021530	ENSG00000102898	tr|F6XJB0|F6XJB0_HORSE Nuclear transport factor 2 OS=Equus caballus OX=9796 GN=NUTF2 PE=4 SV=1	24.9254	24.2554	24.407	24.6368	23.7222	24.1007	NaN	NaN	24.4465	24.9758	NaN	NaN	24.9921	NaN	24.5946	24.1361	24.3519	24.6392	24.4367	24.0833	24.2709	24.5097	23.8183	24.3993	24.4466	NaN	25.1906	25.012	24.8603	24.7711	24.2613	NaN	23.7911	NaN	NaN	24.7721	NaN	23.8439	NaN	NaN	NaN	25.6316	25.5788
Adenosine kinase	ADK	ADK	ADK	ENSECAG00000008160	ENSG00000156110	tr|F6UFV3|F6UFV3_HORSE Adenosine kinase OS=Equus caballus OX=9796 GN=ADK PE=2 SV=2;tr|A0A5F5PGC3|A0A5F5PGC3_HORSE Adenosine kinase OS=Equus caballus OX=9796 GN=ADK PE=3 SV=1;tr|A0A5F5Q047|A0A5F5Q047_HORSE Adenosine kinase OS=Equus caballus OX=9796 GN=ADK P	24.9218	25.8848	25.8078	25.8287	25.5991	25.7682	25.5515	25.4368	25.3531	25.2568	25.6698	25.6281	25.4228	25.3425	25.3199	25.3084	25.0914	25.6564	25.702	24.5479	24.8757	24.6869	25.5578	25.6624	25.0764	23.4273	NaN	23.7467	25.1862	25.1546	25.258	23.275	23.6137	23.5134	25.7713	25.8706	25.7988	25.2142	25.3619	25.0894	24.6996	25.6064	25.0741
RAB1A, member RAS onco family	RAB1A	RAB1A	RAB1A	ENSECAG00000009926	ENSG00000138069	tr|F6ZPC6|F6ZPC6_HORSE RAB1A, member RAS onco family OS=Equus caballus OX=9796 GN=RAB1A PE=4 SV=3;tr|A0A3Q2KRL5|A0A3Q2KRL5_HORSE RAB1A, member RAS onco family OS=Equus caballus OX=9796 GN=RAB1A PE=4 SV=2	24.9213	24.5147	24.5422	NaN	NaN	24.5966	NaN	24.6515	NaN	NaN	23.873	NaN	NaN	24.8214	24.7932	NaN	24.6257	24.6765	NaN	24.9499	25.0525	24.9961	24.947	25.5158	25.1326	NaN	NaN	NaN	25.0915	25.3079	24.9788	24.682	24.3919	24.8252	25.4539	25.5111	24.8898	NaN	NaN	NaN	NaN	NaN	NaN
Tumor protein, translationally-controlled 1	TPT1	TPT1	TPT1	ENSECAG00000018348	ENSG00000133112	tr|F7DK89|F7DK89_HORSE Tumor protein, translationally-controlled 1 OS=Equus caballus OX=9796 GN=TPT1 PE=3 SV=2;tr|A0A5F5PVZ1|A0A5F5PVZ1_HORSE Tumor protein, translationally-controlled 1 OS=Equus caballus OX=9796 GN=TPT1 PE=3 SV=1;tr|A0A5F5Q2I3|A0A5F5Q2I3_H	24.9192	25.6477	25.8752	25.549	24.1223	24.9071	22.7245	24.5781	24.4047	24.4699	25.4628	25.0989	25.1063	24.9177	24.7141	24.3368	24.6638	24.8387	24.6738	24.3043	24.5842	24.342	25.1532	25.0541	25.2553	24.9296	24.7579	24.5229	24.9769	25.0354	24.7834	24.0331	24.0862	24.1625	25.2088	25.1572	25.3082	23.0745	24.1283	25.6344	24.08	26.2669	25.6813
ATP synthase subunit gamma	ATP5F1C	ATP5F1C	ATP5F1C	ENSECAG00000024684	ENSG00000165629	tr|A0A3Q2HP00|A0A3Q2HP00_HORSE ATP synthase subunit gamma OS=Equus caballus OX=9796 GN=ATP5F1C PE=3 SV=1;tr|F6SJM8|F6SJM8_HORSE ATP synthase subunit gamma OS=Equus caballus OX=9796 GN=ATP5F1C PE=3 SV=2	24.9177	25.0884	25.1425	25.1853	25.2763	25.1939	25.2185	25.3898	25.1415	25.1017	24.4629	24.5651	24.1037	24.638	24.656	24.621	25.5397	25.5837	25.6401	25.5721	25.5939	25.6262	25.8134	25.9922	25.8113	25.2046	24.957	24.8042	25.6731	25.7275	25.5713	23.4936	23.7142	23.5041	25.7598	25.6609	25.6368	24.2337	24.794	24.7769	23.628	NaN	NaN
ITPRIP like 2	ITPRIPL2	ITPRIPL2	ITPRIPL2	ENSECAG00000029549	ENSG00000205730	tr|A0A3Q2IEM1|A0A3Q2IEM1_HORSE ITPRIP like 2 OS=Equus caballus OX=9796 GN=ITPRIPL2 PE=3 SV=1	24.9173	NaN	NaN	NaN	NaN	NaN	NaN	NaN	NaN	NaN	NaN	NaN	NaN	NaN	NaN	NaN	NaN	NaN	NaN	NaN	NaN	NaN	NaN	NaN	NaN	NaN	NaN	NaN	NaN	NaN	NaN	NaN	NaN	NaN	NaN	NaN	NaN	22.4444	NaN	23.2309	NaN	NaN	NaN
Cytochrome c oxidase subunit 5A, mitochondrial	COX5A	COX5A	COX5A	ENSECAG00000000160	ENSG00000178741	tr|A0A5F5Q0G4|A0A5F5Q0G4_HORSE Cytochrome c oxidase subunit 5A, mitochondrial OS=Equus caballus OX=9796 GN=COX5A PE=3 SV=1	24.9155	NaN	NaN	NaN	NaN	NaN	NaN	24.6875	NaN	NaN	NaN	NaN	NaN	NaN	NaN	NaN	25.0006	NaN	NaN	NaN	NaN	NaN	23.6441	25.0314	25.3392	NaN	NaN	NaN	25.0848	25.0946	NaN	NaN	NaN	NaN	NaN	NaN	25.442	NaN	NaN	NaN	NaN	NaN	NaN
Protein S100	S100A16	S100A16	S100A16	ENSECAG00000000730	ENSG00000188643	tr|F7C5Z7|F7C5Z7_HORSE Protein S100 OS=Equus caballus OX=9796 GN=S100A16 PE=3 SV=3	24.9144	NaN	NaN	NaN	NaN	NaN	NaN	NaN	NaN	23.26	NaN	NaN	NaN	NaN	NaN	NaN	NaN	NaN	NaN	NaN	NaN	NaN	NaN	NaN	NaN	NaN	NaN	NaN	NaN	NaN	NaN	25.4663	25.7054	25.2259	NaN	NaN	NaN	NaN	NaN	NaN	NaN	NaN	NaN
Neuropilin	NRP1	NRP1	NRP1	ENSECAG00000020753	ENSG00000099250	tr|F6T858|F6T858_HORSE Neuropilin OS=Equus caballus OX=9796 GN=NRP1 PE=3 SV=2;tr|A0A3Q2HMG2|A0A3Q2HMG2_HORSE Neuropilin OS=Equus caballus OX=9796 GN=NRP1 PE=3 SV=1;tr|A0A5F5PWG4|A0A5F5PWG4_HORSE Neuropilin OS=Equus caballus OX=9796 GN=NRP1 PE=3 SV=1;tr|A0A	24.9093	23.83	23.953	24.875	26.0263	25.7722	25.0095	24.3968	NaN	NaN	26.2318	24.5831	26.7688	24.9864	25.0931	25.1853	25.6625	25.6182	25.4252	25.8456	25.1985	25.5531	24.0247	24.034	NaN	NaN	24.4854	NaN	24.4296	25.204	25.1377	25.3414	23.5124	NaN	23.7793	23.8371	NaN	25.5875	25.4045	25.6461	NaN	NaN	NaN
UPAR/Ly6 domain-containing protein	LOC102149794		CD177	ENSECAG00000016325	ENSG00000204936	tr|A0A3Q2HU56|A0A3Q2HU56_HORSE UPAR/Ly6 domain-containing protein OS=Equus caballus OX=9796 GN=LOC102149794 PE=4 SV=1	24.9072	NaN	NaN	NaN	NaN	NaN	NaN	NaN	NaN	NaN	NaN	NaN	NaN	25.2469	25.0557	25.2122	NaN	NaN	NaN	NaN	NaN	NaN	NaN	NaN	NaN	NaN	NaN	NaN	NaN	NaN	NaN	NaN	NaN	23.604	NaN	NaN	NaN	25.2557	25.0688	NaN	NaN	NaN	NaN
T-complex protein 1 subunit theta	CCT8	CCT8	CCT8	ENSECAG00000011457	ENSG00000156261	tr|F6ZQE2|F6ZQE2_HORSE T-complex protein 1 subunit theta OS=Equus caballus OX=9796 GN=CCT8 PE=3 SV=2;tr|A0A3Q2HVA2|A0A3Q2HVA2_HORSE T-complex protein 1 subunit theta OS=Equus caballus OX=9796 GN=CCT8 PE=3 SV=1;tr|A0A5F5PL74|A0A5F5PL74_HORSE T-complex prote	24.9038	25.4377	25.515	25.3242	25.3647	25.5433	25.3386	24.7229	24.5818	24.6944	25.1766	25.0149	24.9182	25.0296	25.1178	25.0499	24.9617	25.1007	25.0797	25.1291	25.266	25.0635	25.4363	25.2934	25.5676	24.7293	24.465	24.5893	25.3085	25.3775	25.368	26.1932	26.2301	26.1567	25.6453	25.6334	25.7692	24.2224	24.5328	24.0921	23.4659	24.3489	23.9351
Cytochrome c oxidase subunit 4	COX4I1	COX4I1	COX4I1	ENSECAG00000011722	ENSG00000131143	tr|F6ZKC8|F6ZKC8_HORSE Cytochrome c oxidase subunit 4 OS=Equus caballus OX=9796 GN=COX4I1 PE=3 SV=3	24.9035	24.5482	24.6714	24.4844	25.4918	25.162	25.6931	24.5544	24.708	24.9351	23.831	23.7872	24.1256	25.2139	25.3174	24.8303	25.733	25.1942	25.5551	25.4413	25.7876	25.6462	25.8477	25.8768	26.0903	22.8948	22.7773	23.2052	25.8638	25.7783	25.6212	23.2886	23.3815	23.3923	25.9024	25.816	26.1858	24.0723	24.5625	24.1308	23.7317	NaN	NaN
T-complex protein 1 subunit eta	CCT7	CCT7	CCT7	ENSECAG00000017145	ENSG00000135624	tr|F6XSN2|F6XSN2_HORSE T-complex protein 1 subunit eta OS=Equus caballus OX=9796 GN=CCT7 PE=3 SV=3;tr|A0A3Q2I824|A0A3Q2I824_HORSE T-complex protein 1 subunit eta OS=Equus caballus OX=9796 GN=CCT7 PE=3 SV=1;tr|A0A3Q2HAS6|A0A3Q2HAS6_HORSE 60 kDa heat shock p	24.9025	25.3217	25.0704	25.1129	25.2029	25.2091	25.1028	24.8004	24.9406	25.0134	24.8626	24.7954	25.0112	24.748	24.7058	24.5568	24.8184	25.1253	24.8201	25.1388	25.1375	25.0388	24.868	25.1534	25.2752	24.5416	24.6695	25.0849	24.9924	25.0734	25.1806	26.1105	26.1556	26.1465	25.5806	25.4737	25.5359	23.9344	24.0639	23.5359	23.2308	24.56	24.2912
40S ribosomal protein S23	RPS23	RPS23	RPS23	ENSECAG00000031968	ENSG00000186468	tr|A0A3Q2GS39|A0A3Q2GS39_HORSE 40S ribosomal protein S23 OS=Equus caballus OX=9796 GN=RPS23 PE=3 SV=2	24.9006	24.6591	24.5904	NaN	24.7703	24.8245	NaN	24.1768	24.3118	NaN	24.061	24.2327	24.1768	NaN	24.744	24.9366	25.6441	24.8917	25.0235	24.3382	25.1438	NaN	25.7998	25.8496	25.7761	23.8177	24.5133	23.7231	25.8047	25.657	25.7109	25.4601	25.3459	25.5109	25.6362	25.7197	25.9662	24.045	24.3968	24.1113	NaN	NaN	NaN
40S ribosomal protein S4	RPS4;RPS4X	RPS4X		ENSECAG00000010852		tr|F7DFM3|F7DFM3_HORSE 40S ribosomal protein S4 OS=Equus caballus OX=9796 GN=RPS4X PE=3 SV=2;sp|P55832|RS4_HORSE Small ribosomal subunit protein eS4 (Fragment) OS=Equus caballus OX=9796 GN=RPS4 PE=2 SV=1	24.8996	24.5496	24.7197	24.8103	25.0596	25.3577	24.944	24.3379	24.5228	24.3937	22.8959	23.7771	22.9478	24.8903	24.7918	24.9912	25.1266	25.1256	25.0357	25.1197	24.9192	24.8914	25.4302	25.482	25.7706	23.3229	23.3807	23.7038	25.61	25.5621	25.5213	25.6383	25.3445	25.5243	25.5709	25.413	25.532	23.9232	24.2582	23.8141	22.3151	22.2223	21.1427
Eukaryotic translation initiation factor 4H	EIF4H	EIF4H	EIF4H	ENSECAG00000017832	ENSG00000106682	tr|F6R3A3|F6R3A3_HORSE Eukaryotic translation initiation factor 4H OS=Equus caballus OX=9796 GN=EIF4H PE=4 SV=3;tr|A0A3Q2HS40|A0A3Q2HS40_HORSE Eukaryotic translation initiation factor 4H OS=Equus caballus OX=9796 GN=EIF4H PE=4 SV=1;tr|A0A3Q2HI21|A0A3Q2HI21	24.8973	26.0418	25.6339	26.2246	25.6568	25.5878	25.4244	24.944	24.6373	24.2829	24.7128	24.606	24.5703	23.7548	24.3991	25.1965	24.9036	24.9562	24.6852	24.9422	25.0597	24.9714	25.3124	25.3738	24.8329	25.286	24.5782	25.1837	25.2547	25.1463	25.3693	25.1812	25.432	25.5782	25.6361	25.7021	25.4862	24.2646	24.2532	24.5236	24.8257	NaN	NaN
Ig-like domain-containing protein				ENSECAG00000033354		tr|A0A5F5PSN9|A0A5F5PSN9_HORSE Ig-like domain-containing protein OS=Equus caballus OX=9796 PE=4 SV=1;tr|A0A5F5PFM7|A0A5F5PFM7_HORSE Ig-like domain-containing protein OS=Equus caballus OX=9796 PE=4 SV=1;tr|A0A5F5PTR6|A0A5F5PTR6_HORSE Ig-like domain-containi	24.8972	25.9804	NaN	25.9861	NaN	NaN	NaN	23.9189	NaN	23.9195	25.6306	25.4277	NaN	NaN	25.6258	NaN	25.3947	25.4214	25.1356	24.0806	24.759	NaN	NaN	NaN	NaN	NaN	25.2149	26.176	NaN	NaN	23.4786	NaN	23.9579	24.2546	NaN	NaN	NaN	24.5587	NaN	24.6182	NaN	23.9002	NaN
T-complex protein 1 subunit gamma	CCT3	CCT3	CCT3	ENSECAG00000020633	ENSG00000163468	tr|F6V3D5|F6V3D5_HORSE T-complex protein 1 subunit gamma OS=Equus caballus OX=9796 GN=CCT3 PE=3 SV=1;tr|A0A5F5PWF7|A0A5F5PWF7_HORSE T-complex protein 1 subunit gamma OS=Equus caballus OX=9796 GN=CCT3 PE=3 SV=1	24.891	25.2905	25.2816	25.2567	25.4638	25.5583	25.601	24.4865	24.5634	24.5977	24.9677	24.8191	24.829	25.1119	25.171	24.8853	24.8625	25.1418	24.9129	25.0986	25.2771	25.077	25.2215	25.21	25.3879	24.7593	24.5628	24.5005	25.4708	25.3037	25.2277	26.0871	25.9866	26.0487	25.7929	25.5973	25.6078	24.2929	24.8753	24.075	23.9996	22.4667	23.7523
Renin receptor	ATP6AP2	ATP6AP2	ATP6AP2	ENSECAG00000019889	ENSG00000182220	tr|A0A3Q2GXY5|A0A3Q2GXY5_HORSE Renin receptor OS=Equus caballus OX=9796 GN=ATP6AP2 PE=4 SV=1;tr|A0A5F5PW38|A0A5F5PW38_HORSE Renin receptor OS=Equus caballus OX=9796 GN=ATP6AP2 PE=4 SV=1;tr|F7CR40|F7CR40_HORSE Renin receptor OS=Equus caballus OX=9796 GN=ATP	24.891	24.6711	24.8601	24.7245	25.3809	25.449	25.3655	23.8596	24.4325	24.5008	24.4572	24.5352	24.3168	24.3288	24.7946	24.7597	25.4749	25.4372	25.5662	23.5364	24.3883	23.9296	24.8447	24.53	25.1133	23.6691	24.2859	23.9066	25.2549	25.4051	25.3461	24.095	NaN	23.7686	24.7667	24.8507	24.7146	25.0158	25.8763	25.4147	24.2088	26.1566	25.7453
Hydroxysteroid 17-beta dehydrogenase 12	HSD17B12	HSD17B12	HSD17B12	ENSECAG00000010538	ENSG00000149084	tr|F6Q4Z8|F6Q4Z8_HORSE Hydroxysteroid 17-beta dehydrogenase 12 OS=Equus caballus OX=9796 GN=HSD17B12 PE=3 SV=1;tr|A0A5F5PMD5|A0A5F5PMD5_HORSE Hydroxysteroid 17-beta dehydrogenase 12 OS=Equus caballus OX=9796 GN=HSD17B12 PE=3 SV=1	24.8882	24.2684	NaN	NaN	23.8476	24.2493	24.2879	NaN	NaN	NaN	NaN	NaN	NaN	NaN	24.2905	NaN	24.8916	24.7886	24.7245	24.9826	25.2871	25.3481	26.241	25.9253	26.0153	NaN	24.6358	NaN	25.1332	24.8675	25.0464	23.1337	NaN	22.8342	25.6864	25.5912	25.3763	NaN	NaN	24.8281	NaN	NaN	NaN
Lysosomal associated membrane protein 2	LAMP2	LAMP2	LAMP2	ENSECAG00000018467	ENSG00000005893	tr|F6Z9A8|F6Z9A8_HORSE Lysosomal associated membrane protein 2 OS=Equus caballus OX=9796 GN=LAMP2 PE=3 SV=1;tr|A0A3Q2H0M1|A0A3Q2H0M1_HORSE Lysosomal associated membrane protein 2 OS=Equus caballus OX=9796 GN=LAMP2 PE=3 SV=1;tr|A0A3Q2HG26|A0A3Q2HG26_HORSE L	24.8881	24.9183	24.9532	25.1229	25.109	25.1396	25.4967	25.2206	25.1153	25.2358	24.9028	24.6682	24.5921	24.6542	24.8746	24.7823	25.3553	25.197	25.0848	25.1555	24.7125	25.2255	25.4388	25.3485	25.0826	NaN	NaN	NaN	24.7483	24.9591	25.0826	23.6596	NaN	23.6931	25.126	25.2066	25.3659	24.9264	24.1086	24.8172	24.4854	24.7596	24.9043
Chloride intracellular channel protein	CLIC5	CLIC5	CLIC5	ENSECAG00000023509	ENSG00000112782	tr|A0A3Q2I8W6|A0A3Q2I8W6_HORSE Chloride intracellular channel protein OS=Equus caballus OX=9796 GN=CLIC5 PE=3 SV=1;tr|A0A5F5PJ72|A0A5F5PJ72_HORSE Chloride intracellular channel protein OS=Equus caballus OX=9796 GN=CLIC5 PE=3 SV=1;tr|A0A3Q2H2M2|A0A3Q2H2M2_H	24.8877	23.3822	23.716	23.4799	25.2534	25.3121	25.4455	23.6095	22.5832	23.499	NaN	21.3032	NaN	NaN	21.4348	NaN	24.1929	24.5467	24.2751	24.6986	24.6204	24.6996	24.4399	24.4936	24.7044	23.142	NaN	22.5174	26.0894	25.8879	25.9667	21.7102	22.3832	21.6327	25.4898	25.4314	25.306	24.972	25.6599	24.8004	NaN	27.9933	27.5267
KH RNA binding domain containing, signal transduction associated 1	KHDRBS1	KHDRBS1	KHDRBS1	ENSECAG00000019346	ENSG00000121774	tr|F6UGI4|F6UGI4_HORSE KH RNA binding domain containing, signal transduction associated 1 OS=Equus caballus OX=9796 GN=KHDRBS1 PE=3 SV=2;tr|A0A5F5PWS7|A0A5F5PWS7_HORSE KH RNA binding domain containing, signal transduction associated 1 OS=Equus caballus OX=	24.8834	24.3475	NaN	24.2599	NaN	24.8299	NaN	NaN	24.382	NaN	NaN	25.6127	25.0311	26.0298	NaN	23.9353	NaN	NaN	NaN	25.9773	NaN	NaN	25.3678	25.2761	25.5069	25.5784	NaN	NaN	25.4085	25.513	NaN	25.4195	25.1256	25.8445	25.4042	24.785	25.2504	24.447	24.3793	24.1911	NaN	NaN	NaN
PurE domain-containing protein	PAICS	PAICS	PAICS	ENSECAG00000019862	ENSG00000128050	tr|F7D7Z9|F7D7Z9_HORSE PurE domain-containing protein OS=Equus caballus OX=9796 GN=PAICS PE=3 SV=3	24.8829	24.8741	24.9179	24.8387	24.9624	25.5231	25.6357	24.472	24.6664	24.8797	24.7227	25.0162	24.6986	24.9812	24.9733	25.0239	24.2496	NaN	24.338	24.4382	25.1073	24.7115	25.1967	25.0859	25.5393	24.751	24.5608	24.6057	NaN	25.0152	24.6011	24.8629	24.5348	24.4396	25.6894	25.5409	25.497	24.551	24.8089	24.7576	24.752	24.7392	25.1215
Leucine rich alpha-2-glycoprotein 1	LRG1	LRG1	LRG1	ENSECAG00000038107	ENSG00000171236	tr|A0A3Q2I427|A0A3Q2I427_HORSE Leucine rich alpha-2-glycoprotein 1 OS=Equus caballus OX=9796 GN=LRG1 PE=4 SV=1	24.8804	24.9341	25.0791	25.0739	24.912	24.849	25.1231	25.7328	25.6663	25.5098	25.4466	25.5456	25.4624	26.3024	26.3417	26.0698	25.5566	25.5624	25.5202	22.8365	24.1231	23.7257	24.5931	24.4675	24.6742	24.2915	24.5483	24.6373	23.5046	23.3462	23.7604	24.44	24.3975	24.3155	22.1964	22.5519	21.9266	25.292	25.5378	25.1699	27.6396	NaN	NaN
Endoplasmic reticulum protein 44	ERP44	ERP44	ERP44	ENSECAG00000016785	ENSG00000023318	tr|F6WY40|F6WY40_HORSE Endoplasmic reticulum protein 44 OS=Equus caballus OX=9796 GN=ERP44 PE=4 SV=2;tr|F6X285|F6X285_HORSE Endoplasmic reticulum protein 44 OS=Equus caballus OX=9796 GN=ERP44 PE=4 SV=2	24.8792	24.9085	25.1846	24.6837	25.3467	25.3002	25.4041	24.2488	24.4454	24.4989	24.4196	24.5733	24.5213	24.744	24.9528	24.5386	25.213	25.1973	25.3937	24.7963	25.1212	25.0337	25.1153	25.0879	25.2042	NaN	NaN	NaN	25.1613	25.2225	25.2303	24.8179	24.8897	24.7202	25.3582	25.5162	25.2512	24.54	24.9069	24.5915	23.285	24.5407	24.36
VAMP associated protein B and C	VAPB	VAPB	VAPB	ENSECAG00000013265	ENSG00000124164	tr|A0A3Q2I4C7|A0A3Q2I4C7_HORSE VAMP associated protein B and C OS=Equus caballus OX=9796 GN=VAPB PE=3 SV=1;tr|A0A3Q2HCS2|A0A3Q2HCS2_HORSE VAMP associated protein B and C OS=Equus caballus OX=9796 GN=VAPB PE=3 SV=1;tr|F7BJR6|F7BJR6_HORSE VAMP associated pro	24.8769	24.1064	23.9232	NaN	NaN	24.2163	NaN	NaN	NaN	NaN	NaN	NaN	NaN	NaN	NaN	NaN	NaN	24.6824	NaN	24.6274	24.9794	24.9208	25.4251	25.4397	25.488	NaN	NaN	NaN	25.0951	25.2255	25.0922	NaN	24.4523	NaN	25.6031	25.502	25.6473	NaN	23.9565	NaN	24.3303	NaN	NaN
Extended synaptotagmin 1	ESYT1	ESYT1	ESYT1	ENSECAG00000013110	ENSG00000139641	tr|F7BB06|F7BB06_HORSE Extended synaptotagmin 1 OS=Equus caballus OX=9796 GN=ESYT1 PE=3 SV=3;tr|F7ARJ2|F7ARJ2_HORSE Extended synaptotagmin 1 OS=Equus caballus OX=9796 GN=ESYT1 PE=3 SV=2	24.8765	23.8685	24.4142	23.1319	25.2708	24.9677	25.3711	23.7878	24.2138	24.5184	23.5883	24.0706	23.3856	25.1638	25.0157	25.073	25.2335	25.2872	25.4479	25.9444	26.2229	26.0327	26.4763	26.4118	26.4313	23.1885	NaN	NaN	26.2296	26.2025	26.2669	21.6081	21.1934	22.1781	25.6592	25.6105	25.8018	23.6186	24.5625	24.2438	22.867	23.5104	NaN
Glutathione synthetase	GSS	GSS	GSS	ENSECAG00000021620	ENSG00000100983	tr|F6WSA6|F6WSA6_HORSE Glutathione synthetase OS=Equus caballus OX=9796 GN=GSS PE=3 SV=1;tr|A0A5F5PLK3|A0A5F5PLK3_HORSE Glutathione synthetase OS=Equus caballus OX=9796 GN=GSS PE=3 SV=1	24.8756	25.5201	25.696	25.4802	24.322	24.5725	24.0708	24.6731	24.9009	24.8442	25.4389	25.092	25.4701	24.7387	24.77	24.5169	24.6724	24.5889	24.7056	22.2001	22.945	22.8207	24.9986	24.9078	24.9975	25.3401	24.8732	24.644	25.2274	25.3395	25.01	23.003	22.2037	22.5249	24.7003	24.5589	24.5082	25.0984	25.5606	25.0271	24.6074	25.8737	25.8099
Glutaredoxin-1	GLRX	GLRX	GLRX	ENSECAG00000024613	ENSG00000173221	tr|A0A5F5PPQ9|A0A5F5PPQ9_HORSE Glutaredoxin-1 OS=Equus caballus OX=9796 GN=GLRX PE=3 SV=1	24.873	NaN	NaN	NaN	NaN	NaN	NaN	NaN	NaN	NaN	25.8066	25.8181	NaN	NaN	NaN	NaN	NaN	NaN	NaN	NaN	NaN	NaN	NaN	NaN	24.3602	NaN	NaN	NaN	NaN	NaN	NaN	NaN	NaN	NaN	NaN	NaN	NaN	NaN	NaN	NaN	NaN	NaN	NaN
Granzyme A	GZMA	GZMA	GZMA	ENSECAG00000023330	ENSG00000145649	tr|F6TIE2|F6TIE2_HORSE Granzyme A OS=Equus caballus OX=9796 GN=GZMA PE=4 SV=2	24.8725	24.2252	23.8602	23.7054	24.5939	24.6652	NaN	25.4717	25.3655	25.3306	NaN	NaN	NaN	NaN	24.2333	24.2917	25.5302	25.8515	25.7455	24.0401	24.0919	24.3156	26.2172	26.1553	26.4346	NaN	NaN	NaN	25.8083	25.7646	25.5489	NaN	NaN	NaN	24.5226	24.4728	24.7352	24.9175	24.6043	NaN	22.9966	NaN	NaN
Cathepsin S	CTSS	CTSS	CTSS	ENSECAG00000022438	ENSG00000163131	tr|F6VUW2|F6VUW2_HORSE Cathepsin S OS=Equus caballus OX=9796 GN=CTSS PE=3 SV=2;tr|A0A3Q2HN08|A0A3Q2HN08_HORSE Cathepsin S OS=Equus caballus OX=9796 GN=CTSS PE=3 SV=2	24.8686	25.486	NaN	NaN	24.9107	24.8683	24.2355	25.3462	25.191	25.4016	26.0734	25.682	25.4528	26.2205	24.9948	26.2765	24.3186	25.4569	25.1891	24.6685	23.5378	25.3066	24.7386	25.0253	24.177	24.0401	NaN	NaN	24.8608	24.4016	23.7976	24.9924	24.6954	24.7035	24.3419	24.2282	24.2104	25.629	24.8124	25.4465	25.5143	NaN	NaN
Calcium and integrin binding 1	CIB1	CIB1	CIB1	ENSECAG00000018203	ENSG00000185043	tr|F7CUM5|F7CUM5_HORSE Calcium and integrin binding 1 OS=Equus caballus OX=9796 GN=CIB1 PE=4 SV=2	24.8675	25.5949	25.501	25.366	26.3765	26.3426	25.5642	25.5193	25.4267	25.7324	26.3654	26.0621	26.2213	25.0438	25.0221	25.3076	23.9109	23.6963	23.6043	24.8728	25.5621	25.454	22.9904	22.8706	23.487	26.04	25.7674	25.8473	23.4504	23.6438	23.2723	26.6741	26.5763	26.4483	24.0501	23.7695	23.9408	24.5835	25.645	24.111	26.8564	24.898	25.3693
Plexin domain containing 2	PLXDC2	PLXDC2	PLXDC2	ENSECAG00000017520	ENSG00000120594	tr|F6QFQ3|F6QFQ3_HORSE Plexin domain containing 2 OS=Equus caballus OX=9796 GN=PLXDC2 PE=4 SV=2;tr|A0A5F5PJB4|A0A5F5PJB4_HORSE Plexin domain containing 2 OS=Equus caballus OX=9796 GN=PLXDC2 PE=4 SV=1	24.8672	24.8731	NaN	24.1637	23.8353	23.531	23.5147	25.1226	24.3401	25.3369	24.558	25.2775	25.3894	25.4325	25.1735	25.4481	25.3324	25.8357	25.4124	23.9134	23.4409	24.6805	25.0146	24.6637	24.207	25.4619	25.13	24.7051	24.9515	25.4351	24.6538	23.4535	23.7322	24.1796	24.7783	24.7387	24.8595	26.6637	26.5581	26.22	24.3297	NaN	NaN
60S ribosomal protein L13a	RPL13A	RPL13A	RPL13A	ENSECAG00000015832	ENSG00000142541	tr|A0A3Q2H097|A0A3Q2H097_HORSE 60S ribosomal protein L13a OS=Equus caballus OX=9796 GN=RPL13A PE=3 SV=1	24.8665	24.3984	24.6382	24.2996	25.3855	25.1389	25.2071	24.8247	24.7602	24.9534	24.6177	24.7657	24.629	25.2245	25.3859	25.5646	25.2602	25.6563	25.5787	25.5333	25.8995	25.5581	25.5996	25.548	25.8159	24.2929	24.2872	24.6109	25.6752	25.5718	25.6607	26.2675	26.34	25.8869	26.0965	25.7965	25.7481	24.657	24.6535	24.4811	NaN	NaN	NaN
ATP-dependent RNA helicase	EIF4A2	EIF4A2	EIF4A2	ENSECAG00000021223	ENSG00000156976	tr|A0A3Q2L5D3|A0A3Q2L5D3_HORSE ATP-dependent RNA helicase OS=Equus caballus OX=9796 GN=EIF4A2 PE=3 SV=2	24.8658	25.2306	25.1687	25.2255	25.5678	25.2479	25.21	23.4322	23.6392	24.0454	24.409	24.3892	24.2171	NaN	23.9506	NaN	23.7039	23.9806	23.5933	23.7623	24.1486	NaN	24.095	24.2447	24.3832	23.7692	24.6842	NaN	24.9408	24.8624	25.6214	25.0325	25.0672	24.7791	25.0388	24.6743	24.6638	NaN	NaN	NaN	NaN	26.4673	26.3791
Inter-alpha-trypsin inhibitor heavy chain 3	ITIH3	ITIH3	ITIH3	ENSECAG00000003355	ENSG00000162267	tr|F7AE68|F7AE68_HORSE Inter-alpha-trypsin inhibitor heavy chain 3 OS=Equus caballus OX=9796 GN=ITIH3 PE=3 SV=3;tr|A0A3Q2HN28|A0A3Q2HN28_HORSE Inter-alpha-trypsin inhibitor heavy chain 3 OS=Equus caballus OX=9796 GN=ITIH3 PE=4 SV=2;tr|A0A3Q2GW40|A0A3Q2GW40	24.8631	25.4402	25.3808	25.6842	NaN	23.2081	NaN	25.6286	25.6898	25.8881	24.7482	24.0648	24.3007	NaN	24.1164	24.5203	24.4686	24.7803	22.697	27.0772	27.4414	27.2525	24.7787	24.9008	25.2281	NaN	22.5069	24.1468	24.5037	24.6908	24.9134	26.4936	26.6897	26.6814	23.5216	23.5629	NaN	24.916	24.5109	24.5666	NaN	NaN	NaN
60S ribosomal protein L23	RPL23	RPL23	RPL23	ENSECAG00000035053	ENSG00000125691	tr|A0A3Q2LDJ2|A0A3Q2LDJ2_HORSE 60S ribosomal protein L23 OS=Equus caballus OX=9796 GN=RPL23 PE=3 SV=1;tr|A0A5F5Q274|A0A5F5Q274_HORSE 60S ribosomal protein L23 OS=Equus caballus OX=9796 GN=RPL23 PE=3 SV=1	24.8609	NaN	24.6592	24.5447	24.7102	24.3819	24.8667	25.1679	NaN	25.0653	NaN	NaN	24.9375	NaN	24.6532	24.4171	NaN	NaN	NaN	24.6674	24.6428	NaN	24.6762	25.1062	25.187	NaN	NaN	NaN	25.0141	24.9823	24.4844	24.9682	24.9137	25.3176	25.008	25.6645	25.3173	NaN	NaN	NaN	NaN	NaN	NaN
Guanylate binding protein family member 6	GBP6	GBP6	GBP6	ENSECAG00000012791	ENSG00000183347	tr|F7BJL9|F7BJL9_HORSE Guanylate binding protein family member 6 OS=Equus caballus OX=9796 GN=GBP6 PE=3 SV=3;tr|A0A5F5PKF8|A0A5F5PKF8_HORSE Guanylate binding protein family member 6 OS=Equus caballus OX=9796 GN=GBP6 PE=3 SV=1;tr|A0A3Q2LTG3|A0A3Q2LTG3_HORSE	24.8583	24.6752	24.9431	24.7986	24.5174	24.5436	24.8166	24.9995	24.8994	24.8471	25.4328	25.6201	25.1723	25.1668	25.1172	25.0051	25.6988	25.6341	25.7327	23.9005	23.8746	24.08	24.95	24.9349	24.8545	25.911	25.6408	25.8137	24.6295	24.5925	24.5956	23.9859	23.8083	23.745	25.3364	25.2345	25.1744	24.2575	24.5375	24.0906	22.2562	24.8216	24.5835
40S ribosomal protein S15a	RPS15A	RPS15A		ENSECAG00000019293		tr|F7BLU1|F7BLU1_HORSE 40S ribosomal protein S15a OS=Equus caballus OX=9796 GN=RPS15A PE=3 SV=1	24.8534	23.912	23.9729	23.9406	24.6031	25.0742	25.1704	23.9633	24.2578	24.3035	23.9872	23.883	23.9507	24.7764	24.8511	24.7166	25.2042	24.6154	24.9034	24.9561	25.4777	25.4354	25.0425	25.3295	25.4233	24.2506	24.5539	24.0858	25.6608	25.5149	25.2521	24.7625	24.8361	24.9391	25.2027	24.9859	25.5389	24.2095	NaN	24.1548	NaN	24.7789	NaN
Glyoxalase domain containing 4	GLOD4	GLOD4	GLOD4	ENSECAG00000024418	ENSG00000167699	tr|F6Z1U4|F6Z1U4_HORSE Glyoxalase domain containing 4 OS=Equus caballus OX=9796 GN=GLOD4 PE=3 SV=2	24.8504	26.2172	26.2579	26.4237	25.1834	24.5989	24.8884	24.998	24.0349	23.9616	25.8351	25.6013	25.6997	23.5563	24.2447	23.552	23.8236	23.9069	24.2839	NaN	22.6122	21.1372	25.0008	24.6859	24.5036	25.3465	25.1131	24.4108	25.1823	25.3004	24.919	23.8651	24.316	24.4801	25.0568	24.9518	24.8744	23.0551	23.2321	22.9491	23.7214	26.876	26.8891
Dolichyl-diphosphooligosaccharide--protein glycosyltransferase subunit 2	RPN2	RPN2	RPN2	ENSECAG00000018381	ENSG00000118705	tr|A0A5F5PUY2|A0A5F5PUY2_HORSE Dolichyl-diphosphooligosaccharide--protein glycosyltransferase subunit 2 OS=Equus caballus OX=9796 GN=RPN2 PE=3 SV=1;tr|F7A3I2|F7A3I2_HORSE Dolichyl-diphosphooligosaccharide--protein glycosyltransferase subunit 2 OS=Equus cab	24.8502	24.646	24.2593	24.2768	25.1474	25.1218	25.3821	24.3913	24.5161	24.5735	23.7288	23.8868	21.7174	25.2834	25.1833	25.0786	24.9032	24.9286	24.7882	24.7723	24.9583	25.1478	25.1019	25.1256	25.5945	NaN	NaN	NaN	25.3927	25.5262	25.6716	23.4185	23.0456	23.6645	25.5426	25.4511	25.5986	24.3981	24.3873	24.0044	NaN	NaN	NaN
Protein S100	S100A1	*S100A1	S100A1	ENSECAG00000056693	ENSG00000160678	tr|F6UNB9|F6UNB9_HORSE Protein S100 OS=Equus caballus OX=9796 GN=S100A1 PE=3 SV=1	24.8495	NaN	NaN	NaN	23.9832	23.9731	23.6078	NaN	NaN	NaN	NaN	NaN	NaN	NaN	NaN	NaN	NaN	NaN	NaN	NaN	NaN	NaN	25.8748	25.8682	25.5586	NaN	NaN	NaN	NaN	NaN	NaN	24.4748	24.6537	24.5097	26.0852	26.3192	26.2314	NaN	NaN	NaN	NaN	NaN	NaN
Sodium/potassium-transporting ATPase subunit alpha	ATP1A1	ATP1A1	ATP1A1	ENSECAG00000024623	ENSG00000163399	tr|A0A3Q2HB30|A0A3Q2HB30_HORSE Sodium/potassium-transporting ATPase subunit alpha OS=Equus caballus OX=9796 GN=ATP1A1 PE=3 SV=2;sp|P18907|AT1A1_HORSE Sodium/potassium-transporting ATPase subunit alpha-1 OS=Equus caballus OX=9796 GN=ATP1A1 PE=3 SV=1;tr|A0A3	24.8482	24.4138	24.6734	24.3491	25.0442	24.9506	25.1478	24.3402	24.3645	24.466	24.5287	24.5529	24.5615	24.4522	24.7336	24.4081	24.9911	24.7894	24.9369	24.9025	25.0083	24.8671	25.2264	25.3404	25.4987	24.2194	23.6883	23.6756	25.3206	25.1713	25.3647	25.5595	25.4287	25.5097	25.1804	25.1856	25.1054	24.7987	24.5731	24.2502	23.4154	25.3951	25.2558
Proteasome subunit beta	PSMB3	PSMB3	PSMB3	ENSECAG00000060004	ENSG00000277791	tr|F6TV65|F6TV65_HORSE Proteasome subunit beta OS=Equus caballus OX=9796 GN=PSMB3 PE=3 SV=3	24.8477	25.0128	25.0513	24.8552	24.8597	24.7839	25.1402	24.5617	24.7911	24.654	25.6327	25.5775	25.6308	24.7624	24.9301	25.121	25.1542	25.1674	25.1628	25.9519	25.8313	26.124	25.2933	25.2921	24.6465	25.111	24.9671	24.9838	25.2971	25.4598	25.5488	26.0486	25.9947	26.0083	25.1095	25.1552	25.0555	24.8587	24.6843	25.0147	23.7991	23.6942	24.1442
Sortilin 1	SORT1	SORT1	SORT1	ENSECAG00000015853	ENSG00000134243	tr|F6VZ05|F6VZ05_HORSE Sortilin 1 OS=Equus caballus OX=9796 GN=SORT1 PE=4 SV=3	24.843	24.5284	24.764	24.7435	25.3947	25.553	25.0969	24.5716	24.8237	24.4444	25.4665	25.3248	25.3956	25.0445	25.1176	25.1402	24.864	25.1324	25.3177	25.3436	25.5721	25.4667	25.1013	25.091	25.1998	24.9099	24.6399	24.5822	25.1068	25.1543	25.0668	24.7525	24.5029	24.7858	24.7769	24.6214	24.6057	25.5244	25.6614	25.4638	24.6385	23.3113	23.266
Keratin 42	KRT42	KRT42	KRT17	ENSECAG00000015705	ENSG00000128422	tr|F7ATL5|F7ATL5_HORSE Keratin 42 OS=Equus caballus OX=9796 GN=KRT42 PE=3 SV=3	24.8406	25.0136	24.7179	24.701	24.0744	24.6523	25.6826	24.6135	25.2966	24.6158	24.9228	24.9454	24.9107	24.3918	25.2577	24.6302	25.5618	25.9982	25.8354	25.4878	25.1936	25.6426	24.6062	24.4922	NaN	24.5349	24.3013	24.3095	24.7318	24.9295	25.0759	25.6866	25.7887	25.632	24.0095	NaN	NaN	24.2544	23.4912	NaN	24.0793	NaN	NaN
threonine--tRNA ligase	TARS1	TARS1	TARS1	ENSECAG00000020854	ENSG00000113407	tr|F6S5E7|F6S5E7_HORSE threonine--tRNA ligase OS=Equus caballus OX=9796 GN=TARS1 PE=3 SV=1	24.8375	25.5107	25.2376	25.1059	24.7139	25.6098	24.9975	24.932	24.3104	24.3598	24.3364	24.6148	24.3113	24.4331	24.0483	NaN	24.3922	23.1239	23.7075	24.5953	24.7115	24.2185	24.4882	24.4799	24.4061	NaN	NaN	NaN	24.9111	24.7366	24.504	24.7124	24.3779	24.5967	25.0372	25.049	24.7037	NaN	23.6588	NaN	26.2334	25.5813	25.5189
Proteasome subunit beta	PSMB2	PSMB2	PSMB2	ENSECAG00000021615	ENSG00000126067	tr|F6WL01|F6WL01_HORSE Proteasome subunit beta OS=Equus caballus OX=9796 GN=PSMB2 PE=3 SV=1	24.8374	24.2937	24.8117	24.6007	24.348	24.6886	24.3986	24.6157	24.9929	24.2705	25.534	25.6063	25.5695	24.8061	25.2252	25.1324	25.4188	25.188	25.194	26.0011	26.1678	26.1762	25.5934	25.395	25.556	25.2815	24.9336	25.1638	25.7746	25.6723	25.6351	26.1328	26.3368	26.2968	25.4054	25.0671	25.1989	24.7411	24.6318	24.9597	NaN	24.5923	24.3514
Histone H2A	H2AX	H2AX	H2AX	ENSECAG00000029766	ENSG00000188486	tr|F6X6J0|F6X6J0_HORSE Histone H2A OS=Equus caballus OX=9796 GN=H2AX PE=3 SV=2	24.8355	24.5398	24.4384	NaN	NaN	24.3927	24.872	NaN	25.1054	25.0233	NaN	24.9153	24.8563	25.205	25.4194	NaN	25.9932	25.7205	25.8414	NaN	NaN	24.9633	24.698	25.2302	NaN	NaN	NaN	NaN	NaN	23.2116	24.2797	NaN	NaN	NaN	NaN	NaN	NaN	NaN	NaN	NaN	NaN	NaN	NaN
COP9 signalosome complex subunit 4	COPS4	COPS4	COPS4	ENSECAG00000015209	ENSG00000138663	tr|A0A3Q2I1G9|A0A3Q2I1G9_HORSE COP9 signalosome complex subunit 4 OS=Equus caballus OX=9796 GN=COPS4 PE=3 SV=2;tr|F6TMH1|F6TMH1_HORSE COP9 signalosome subunit 4 OS=Equus caballus OX=9796 GN=COPS4 PE=4 SV=3	24.8305	25.3638	NaN	24.7631	25.2371	25.1008	25.5421	NaN	NaN	NaN	NaN	NaN	NaN	NaN	NaN	NaN	NaN	NaN	NaN	24.4958	24.8237	24.8051	24.7127	24.3079	24.8487	25.1904	25.1277	NaN	24.8492	25.0549	24.9868	25.7857	25.5962	25.5162	24.6109	24.9804	24.7829	NaN	NaN	NaN	NaN	NaN	NaN
Nidogen 1	NID1	NID1	NID1	ENSECAG00000016615	ENSG00000116962	tr|A0A5F5PU89|A0A5F5PU89_HORSE Nidogen 1 OS=Equus caballus OX=9796 GN=NID1 PE=4 SV=1;tr|F6XH19|F6XH19_HORSE Nidogen 1 OS=Equus caballus OX=9796 GN=NID1 PE=4 SV=2	24.8304	NaN	NaN	24.2725	25.6111	25.1772	25.3668	NaN	NaN	NaN	NaN	NaN	NaN	24.5191	24.8541	24.7759	24.7478	24.6886	NaN	25.5145	25.992	25.7356	24.2897	24.3665	24.5841	24.5658	NaN	NaN	25.4114	25.1839	25.5277	25.0571	25.2454	25.5717	23.7932	24.4041	24.4466	25.4601	26.0956	25.4022	NaN	24.4413	25.2945
Peroxiredoxin 3	PRDX3	PRDX3	PRDX3	ENSECAG00000017026	ENSG00000165672	tr|F6Z7J2|F6Z7J2_HORSE Peroxiredoxin 3 OS=Equus caballus OX=9796 GN=PRDX3 PE=4 SV=2	24.8297	24.5626	24.5101	24.4836	25.186	25.2589	25.1429	24.8125	24.9448	24.808	24.2717	24.3059	24.2529	25.3301	25.3915	25.5255	25.2217	25.1585	25.0407	24.8047	25.0526	24.7564	24.9577	25.0793	25.2998	24.0755	24.2393	24.3523	25.1914	25.284	25.2013	24.1158	24.014	23.9161	25.7372	25.4295	25.5748	NaN	24.5547	24.2991	23.5162	NaN	NaN
60S ribosomal protein L9	RPL9	RPL9	RPL9	ENSECAG00000016489	ENSG00000163682	tr|F6YIK2|F6YIK2_HORSE 60S ribosomal protein L9 OS=Equus caballus OX=9796 GN=RPL9 PE=2 SV=1	24.8289	24.6454	24.5684	24.6202	24.9172	25.161	25.111	24.9585	25.205	24.6657	24.8089	24.8256	24.6667	25.365	24.3922	25.1936	25.0571	25.4304	25.594	25.2635	25.3584	25.1866	25.6686	25.7568	25.7524	24.2656	24.2085	24.2045	25.2873	25.4562	25.6701	26.0424	25.8658	26.0124	25.4677	25.7105	25.8108	24.5185	24.2995	24.2625	24.1421	NaN	NaN
NADH-cytochrome b5 reductase	CYB5R3	CYB5R3	CYB5R3	ENSECAG00000008452	ENSG00000100243	tr|F6TGW9|F6TGW9_HORSE NADH-cytochrome b5 reductase OS=Equus caballus OX=9796 GN=CYB5R3 PE=3 SV=3	24.8288	23.4203	23.957	23.8487	24.7387	24.8572	24.7535	24.2876	24.1794	25.2755	NaN	NaN	NaN	NaN	24.5306	NaN	24.39	23.9256	24.0671	24.8612	24.2378	24.2882	25.101	25.1489	25.6929	NaN	NaN	NaN	25.2447	25.3628	25.2382	23.8819	22.6645	NaN	25.3584	24.9935	25.0862	24.1412	23.5865	NaN	NaN	23.9139	23.7788
Myosin IF	MYO1F	MYO1F	MYO1F	ENSECAG00000016782	ENSG00000142347	tr|F7AY12|F7AY12_HORSE Myosin IF OS=Equus caballus OX=9796 GN=MYO1F PE=3 SV=2;tr|F6PRU6|F6PRU6_HORSE Myosin IF OS=Equus caballus OX=9796 GN=MYO1F PE=3 SV=2	24.8256	24.7328	24.6327	24.8327	25.1918	24.9399	25.1354	25.5762	25.5297	25.67	24.5495	24.6917	25.0262	25.5229	25.565	25.4816	25.4066	25.6693	25.7014	25.3937	25.2537	25.37	25.4676	25.5494	25.2351	24.8401	24.6171	24.8987	25.0884	25.0147	25.1933	22.6688	23.3294	23.6536	25.1574	25.3512	25.3299	24.4544	23.9465	24.3255	24.745	22.8134	22.0014
FERM domain containing kindlin 3	FERMT3	FERMT3	FERMT3	ENSECAG00000008107	ENSG00000149781	tr|A0A5F5PTW4|A0A5F5PTW4_HORSE FERM domain containing kindlin 3 OS=Equus caballus OX=9796 GN=FERMT3 PE=3 SV=1	24.8221	24.0044	24.5794	24.407	25.1833	25.1709	25.2348	24.7276	24.9577	24.8574	23.8523	24.7272	24.008	25.0806	24.8386	24.6621	24.971	25.2321	25.0982	24.7343	24.6927	24.9298	25.3355	25.4881	25.8372	24.4291	23.9202	24.3312	25.0468	25.2356	24.9542	22.8132	21.7066	22.8374	25.8303	25.8213	25.7554	23.8313	24.6868	21.642	NaN	24.5293	24.3386
Profilin	PFN2	PFN2	PFN2	ENSECAG00000024742	ENSG00000070087	tr|F6SJ41|F6SJ41_HORSE Profilin OS=Equus caballus OX=9796 GN=PFN2 PE=3 SV=2;tr|A0A3Q2H8C4|A0A3Q2H8C4_HORSE Profilin OS=Equus caballus OX=9796 GN=PFN2 PE=3 SV=1	24.8202	27.1218	27.1826	27.0773	25.2822	25.1098	25.3761	22.8863	23.7819	23.8385	25.4174	25.6775	24.544	NaN	NaN	NaN	23.0096	NaN	23.2204	24.1456	23.7101	24.103	23.442	24.2187	24.2767	23.4744	23.6614	24.4766	25.5877	25.4854	25.6106	25.2597	25.1661	24.3224	24.3495	24.414	24.4333	NaN	22.6767	23.0839	24.1546	27.3017	27.2783
Trafficking from ER to golgi regulator	TFG	TFG	TFG	ENSECAG00000020575	ENSG00000114354	tr|A0A3Q2HNR5|A0A3Q2HNR5_HORSE Trafficking from ER to golgi regulator OS=Equus caballus OX=9796 GN=TFG PE=4 SV=2;tr|F6UN76|F6UN76_HORSE Trafficking from ER to golgi regulator OS=Equus caballus OX=9796 GN=TFG PE=4 SV=3	24.8105	NaN	NaN	NaN	NaN	NaN	NaN	NaN	NaN	NaN	NaN	NaN	NaN	NaN	NaN	NaN	NaN	NaN	NaN	NaN	NaN	NaN	24.9039	24.9534	NaN	NaN	NaN	NaN	NaN	NaN	NaN	24.4104	NaN	NaN	NaN	24.7407	NaN	NaN	NaN	NaN	NaN	24.9671	NaN
ATPase H+ transporting V1 subunit E1	ATP6V1E1	ATP6V1E1	ATP6V1E1	ENSECAG00000016487	ENSG00000131100	tr|F6WUU4|F6WUU4_HORSE ATPase H+ transporting V1 subunit E1 OS=Equus caballus OX=9796 GN=ATP6V1E1 PE=3 SV=1;tr|A0A5F5Q4D7|A0A5F5Q4D7_HORSE ATPase H+ transporting V1 subunit E1 OS=Equus caballus OX=9796 GN=ATP6V1E1 PE=3 SV=1;tr|A0A5F5PMH1|A0A5F5PMH1_HORSE A	24.8104	24.425	24.8229	24.6239	25.0648	24.9499	25.1554	24.1013	24.9093	24.3699	NaN	23.8227	NaN	24.9241	24.8014	24.3735	25.0455	25.2055	25.0155	24.7658	25.0449	24.8704	25.0669	25.1646	25.6448	24.7071	25.2227	24.1482	24.8578	24.8096	24.9704	24.4572	24.5634	24.5593	26.379	26.2355	26.326	24.0837	25.0969	24.5114	23.6776	24.2217	24.797
Prenylcysteine oxidase 1	PCYOX1	PCYOX1	PCYOX1	ENSECAG00000015408	ENSG00000116005	tr|F6TMF6|F6TMF6_HORSE Prenylcysteine oxidase 1 OS=Equus caballus OX=9796 GN=PCYOX1 PE=3 SV=2	24.8088	24.9307	24.96	24.8236	24.8294	24.7736	25.1387	25.2682	25.0728	24.8172	NaN	NaN	23.7697	24.705	24.477	24.8569	25.4152	24.4634	24.9954	24.9718	24.723	24.7295	25.077	25.0999	24.9332	24.0272	24.37	24.3393	24.8049	24.6073	24.6976	23.4139	23.1293	23.6114	24.6263	24.5646	24.6207	24.6774	24.5591	24.8481	25.2569	25.7654	25.4544
Developmentally regulated GTP binding protein 1	DRG1	DRG1	DRG1	ENSECAG00000021459	ENSG00000185721	tr|F6XWH7|F6XWH7_HORSE Developmentally regulated GTP binding protein 1 OS=Equus caballus OX=9796 GN=DRG1 PE=4 SV=3	24.8061	NaN	NaN	NaN	NaN	NaN	NaN	NaN	NaN	NaN	NaN	NaN	NaN	NaN	NaN	NaN	NaN	NaN	NaN	NaN	NaN	NaN	NaN	NaN	NaN	NaN	NaN	NaN	NaN	NaN	NaN	NaN	NaN	NaN	24.4002	24.2383	NaN	NaN	NaN	NaN	NaN	NaN	NaN
[truncated: 1,571 more rows]
[truncated: 40 more columns]

## Sheet: t-test MEA vs. healthy
Supplement 3. List of proteins quantified by mass spectrometry between BALF mucus pellets from MEA compared to healthy horses. Normalized log2 LFQ intensities according to the MaxQuant algorithm. Two-sample t-tests (MEA vs. healthy) with permutation-based FDR (FDR=0.05) control were performed after imputation of missing values using the Perseus software platform. Volcano plots are shown in the la…
[truncated: 1,661 more rows]
[truncated: 16 more columns]

[truncated: 2 more sheets: t-test SEA vs. Healthy_, t-test SEA vs. MEA]
