# Supplementary material for: Proteomic profiling of equine airway mucus reveals compositional changes in asthmatic phenotypes
Source: Sci Rep. 2026 Feb 10;16:5880. doi: 10.1038/s41598-026-38766-3 (PMC12894910; doi:10.1038/s41598-026-38766-3)
Supplement: Supplementary file 4 — Supplementary Material 4 [file 41598_2026_38766_MOESM4_ESM.xlsx]

## Sheet: Sheet1
Protein	AUC_raw	AUC_bal	AUC_CI_lower	AUC_CI_upper
ref|XP_023479343.1|:1-1547mucin-4isoformX1[Equuscaballus];ref|XP_023479344.1|:1-2197mucin-4isoformX2[Equuscaballus];tr|A0A5F5PQU9|A0A5F5PQU9_HORSE Mucin 4, cell surface associated OS=Equus caballus OX=9796 GN=MUC4 PE=4 SV=1;tr|A0A5F5PJL2|A0A5F5PJL2_HORSE M	1	1	1	1
tr|F6ZXW9|F6ZXW9_HORSE VWFD domain-containing protein OS=Equus caballus OX=9796 GN=FCGBP PE=4 SV=3;tr|A0A3Q2IAY2|A0A3Q2IAY2_HORSE VWFD domain-containing protein OS=Equus caballus OX=9796 GN=FCGBP PE=4 SV=1;tr|A0A3Q2I7S8|A0A3Q2I7S8_HORSE VWFD domain-contain	0.984375	0.984375	0.929966	1
tr|A0A3Q2L3I3|A0A3Q2L3I3_HORSE Clusterin OS=Equus caballus OX=9796 GN=CLU PE=3 SV=1;sp|Q29482|CLUS_HORSE Clusterin OS=Equus caballus OX=9796 GN=CLU PE=2 SV=1;tr|A0A5S7MJB1|A0A5S7MJB1_HORSE Clusterin OS=Equus caballus OX=9796 GN=CLU PE=3 SV=1	0.976562	0.976562	0.906225	1
tr|F6T1X0|F6T1X0_HORSE Ig-like domain-containing protein OS=Equus caballus OX=9796 GN=LOC100069277 PE=4 SV=3;tr|A0A5F5PJE3|A0A5F5PJE3_HORSE Ig-like domain-containing protein OS=Equus caballus OX=9796 GN=LOC100069166 PE=4 SV=1;tr|A0A3Q2KNH2|A0A3Q2KNH2_HORSE	0.96875	0.96875	0.887383	1
tr|A0A0B4J1C4|A0A0B4J1C4_HORSE Joining chain of multimeric IgA and IgM OS=Equus caballus OX=9796 GN=JCHAIN PE=4 SV=1;tr|A0A3Q2HW24|A0A3Q2HW24_HORSE Joining chain of multimeric IgA and IgM OS=Equus caballus OX=9796 GN=JCHAIN PE=4 SV=1	0.960938	0.960938	0.87037	1
tr|H9GZV1|H9GZV1_HORSE Ig-like domain-containing protein OS=Equus caballus OX=9796 PE=4 SV=2	0.960938	0.960938	0.87037	1
tr|F6PIY3|F6PIY3_HORSE Katanin p60 ATPase-containing subunit A-like 2 OS=Equus caballus OX=9796 GN=KATNAL2 PE=3 SV=3;tr|A0A3Q2IBF4|A0A3Q2IBF4_HORSE Katanin p60 ATPase-containing subunit A-like 2 OS=Equus caballus OX=9796 GN=KATNAL2 PE=3 SV=1	0.953125	0.953125	0.84375	1
tr|F6QFD9|F6QFD9_HORSE Carboxypeptidase N subunit 2 OS=Equus caballus OX=9796 GN=CPN2 PE=4 SV=1	0.953125	0.953125	0.851845	1
tr|A0A3Q2I744|A0A3Q2I744_HORSE Ig-like domain-containing protein OS=Equus caballus OX=9796 PE=4 SV=1;tr|F6QAU5|F6QAU5_HORSE Ig-like domain-containing protein OS=Equus caballus OX=9796 PE=4 SV=2	0.945312	0.945312	0.831579	1
tr|F6W2K5|F6W2K5_HORSE Polymeric immunoglobulin receptor OS=Equus caballus OX=9796 GN=PIGR PE=4 SV=2	0.945312	0.945312	0.839119	1
tr|F6W2Y1|F6W2Y1_HORSE Fibrinogen gamma chain OS=Equus caballus OX=9796 GN=FGG PE=4 SV=2	0.945312	0.945312	0.835932	1
ref|XP_023510679.1|:1-3632mucin-5AC[Equuscaballus];gi|545182208|ref|XP_005598553.1|_PREDICTED_mucin-5AC	0.945312	0.945312	0.833333	1
tr|A0A3Q2HMJ3|A0A3Q2HMJ3_HORSE Ig-like domain-containing protein OS=Equus caballus OX=9796 PE=4 SV=1	0.929688	0.929688	0.814815	1
tr|A0A3Q2LE47|A0A3Q2LE47_HORSE Inter-alpha-trypsin inhibitor heavy chain 4 OS=Equus caballus OX=9796 GN=ITIH4 PE=3 SV=2;tr|A0A3Q2HNQ1|A0A3Q2HNQ1_HORSE Inter-alpha-trypsin inhibitor heavy chain 4 OS=Equus caballus OX=9796 GN=ITIH4 PE=3 SV=1;tr|F6R3F4|F6R3F4	0.921875	0.921875	0.734375	1
tr|A0A5F5PFI0|A0A5F5PFI0_HORSE Peptidylglycine alpha-amidating monooxygenase OS=Equus caballus OX=9796 GN=PAM PE=3 SV=1;tr|A0A5F5PQU7|A0A5F5PQU7_HORSE Peptidylglycine alpha-amidating monooxygenase OS=Equus caballus OX=9796 GN=PAM PE=3 SV=1;tr|F7BQX4|F7BQX4	0.921875	0.921875	0.781163	1
tr|F7BZ88|F7BZ88_HORSE Myeloperoxidase OS=Equus caballus OX=9796 GN=MPO PE=4 SV=2	0.921875	0.921875	0.768421	1
tr|F7CN11|F7CN11_HORSE Fibronectin OS=Equus caballus OX=9796 GN=FN1 PE=4 SV=2	0.921875	0.921875	0.765602	1
tr|A0A3Q2LBE4|A0A3Q2LBE4_HORSE Insulin like growth factor binding protein acid labile subunit OS=Equus caballus OX=9796 GN=IGFALS PE=4 SV=1	0.914062	0.914062	0.764695	1
tr|A0A5F5PUE2|A0A5F5PUE2_HORSE Kininogen 1 OS=Equus caballus OX=9796 GN=KNG1 PE=4 SV=1	0.90625	0.90625	0.749956	1
tr|F6QYS3|F6QYS3_HORSE Extracellular matrix protein 1 OS=Equus caballus OX=9796 GN=ECM1 PE=4 SV=3;tr|A0A5F5PJH9|A0A5F5PJH9_HORSE Extracellular matrix protein 1 OS=Equus caballus OX=9796 GN=ECM1 PE=4 SV=1	0.90625	0.90625	0.721362	1
tr|F6RP73|F6RP73_HORSE Cathelicidin antimicrobial peptide OS=Equus caballus OX=9796 GN=LOC100064703 PE=3 SV=2	0.90625	0.90625	0.755417	1
tr|F6T046|F6T046_HORSE Protein S100 OS=Equus caballus OX=9796 GN=S100A9 PE=3 SV=2;tr|A0A3Q2GWF9|A0A3Q2GWF9_HORSE EF-hand domain-containing protein OS=Equus caballus OX=9796 GN=S100A9 PE=4 SV=2	0.90625	0.90625	0.745957	1
tr|F6TIR2|F6TIR2_HORSE Lipocalin 2 OS=Equus caballus OX=9796 GN=LCN2 PE=3 SV=3;tr|A0A3Q2HN87|A0A3Q2HN87_HORSE Lipocalin 2 OS=Equus caballus OX=9796 GN=LCN2 PE=3 SV=2	0.90625	0.90625	0.771283	1
tr|F6WUE0|F6WUE0_HORSE Vascular cell adhesion molecule 1 OS=Equus caballus OX=9796 GN=VCAM1 PE=4 SV=2;tr|A0A5F5PLV5|A0A5F5PLV5_HORSE Vascular cell adhesion molecule 1 OS=Equus caballus OX=9796 GN=VCAM1 PE=4 SV=1	0.90625	0.90625	0.75	1
tr|F6WZA8|F6WZA8_HORSE Carboxypeptidase N subunit 1 OS=Equus caballus OX=9796 GN=CPN1 PE=3 SV=2	0.898438	0.898438	0.733277	1
tr|A0A3Q2HTG2|A0A3Q2HTG2_HORSE Fibrinogen alpha chain OS=Equus caballus OX=9796 GN=FGA PE=4 SV=2	0.890625	0.890625	0.734266	0.987581
tr|A0A3Q2I427|A0A3Q2I427_HORSE Leucine rich alpha-2-glycoprotein 1 OS=Equus caballus OX=9796 GN=LRG1 PE=4 SV=1	0.890625	0.890625	0.726562	1
tr|A0A5F5PWX1|A0A5F5PWX1_HORSE Olfactomedin like 3 OS=Equus caballus OX=9796 GN=OLFML3 PE=4 SV=1;tr|F7BCM8|F7BCM8_HORSE Homeodomain interacting protein kinase 1 OS=Equus caballus OX=9796 GN=HIPK1 PE=4 SV=1	0.890625	0.890625	0.666667	1
tr|F6T7K7|F6T7K7_HORSE Transcobalamin 1 OS=Equus caballus OX=9796 GN=TCN1 PE=3 SV=2	0.890625	0.890625	0.697449	1
tr|F6VB94|F6VB94_HORSE Transforming growth factor beta induced OS=Equus caballus OX=9796 GN=TGFBI PE=4 SV=2;tr|F6UMQ4|F6UMQ4_HORSE Transforming growth factor beta induced OS=Equus caballus OX=9796 GN=TGFBI PE=4 SV=2	0.890625	0.890625	0.722677	1
tr|H9GZN9|H9GZN9_HORSE Immunoglobulin heavy constant mu OS=Equus caballus OX=9796 GN=IGHM PE=4 SV=2;tr|A0A3Q2H908|A0A3Q2H908_HORSE Immunoglobulin heavy constant mu OS=Equus caballus OX=9796 GN=IGHM PE=4 SV=1	0.890625	0.890625	0.666667	1
tr|A0A3Q2HY39|A0A3Q2HY39_HORSE Ig-like domain-containing protein OS=Equus caballus OX=9796 PE=4 SV=1	0.882812	0.882812	0.72125	0.990741
tr|F6SN37|F6SN37_HORSE Protein S100 OS=Equus caballus OX=9796 GN=S100A8 PE=3 SV=2	0.882812	0.882812	0.703125	1
tr|A0A3Q2HZX9|A0A3Q2HZX9_HORSE Azurocidin 1 OS=Equus caballus OX=9796 GN=AZU1 PE=4 SV=2	0.875	0.875	0.685311	1
tr|A0A5F5PJQ9|A0A5F5PJQ9_HORSE Fibrinogen beta chain OS=Equus caballus OX=9796 GN=FGB PE=4 SV=1;tr|F6PH38|F6PH38_HORSE Fibrinogen beta chain OS=Equus caballus OX=9796 GN=FGB PE=4 SV=2	0.875	0.875	0.703689	1
tr|A0A5F5PU06|A0A5F5PU06_HORSE Alpha-2-macroglobulin OS=Equus caballus OX=9796 GN=A2M PE=3 SV=1;tr|F6QAD8|F6QAD8_HORSE Uncharacterized protein OS=Equus caballus OX=9796 GN=LOC100061656 PE=3 SV=3	0.875	0.875	0.685245	1
tr|F6QX36|F6QX36_HORSE Inter-alpha-trypsin inhibitor heavy chain 1 OS=Equus caballus OX=9796 GN=ITIH1 PE=3 SV=3	0.875	0.875	0.657269	1
tr|F6TJX5|F6TJX5_HORSE Tripeptidyl-peptidase 1 OS=Equus caballus OX=9796 GN=TPP1 PE=4 SV=3	0.875	0.875	0.698389	1
tr|F7BTW7|F7BTW7_HORSE Complement C3 OS=Equus caballus OX=9796 GN=C3 PE=4 SV=3	0.875	0.875	0.692843	1
tr|A0A3Q2HFG5|A0A3Q2HFG5_HORSE Membrane metalloendopeptidase OS=Equus caballus OX=9796 GN=MME PE=4 SV=1;tr|A0A3Q2L2A7|A0A3Q2L2A7_HORSE Membrane metalloendopeptidase OS=Equus caballus OX=9796 GN=MME PE=4 SV=2;tr|F7B8E7|F7B8E7_HORSE Membrane metalloendopepti	0.867188	0.867188	0.68735	1
tr|A0A3Q2HYP3|A0A3Q2HYP3_HORSE Secreted phosphoprotein 1 OS=Equus caballus OX=9796 GN=SPP1 PE=4 SV=1;tr|F7AYC1|F7AYC1_HORSE Secreted phosphoprotein 1 OS=Equus caballus OX=9796 GN=SPP1 PE=4 SV=1;tr|A0A3Q2I5N4|A0A3Q2I5N4_HORSE Secreted phosphoprotein 1 OS=Eq	0.867188	0.867188	0.624921	1
tr|F7CUM5|F7CUM5_HORSE Calcium and integrin binding 1 OS=Equus caballus OX=9796 GN=CIB1 PE=4 SV=2	0.867188	0.867188	0.699255	1
tr|A0A3Q2GSM1|A0A3Q2GSM1_HORSE ribose-phosphate diphosphokinase OS=Equus caballus OX=9796 GN=PRPS2 PE=3 SV=1	0.859375	0.859375	0.645703	1
tr|F7BXD8|F7BXD8_HORSE CD5 molecule like OS=Equus caballus OX=9796 GN=CD5L PE=4 SV=2;tr|A0A3Q2HC10|A0A3Q2HC10_HORSE CD5 molecule like OS=Equus caballus OX=9796 GN=CD5L PE=4 SV=1	0.859375	0.859375	0.624934	1
tr|F6U5V3|F6U5V3_HORSE Transcobalamin 2 OS=Equus caballus OX=9796 GN=TCN2 PE=3 SV=3;tr|A0A5F5Q090|A0A5F5Q090_HORSE Transcobalamin 2 OS=Equus caballus OX=9796 GN=TCN2 PE=3 SV=1	0.859375	0.859375	0.685185	0.984395
tr|F6USP9|F6USP9_HORSE Plasminogen OS=Equus caballus OX=9796 GN=PLG PE=3 SV=2;tr|A0A3Q2L7R0|A0A3Q2L7R0_HORSE Plasminogen OS=Equus caballus OX=9796 GN=PLG PE=3 SV=1	0.859375	0.859375	0.684122	0.983243
tr|F6Y0C1|F6Y0C1_HORSE TNF receptor associated factor 2 OS=Equus caballus OX=9796 GN=TRAF2 PE=3 SV=3	0.859375	0.859375	0.68062	1
tr|F6ZI35|F6ZI35_HORSE Histidine rich glycoprotein OS=Equus caballus OX=9796 GN=HRG PE=4 SV=3	0.859375	0.859375	0.659091	1
tr|F7C456|F7C456_HORSE UPAR/Ly6 domain-containing protein OS=Equus caballus OX=9796 GN=LOC100069985 PE=4 SV=2	0.859375	0.859375	0.66428	0.986014
tr|F7CFN5|F7CFN5_HORSE Complement C8 alpha chain OS=Equus caballus OX=9796 GN=C8A PE=3 SV=3;tr|A0A5F5PQS3|A0A5F5PQS3_HORSE Complement C8 alpha chain OS=Equus caballus OX=9796 GN=C8A PE=3 SV=1	0.851562	0.851562	0.679653	0.972033
tr|F7CU94|F7CU94_HORSE Lysozyme OS=Equus caballus OX=9796 GN=LYZ PE=2 SV=1	0.851562	0.851562	0.663158	0.979021
sp|P38029|A1AT2_HORSE Alpha-1-antiproteinase 2 OS=Equus caballus OX=9796 PE=1 SV=2	0.851562	0.851562	0.672269	0.983223
tr|A0A3Q2LBD1|A0A3Q2LBD1_HORSE Complement C8 beta chain OS=Equus caballus OX=9796 GN=C8B PE=3 SV=2	0.84375	0.84375	0.65623	0.978949
tr|F6Z230|F6Z230_HORSE Protein S100 OS=Equus caballus OX=9796 GN=S100A12 PE=3 SV=2	0.84375	0.84375	0.63153	0.975057
tr|A0A3Q2I1G5|A0A3Q2I1G5_HORSE Matrix metallopeptidase 9 OS=Equus caballus OX=9796 GN=MMP9 PE=3 SV=1;tr|F7AGL5|F7AGL5_HORSE Matrix metallopeptidase 9 OS=Equus caballus OX=9796 GN=MMP9 PE=3 SV=2	0.835938	0.835938	0.646966	1
tr|F6SKT2|F6SKT2_HORSE Lumican OS=Equus caballus OX=9796 GN=LUM PE=4 SV=1	0.835938	0.835938	0.642025	0.96875
tr|F6VP61|F6VP61_HORSE Serpin family B member 10 OS=Equus caballus OX=9796 GN=SERPINB10 PE=3 SV=1;tr|A0A5F5PNC6|A0A5F5PNC6_HORSE Serpin family B member 10 OS=Equus caballus OX=9796 GN=SERPINB10 PE=3 SV=1	0.835938	0.835938	0.620956	1
tr|O62841|O62841_HORSE Myeloid cathelicidin 2 OS=Equus caballus OX=9796 GN=eCATH-2 PE=2 SV=1;tr|A0A5F5PYT4|A0A5F5PYT4_HORSE Myeloid cathelicidin 2 OS=Equus caballus OX=9796 GN=ECATH-2 PE=3 SV=1	0.835938	0.835938	0.634782	0.976562
sp|P01958|HBA_HORSE Hemoglobin subunit alpha OS=Equus caballus OX=9796 GN=HBA PE=1 SV=2	0.835938	0.835938	0.638854	0.968258
sp|P05619|ILEU_HORSE Leukocyte elastase inhibitor OS=Equus caballus OX=9796 GN=SERPINB1 PE=1 SV=3;tr|A0A3Q2IC05|A0A3Q2IC05_HORSE Serpin family B member 1 OS=Equus caballus OX=9796 GN=SERPINB1 PE=3 SV=1	0.835938	0.835938	0.637472	0.976562
tr|A0A3Q2H5H2|A0A3Q2H5H2_HORSE Heparan sulfate proteoglycan 2 OS=Equus caballus OX=9796 GN=HSPG2 PE=4 SV=2;tr|F7DMY7|F7DMY7_HORSE Heparan sulfate proteoglycan 2 OS=Equus caballus OX=9796 GN=HSPG2 PE=4 SV=3;tr|A0A3Q2HT74|A0A3Q2HT74_HORSE Heparan sulfate pro	0.828125	0.828125	0.621036	0.983193
sp|O77811|TRFL_HORSE Lactotransferrin (Fragment) OS=Equus caballus OX=9796 GN=LTF PE=1 SV=1;tr|F6XLB1|F6XLB1_HORSE Lactotransferrin OS=Equus caballus OX=9796 GN=LTF PE=3 SV=1;tr|A0A3Q2HKG3|A0A3Q2HKG3_HORSE Lactotransferrin OS=Equus caballus OX=9796 GN=LTF	0.828125	0.828125	0.622202	0.984408
tr|F6ZHA6|F6ZHA6_HORSE Microfibril associated protein 4 OS=Equus caballus OX=9796 GN=MFAP4 PE=4 SV=2;tr|A0A3Q2HNH0|A0A3Q2HNH0_HORSE Microfibril associated protein 4 OS=Equus caballus OX=9796 GN=MFAP4 PE=4 SV=1	0.828125	0.828125	0.617094	0.968429
tr|A0A3Q2LDN4|A0A3Q2LDN4_HORSE FRAS1 related extracellular matrix 2 OS=Equus caballus OX=9796 GN=FREM2 PE=3 SV=1;tr|F6UMI7|F6UMI7_HORSE FRAS1 related extracellular matrix 2 OS=Equus caballus OX=9796 GN=FREM2 PE=3 SV=2	0.828125	0.828125	0.634837	0.971429
tr|F7DGR1|F7DGR1_HORSE Coagulation factor XII OS=Equus caballus OX=9796 GN=F12 PE=4 SV=3	0.828125	0.828125	0.643288	0.96875
tr|A0A3Q2KUR5|A0A3Q2KUR5_HORSE Mannose receptor C-type 1 OS=Equus caballus OX=9796 GN=MRC1 PE=4 SV=1;tr|A0A3Q2LS01|A0A3Q2LS01_HORSE Mannose receptor C-type 1 OS=Equus caballus OX=9796 GN=MRC1 PE=4 SV=1	0.820312	0.820312	0.574977	1
tr|F6SUS2|F6SUS2_HORSE Serpin family A member 10 OS=Equus caballus OX=9796 GN=SERPINA10 PE=3 SV=3;tr|A0A5F5Q4D2|A0A5F5Q4D2_HORSE Serpin family A member 10 OS=Equus caballus OX=9796 GN=SERPINA10 PE=3 SV=1	0.820312	0.820312	0.613387	0.968429
tr|F6Z5L1|F6Z5L1_HORSE Complement C1r OS=Equus caballus OX=9796 GN=C1R PE=4 SV=1	0.820312	0.820312	0.546055	1
tr|F7A6K3|F7A6K3_HORSE Glucosaminyl (N-acetyl) transferase 3, mucin type OS=Equus caballus OX=9796 GN=GCNT3 PE=4 SV=2	0.820312	0.820312	0.611043	0.977778
tr|A0A3Q2I9S7|A0A3Q2I9S7_HORSE Immunoglobulin heavy constant mu OS=Equus caballus OX=9796 GN=IGHM PE=4 SV=2	0.8125	0.8125	0.601364	0.958049
tr|F6RRV1|F6RRV1_HORSE Fetuin B OS=Equus caballus OX=9796 GN=FETUB PE=4 SV=3;tr|A0A5F5PWY1|A0A5F5PWY1_HORSE Fetuin B OS=Equus caballus OX=9796 GN=FETUB PE=4 SV=1;tr|A0A5F5Q236|A0A5F5Q236_HORSE Fetuin B OS=Equus caballus OX=9796 GN=FETUB PE=4 SV=1;tr|A0A5F5	0.8125	0.8125	0.542762	1
tr|F6ZC75|F6ZC75_HORSE Thy-1 cell surface antigen OS=Equus caballus OX=9796 GN=THY1 PE=4 SV=1	0.8125	0.8125	0.599916	0.965305
tr|F7BHB6|F7BHB6_HORSE Protein-arginine deiminase OS=Equus caballus OX=9796 GN=PADI4 PE=3 SV=2;tr|A0A5F5Q0Q7|A0A5F5Q0Q7_HORSE protein-arginine deiminase OS=Equus caballus OX=9796 GN=PADI4 PE=3 SV=1;tr|A0A5F5PY95|A0A5F5PY95_HORSE protein-arginine deiminase	0.8125	0.8125	0.592426	0.977798
tr|A0A3Q2GT23|A0A3Q2GT23_HORSE Alpha-1,4 glucan phosphorylase OS=Equus caballus OX=9796 GN=PYGL PE=3 SV=2;tr|B9A9Y7|B9A9Y7_HORSE Alpha-1,4 glucan phosphorylase OS=Equus caballus OX=9796 GN=PYGL PE=2 SV=1;tr|A0A3Q2I4T2|A0A3Q2I4T2_HORSE Alpha-1,4 glucan phos	0.804688	0.804688	0.588113	0.972033
tr|A0A3Q2H830|A0A3Q2H830_HORSE EF-hand domain-containing protein OS=Equus caballus OX=9796 GN=LOC100061663 PE=4 SV=1;tr|F6SG30|F6SG30_HORSE EF-hand domain-containing protein OS=Equus caballus OX=9796 GN=LOC100061598 PE=4 SV=2	0.804688	0.804688	0.6	0.951049
tr|F6W215|F6W215_HORSE Sorcin OS=Equus caballus OX=9796 GN=SRI PE=4 SV=3;tr|A0A3Q2HYH6|A0A3Q2HYH6_HORSE Sorcin OS=Equus caballus OX=9796 GN=SRI PE=4 SV=1;tr|A0A3Q2IEQ4|A0A3Q2IEQ4_HORSE Sorcin OS=Equus caballus OX=9796 GN=SRI PE=4 SV=1	0.804688	0.804688	0.566348	0.981481
tr|A0A3Q2KJ87|A0A3Q2KJ87_HORSE Bactericidal permeability-increasing protein OS=Equus caballus OX=9796 GN=BPI PE=3 SV=2;tr|A0A3Q2KYS2|A0A3Q2KYS2_HORSE Bactericidal permeability-increasing protein OS=Equus caballus OX=9796 GN=BPI PE=3 SV=1;tr|F6ZHZ3|F6ZHZ3_H	0.804688	0.804688	0.585655	0.970417
tr|A0A3Q2KLJ9|A0A3Q2KLJ9_HORSE Inter-alpha-trypsin inhibitor heavy chain 4 OS=Equus caballus OX=9796 GN=ITIH4 PE=4 SV=1	0.804688	0.804688	0.610498	0.958042
tr|A0A5F5PYK4|A0A5F5PYK4_HORSE Histone H2A OS=Equus caballus OX=9796 GN=H2AC20 PE=3 SV=1;tr|A0A5F5PKH1|A0A5F5PKH1_HORSE Histone H2A OS=Equus caballus OX=9796 GN=H2AC19 PE=3 SV=1	0.804688	0.804688	0.578125	0.957983
tr|A0A5F5PSN9|A0A5F5PSN9_HORSE Ig-like domain-containing protein OS=Equus caballus OX=9796 PE=4 SV=1;tr|A0A5F5PFM7|A0A5F5PFM7_HORSE Ig-like domain-containing protein OS=Equus caballus OX=9796 PE=4 SV=1;tr|A0A5F5PTR6|A0A5F5PTR6_HORSE Ig-like domain-containi	0.804688	0.804688	0.585139	0.968791
