# Supplementary material for: Proteomic profiling of equine airway mucus reveals compositional changes in asthmatic phenotypes
Source: Sci Rep. 2026 Feb 10;16:5880. doi: 10.1038/s41598-026-38766-3 (PMC12894910; doi:10.1038/s41598-026-38766-3)
Supplement: Supplementary file 5 — Supplementary Material 5 [file 41598_2026_38766_MOESM5_ESM.xlsx]

## Sheet: Supplement_7_gProfiler_hsapiens
source	term_name	term_id	term_size	effective_domain_size	p_adj_color	adjusted_p_value__M26-ordered-MEA-humanMapped-95	query_size__M26-ordered-MEA-humanMapped-95	intersection_size__M26-ordered-MEA-humanMapped-95	p_adj_color	adjusted_p_value__M32-ordered-SEA-humanMapped-125	query_size__M32-ordered-SEA-humanMapped-125	intersection_size__M32-ordered-SEA-humanMapped-125
GO:MF	extracellular matrix structural constituent	GO:0005201	167	20196	7.8011e-18	7.8011e-18	72	17	5.2545e-07	5.2545e-07	104	11
GO:MF	signaling receptor binding	GO:0005102	1499	20196	5.73622e-13	5.73622e-13	88	33	1.52347e-11	1.52347e-11	114	36
GO:MF	cell adhesion molecule binding	GO:0050839	561	20196	9.16671e-08	9.16671e-08	86	17	1.13394e-05	1.13394e-05	116	17
GO:MF	protein-containing complex binding	GO:0044877	1279	20196	0.000438552	0.000438552	76	18	1.86298e-07	1.86298e-07	114	28
GO:MF	integrin binding	GO:0005178	158	20196	6.78838e-07	6.78838e-07	86	10	1.12684e-05	1.12684e-05	114	10
GO:MF	structural molecule activity	GO:0005198	1104	20196	4.71452e-06	4.71452e-06	89	21	2.14161e-06	2.14161e-06	118	25
GO:MF	protease binding	GO:0002020	144	20196	4.28575e-06	4.28575e-06	84	9	0.00201412	0.00201412	59	6
GO:MF	peptidase regulator activity	GO:0061134	228	20196	0.000180529	0.000180529	82	9	5.4206e-06	5.4206e-06	119	12
GO:MF	glycosaminoglycan binding	GO:0005539	248	20196	0.000605972	0.000605972	87	9	8.48137e-06	8.48137e-06	114	12
GO:MF	endopeptidase inhibitor activity	GO:0004866	168	20196	0.000202888	0.000202888	82	8	3.04937e-05	3.04937e-05	119	10
GO:MF	RAGE receptor binding	GO:0050786	10	20196	0.00203891	0.00203891	67	3	3.053e-05	3.053e-05	17	3
GO:MF	collagen binding	GO:0005518	69	20196	4.04508e-05	4.04508e-05	64	6	0.0200544	0.0200544	111	5
GO:MF	peptidase inhibitor activity	GO:0030414	174	20196	0.000264998	0.000264998	82	8	4.24571e-05	4.24571e-05	119	10
GO:MF	endopeptidase regulator activity	GO:0061135	184	20196	0.000404689	0.000404689	82	8	7.17115e-05	7.17115e-05	119	10
GO:MF	calcium ion binding	GO:0005509	726	20196	7.86577e-05	7.86577e-05	70	14	0.018083	0.018083	82	12
GO:MF	immunoglobulin receptor binding	GO:0034987	15	20196	8.19429e-05	8.19429e-05	69	4	9.51262e-05	9.51262e-05	16	3
GO:MF	enzyme inhibitor activity	GO:0004857	393	20196	0.00211406	0.00211406	82	10	0.000231517	0.000231517	98	12
GO:MF	serine-type endopeptidase activity	GO:0004252	180	20196	0.00630777	0.00630777	87	7	0.000346691	0.000346691	111	9
GO:MF	heparin binding	GO:0008201	177	20196	0.0578338	0.0578338	87	6	0.000377612	0.000377612	114	9
GO:MF	antioxidant activity	GO:0016209	84	20196	0.000466321	0.000466321	79	6	0.0263627	0.0263627	3	2
GO:MF	molecular function inhibitor activity	GO:0140678	507	20196	0.0190892	0.0190892	82	10	0.000534289	0.000534289	98	13
GO:MF	calcium-dependent protein binding	GO:0048306	80	20196	0.0108903	0.0108903	85	5	0.000668934	0.000668934	21	4
GO:MF	serine-type peptidase activity	GO:0008236	197	20196	0.0113015	0.0113015	87	7	0.000735857	0.000735857	111	9
GO:MF	proteoglycan binding	GO:0043394	36	20196	0.0998111	0.0998111	12	2	0.000776988	0.000776988	111	5
GO:MF	serine hydrolase activity	GO:0017171	201	20196	0.0128579	0.0128579	87	7	0.000869115	0.000869115	111	9
GO:MF	serine-type endopeptidase inhibitor activity	GO:0004867	103	20196	0.000970825	0.000970825	73	6	0.00132124	0.00132124	119	7
GO:MF	carbohydrate binding	GO:0030246	287	20196	0.00110067	0.00110067	81	9	1	1	105	5
GO:MF	antigen binding	GO:0003823	175	20196	0.00125842	0.00125842	4	3	0.00471106	0.00471106	16	4
GO:MF	lipopolysaccharide binding	GO:0001530	40	20196	1	1	74	2	0.00133017	0.00133017	14	3
GO:MF	lipid binding	GO:0008289	848	20196	0.156836	0.156836	76	11	0.00155532	0.00155532	17	7
GO:MF	Toll-like receptor 4 binding	GO:0035662	4	20196	0.0150314	0.0150314	46	2	0.00206053	0.00206053	17	2
GO:MF	organic acid binding	GO:0043177	195	20196	0.00560282	0.00560282	79	7	0.395021	0.395021	19	3
GO:MF	cyanamide hydratase activity	GO:0018820	2	20196	1	1	-1	-1	0.00682722	0.00682722	74	2
GO:MF	arachidonate binding	GO:0050544	7	20196	0.052381	0.052381	46	2	0.00720115	0.00720115	17	2
GO:MF	icosatetraenoic acid binding	GO:0050543	7	20196	0.052381	0.052381	46	2	0.00720115	0.00720115	17	2
GO:MF	icosanoid binding	GO:0050542	8	20196	0.0697399	0.0697399	46	2	0.00959678	0.00959678	17	2
GO:MF	immunoglobulin binding	GO:0019865	25	20196	0.0108909	0.0108909	6	2	0.0110615	0.0110615	44	3
GO:MF	sulfur compound binding	GO:1901681	271	20196	0.556684	0.556684	87	6	0.0120846	0.0120846	114	9
GO:MF	Toll-like receptor binding	GO:0035325	13	20196	0.19287	0.19287	46	2	0.0266678	0.0266678	17	2
GO:MF	cysteine-type endopeptidase inhibitor activity	GO:0004869	35	20196	1	1	82	2	0.0310019	0.0310019	44	3
GO:MF	endopeptidase activity	GO:0004175	394	20196	0.147554	0.147554	87	8	0.032875	0.032875	111	10
GO:MF	peroxidase activity	GO:0004601	56	20196	0.0337824	0.0337824	79	4	0.645776	0.645776	19	2
GO:MF	protein binding	GO:0005515	14865	20196	0.184361	0.184361	89	79	0.0355121	0.0355121	114	101
GO:MF	oxidoreductase activity; acting on peroxide as acceptor	GO:0016684	58	20196	0.0387928	0.0387928	79	4	0.692385	0.692385	19	2
GO:MF	peptidoglycan binding	GO:0042834	18	20196	0.0442415	0.0442415	16	2	0.0460659	0.0460659	16	2
GO:MF	long-chain fatty acid binding	GO:0036041	17	20196	0.33434	0.33434	46	2	0.0464056	0.0464056	17	2
GO:BP	defense response	GO:0006952	1809	21017	3.43615e-13	3.43615e-13	87	36	3.49936e-17	3.49936e-17	113	46
GO:BP	humoral immune response	GO:0006959	254	21017	5.55779e-09	5.55779e-09	87	14	2.04379e-16	2.04379e-16	68	18
GO:BP	defense response to bacterium	GO:0042742	326	21017	7.74739e-10	7.74739e-10	87	16	1.52538e-15	1.52538e-15	17	12
GO:BP	cell adhesion	GO:0007155	1511	21017	1.65774e-15	1.65774e-15	88	36	1.15301e-09	1.15301e-09	116	34
GO:BP	biological process involved in interspecies interaction between organisms	GO:0044419	1724	21017	5.36197e-08	5.36197e-08	87	29	1.45932e-14	1.45932e-14	113	42
GO:BP	response to external stimulus	GO:0009605	2367	21017	1.01512e-06	1.01512e-06	87	32	6.38311e-14	6.38311e-14	114	48
GO:BP	response to other organism	GO:0051707	1555	21017	9.12871e-07	9.12871e-07	87	26	1.25162e-13	1.25162e-13	113	39
GO:BP	response to external biotic stimulus	GO:0043207	1558	21017	9.51598e-07	9.51598e-07	87	26	1.33571e-13	1.33571e-13	113	39
GO:BP	antimicrobial humoral response	GO:0019730	131	21017	1.53419e-08	1.53419e-08	87	11	1.97414e-13	1.97414e-13	16	9
GO:BP	response to biotic stimulus	GO:0009607	1593	21017	1.53402e-06	1.53402e-06	87	26	2.82134e-13	2.82134e-13	113	39
GO:BP	defense response to other organism	GO:0098542	1228	21017	8.13604e-06	8.13604e-06	87	22	3.46635e-13	3.46635e-13	73	28
GO:BP	response to bacterium	GO:0009617	721	21017	2.77022e-10	2.77022e-10	87	22	9.99506e-13	9.99506e-13	18	13
GO:BP	response to stress	GO:0006950	3876	21017	1.07313e-09	1.07313e-09	84	45	1.57284e-12	1.57284e-12	114	59
GO:BP	immune system process	GO:0002376	2796	21017	3.77716e-06	3.77716e-06	87	34	1.80145e-12	1.80145e-12	114	50
GO:BP	defense response to symbiont	GO:0140546	1125	21017	5.52481e-05	5.52481e-05	87	20	4.18931e-12	4.18931e-12	73	26
GO:BP	immune response	GO:0006955	2008	21017	0.00018792	0.00018792	87	26	2.29447e-10	2.29447e-10	73	31
GO:BP	killing of cells of another organism	GO:0031640	91	21017	1	1	87	4	4.50926e-09	4.50926e-09	57	9
GO:BP	disruption of cell in another organism	GO:0141061	91	21017	1	1	87	4	4.50926e-09	4.50926e-09	57	9
GO:BP	defense response to fungus	GO:0050832	59	21017	0.00868312	0.00868312	84	5	5.82603e-09	5.82603e-09	57	8
GO:BP	disruption of anatomical structure in another organism	GO:0141060	98	21017	1	1	87	4	8.92402e-09	8.92402e-09	57	9
GO:BP	innate immune response	GO:0045087	977	21017	0.00263463	0.00263463	83	16	1.47443e-08	1.47443e-08	113	26
GO:BP	response to fungus	GO:0009620	70	21017	0.0202815	0.0202815	84	5	2.42426e-08	2.42426e-08	57	8
GO:BP	inflammatory response	GO:0006954	847	21017	3.90377e-08	3.90377e-08	77	20	6.98305e-07	6.98305e-07	110	22
GO:BP	defense response to Gram-negative bacterium	GO:0050829	91	21017	0.086459	0.086459	87	5	4.50544e-08	4.50544e-08	15	6
GO:BP	positive regulation of response to stimulus	GO:0048584	2293	21017	4.49696e-07	4.49696e-07	87	32	4.71717e-08	4.71717e-08	114	39
GO:BP	antibacterial humoral response	GO:0019731	68	21017	6.40253e-07	6.40253e-07	84	8	5.70518e-08	5.70518e-08	65	8
GO:BP	regulation of immune system process	GO:0002682	1526	21017	0.000922767	0.000922767	84	21	1.28643e-07	1.28643e-07	114	31
GO:BP	cell killing	GO:0001906	219	21017	1	1	87	5	1.85658e-07	1.85658e-07	68	11
GO:BP	cell-substrate adhesion	GO:0031589	352	21017	3.66788e-07	3.66788e-07	86	14	1.02351e-06	1.02351e-06	112	15
GO:BP	regulation of immune response	GO:0050776	897	21017	0.0272442	0.0272442	20	7	5.94105e-07	5.94105e-07	113	23
GO:BP	fibrinolysis	GO:0042730	27	21017	1.21218e-05	1.21218e-05	51	5	6.62907e-07	6.62907e-07	73	6
GO:BP	regulation of cell adhesion	GO:0030155	779	21017	9.49742e-07	9.49742e-07	88	19	1.34533e-06	1.34533e-06	112	21
GO:BP	positive regulation of cell adhesion	GO:0045785	478	21017	0.0100769	0.0100769	87	11	1.07935e-06	1.07935e-06	112	17
GO:BP	positive regulation of cell-substrate adhesion	GO:0010811	125	21017	4.69766e-05	4.69766e-05	78	8	2.17501e-06	2.17501e-06	112	10
GO:BP	positive regulation of multicellular organismal process	GO:0051240	1644	21017	7.56658e-06	7.56658e-06	56	20	2.29921e-06	2.29921e-06	112	30
GO:BP	complement activation	GO:0006956	64	21017	0.000448066	0.000448066	83	6	2.41831e-06	2.41831e-06	68	7
GO:BP	response to stimulus	GO:0050896	8993	21017	2.53927e-06	2.53927e-06	80	61	1.50716e-05	1.50716e-05	114	79
GO:BP	complement activation; classical pathway	GO:0006958	41	21017	0.0148492	0.0148492	19	3	3.25771e-06	3.25771e-06	112	7
GO:BP	positive regulation of immune response	GO:0050778	732	21017	0.35432	0.35432	84	11	3.36095e-06	3.36095e-06	113	20
GO:BP	positive regulation of immune system process	GO:0002684	1066	21017	0.585038	0.585038	19	6	3.75926e-06	3.75926e-06	114	24
GO:BP	blood coagulation	GO:0007596	228	21017	4.05338e-06	4.05338e-06	84	11	0.000157407	0.000157407	73	9
GO:BP	negative regulation of blood coagulation	GO:0030195	49	21017	4.42156e-06	4.42156e-06	51	6	2.94873e-05	2.94873e-05	73	6
GO:BP	negative regulation of hemostasis	GO:1900047	50	21017	5.01528e-06	5.01528e-06	51	6	3.34167e-05	3.34167e-05	73	6
GO:BP	coagulation	GO:0050817	233	21017	5.09106e-06	5.09106e-06	84	11	0.000189383	0.000189383	73	9
GO:BP	hemostasis	GO:0007599	235	21017	5.56872e-06	5.56872e-06	84	11	0.000203677	0.000203677	73	9
GO:BP	cell-matrix adhesion	GO:0007160	236	21017	0.000100501	0.000100501	86	10	6.75104e-06	6.75104e-06	110	12
GO:BP	negative regulation of response to wounding	GO:1903035	95	21017	6.89067e-06	6.89067e-06	51	7	6.56016e-05	6.56016e-05	73	7
GO:BP	negative regulation of coagulation	GO:0050819	53	21017	7.20579e-06	7.20579e-06	51	6	4.7883e-05	4.7883e-05	73	6
GO:BP	regulation of blood coagulation	GO:0030193	69	21017	8.50444e-06	8.50444e-06	72	7	0.000239328	0.000239328	73	6
GO:BP	regulation of hemostasis	GO:1900046	71	21017	1.04262e-05	1.04262e-05	72	7	0.000284369	0.000284369	73	6
GO:BP	zymogen activation	GO:0031638	57	21017	1.13066e-05	1.13066e-05	51	6	0.000151135	0.000151135	82	6
GO:BP	response to lipopolysaccharide	GO:0032496	337	21017	0.0183223	0.0183223	84	9	1.16725e-05	1.16725e-05	18	7
GO:BP	regulation of multicellular organismal process	GO:0051239	2928	21017	1.20425e-05	1.20425e-05	75	31	1.70817e-05	1.70817e-05	114	40
GO:BP	plasminogen activation	GO:0031639	27	21017	1.21218e-05	1.21218e-05	51	5	0.000100494	0.000100494	82	5
GO:BP	response to wounding	GO:0009611	564	21017	1.36896e-05	1.36896e-05	84	15	0.000255341	0.000255341	106	15
GO:BP	regulation of coagulation	GO:0050818	74	21017	1.39943e-05	1.39943e-05	72	7	0.00036482	0.00036482	73	6
GO:BP	cell migration	GO:0016477	1499	21017	1.57013e-05	1.57013e-05	88	24	0.00222592	0.00222592	114	24
GO:BP	response to molecule of bacterial origin	GO:0002237	355	21017	0.0277676	0.0277676	84	9	1.67154e-05	1.67154e-05	18	7
GO:BP	humoral immune response mediated by circulating immunoglobulin	GO:0002455	55	21017	0.0362538	0.0362538	19	3	2.7657e-05	2.7657e-05	112	7
GO:BP	respiratory burst	GO:0045730	40	21017	0.00650028	0.00650028	15	3	3.35524e-05	3.35524e-05	16	4
GO:BP	wound healing	GO:0042060	430	21017	3.50047e-05	3.50047e-05	84	13	0.0004392	0.0004392	73	11
GO:BP	regulation of cell-substrate adhesion	GO:0010810	215	21017	0.000233434	0.000233434	78	9	3.5217e-05	3.5217e-05	112	11
GO:BP	response to chemical	GO:0042221	3867	21017	0.000811878	0.000811878	79	34	3.81081e-05	3.81081e-05	116	47
GO:BP	negative regulation of wound healing	GO:0061045	72	21017	4.73568e-05	4.73568e-05	51	6	0.000309373	0.000309373	73	6
GO:BP	multicellular organismal process	GO:0032501	7234	21017	5.18552e-05	5.18552e-05	80	52	0.000145508	0.000145508	114	67
GO:BP	leukocyte migration	GO:0050900	396	21017	0.000191496	0.000191496	87	12	5.33831e-05	5.33831e-05	114	14
GO:BP	biological process involved in interaction with symbiont	GO:0051702	120	21017	0.00150952	0.00150952	87	7	5.76813e-05	5.76813e-05	57	7
GO:BP	immune effector process	GO:0002252	703	21017	0.0582199	0.0582199	19	6	6.17303e-05	6.17303e-05	57	13
GO:BP	regulation of body fluid levels	GO:0050878	371	21017	6.28466e-05	6.28466e-05	84	12	0.00211779	0.00211779	98	11
GO:BP	cell activation	GO:0001775	1098	21017	0.00103925	0.00103925	87	18	6.86553e-05	6.86553e-05	75	18
GO:BP	protein processing	GO:0016485	241	21017	9.73787e-05	9.73787e-05	84	10	0.00101746	0.00101746	111	10
GO:BP	blood coagulation; fibrin clot formation	GO:0072378	16	21017	0.000124482	0.000124482	51	4	0.000393613	0.000393613	73	4
GO:BP	negative regulation of multicellular organismal process	GO:0051241	1088	21017	0.00021278	0.00021278	88	19	0.00013177	0.00013177	114	22
GO:BP	positive regulation of NF-kappaB transcription factor activity	GO:0051092	124	21017	0.108001	0.108001	67	5	0.000147107	0.000147107	63	7
GO:BP	cellular oxidant detoxification	GO:0098869	96	21017	0.00016743	0.00016743	79	7	0.102931	0.102931	3	2
GO:BP	positive regulation of substrate adhesion-dependent cell spreading	GO:1900026	43	21017	0.00121123	0.00121123	78	5	0.000173143	0.000173143	112	6
GO:BP	cellular response to chemical stimulus	GO:0070887	2186	21017	0.0131215	0.0131215	87	24	0.000184644	0.000184644	114	32
GO:BP	cell motility	GO:0048870	1716	21017	0.000209203	0.000209203	88	24	0.0226185	0.0226185	114	24
GO:BP	regulation of apoptotic signaling pathway	GO:2001233	380	21017	0.0396109	0.0396109	46	7	0.000225203	0.000225203	113	13
GO:BP	regulation of heterotypic cell-cell adhesion	GO:0034114	23	21017	0.00024414	0.00024414	41	4	0.0797315	0.0797315	65	3
GO:BP	regulation of response to wounding	GO:1903034	169	21017	0.000259991	0.000259991	72	8	0.00333604	0.00333604	73	7
GO:BP	protein activation cascade	GO:0072376	19	21017	0.000263685	0.000263685	51	4	0.000831684	0.000831684	73	4
GO:BP	positive regulation of cell communication	GO:0010647	1783	21017	0.000266805	0.000266805	80	23	0.00296988	0.00296988	112	26
GO:BP	positive regulation of signaling	GO:0023056	1784	21017	0.000269534	0.000269534	80	23	0.00300106	0.00300106	112	26
GO:BP	heterotypic cell-cell adhesion	GO:0034113	61	21017	0.000273842	0.000273842	41	5	0.00131197	0.00131197	110	6
GO:BP	cell chemotaxis	GO:0060326	319	21017	0.12108	0.12108	87	8	0.000280981	0.000280981	114	12
GO:BP	positive regulation of biological process	GO:0048518	6235	21017	0.000323724	0.000323724	84	48	0.00265349	0.00265349	114	58
GO:BP	locomotion	GO:0040011	1238	21017	0.000325003	0.000325003	88	20	0.0172616	0.0172616	114	20
GO:BP	antimicrobial humoral immune response mediated by antimicrobial peptide	GO:0061844	83	21017	1	1	67	3	0.000366028	0.000366028	14	4
GO:BP	apoptotic signaling pathway	GO:0097190	606	21017	0.141381	0.141381	48	8	0.00037641	0.00037641	116	16
GO:BP	regulation of response to stimulus	GO:0048583	3958	21017	0.00066921	0.00066921	87	37	0.000379189	0.000379189	114	45
GO:BP	leukocyte mediated immunity	GO:0002443	461	21017	1	1	2	2	0.000416153	0.000416153	68	11
GO:BP	myeloid leukocyte activation	GO:0002274	240	21017	0.00152786	0.00152786	87	9	0.000437498	0.000437498	57	8
GO:BP	activation of immune response	GO:0002253	543	21017	0.221187	0.221187	19	5	0.000445812	0.000445812	47	10
GO:BP	regulation of response to external stimulus	GO:0032101	1071	21017	0.00209852	0.00209852	75	16	0.000454137	0.000454137	114	21
GO:BP	cell-cell adhesion	GO:0098609	948	21017	0.000551559	0.000551559	86	17	0.00172854	0.00172854	116	19
GO:BP	regulation of respiratory burst	GO:0060263	19	21017	0.00064329	0.00064329	15	3	0.000580279	0.000580279	16	3
GO:BP	cellular detoxification	GO:1990748	116	21017	0.000616824	0.000616824	79	7	0.150464	0.150464	3	2
GO:BP	regulation of wound healing	GO:0061041	131	21017	0.000743632	0.000743632	72	7	0.0105326	0.0105326	73	6
GO:BP	positive regulation of cellular process	GO:0048522	5886	21017	0.000779917	0.000779917	80	44	0.0138238	0.0138238	114	54
GO:BP	neutrophil migration	GO:1990266	129	21017	1	1	67	4	0.000861145	0.000861145	114	8
GO:BP	chronic inflammatory response	GO:0002544	20	21017	0.024768	0.024768	46	3	0.000875066	0.000875066	70	4
GO:BP	cellular response to stimulus	GO:0051716	7320	21017	0.000913228	0.000913228	80	50	0.222504	0.222504	116	60
GO:BP	sequestering of zinc ion	GO:0032119	2	21017	0.0106512	0.0106512	46	2	0.00102635	0.00102635	17	2
GO:BP	neutrophil aggregation	GO:0070488	2	21017	0.0106512	0.0106512	46	2	0.00102635	0.00102635	17	2
GO:BP	cellular response to toxic substance	GO:0097237	126	21017	0.0010839	0.0010839	79	7	0.17759	0.17759	3	2
GO:BP	myeloid leukocyte migration	GO:0097529	237	21017	0.00137543	0.00137543	87	9	0.00111936	0.00111936	114	10
GO:BP	platelet aggregation	GO:0070527	74	21017	0.0011522	0.0011522	84	6	0.00550929	0.00550929	65	5
GO:BP	acute inflammatory response	GO:0002526	109	21017	0.532058	0.532058	58	4	0.00129961	0.00129961	98	7
GO:BP	tube development	GO:0035295	1092	21017	0.0013405	0.0013405	80	17	0.447831	0.447831	114	16
GO:BP	response to lipid	GO:0033993	921	21017	0.00143427	0.00143427	84	16	0.00864007	0.00864007	24	8
GO:BP	regulation of substrate adhesion-dependent cell spreading	GO:1900024	62	21017	0.00770686	0.00770686	78	5	0.00160823	0.00160823	112	6
GO:BP	killing by host of symbiont cells	GO:0051873	29	21017	0.526343	0.526343	87	3	0.00182925	0.00182925	57	4
GO:BP	negative regulation of cell adhesion	GO:0007162	285	21017	0.00188873	0.00188873	39	7	1	1	104	6
GO:BP	substrate adhesion-dependent cell spreading	GO:0034446	101	21017	0.00467841	0.00467841	78	6	0.00191697	0.00191697	112	7
GO:BP	tube morphogenesis	GO:0035239	872	21017	0.0019983	0.0019983	80	15	0.124141	0.124141	114	15
GO:BP	angiogenesis	GO:0001525	541	21017	0.00208881	0.00208881	80	12	0.0127087	0.0127087	114	13
GO:BP	positive regulation of peptide secretion	GO:0002793	115	21017	0.00210477	0.00210477	60	6	0.0476172	0.0476172	65	5
GO:BP	detoxification	GO:0098754	140	21017	0.00221073	0.00221073	79	7	0.219324	0.219324	3	2
GO:BP	positive regulation of respiratory burst	GO:0060267	9	21017	0.00222186	0.00222186	4	2	0.0325006	0.0325006	16	2
GO:BP	chemotaxis	GO:0006935	463	21017	1	1	87	8	0.00232944	0.00232944	114	13
GO:BP	regulation of ERK1 and ERK2 cascade	GO:0070372	295	21017	0.00237498	0.00237498	75	9	1	1	65	5
GO:BP	taxis	GO:0042330	465	21017	1	1	87	8	0.00244337	0.00244337	114	13
GO:BP	negative regulation of response to external stimulus	GO:0032102	403	21017	0.00248828	0.00248828	56	9	0.0173697	0.0173697	112	11
GO:BP	platelet activation	GO:0030168	136	21017	0.00276576	0.00276576	84	7	0.00661328	0.00661328	65	6
GO:BP	neutrophil chemotaxis	GO:0030593	106	21017	1	1	67	3	0.00299351	0.00299351	114	7
GO:BP	respiratory burst involved in defense response	GO:0002679	17	21017	1	1	61	2	0.00307759	0.00307759	3	2
GO:BP	regulation of response to stress	GO:0080134	1354	21017	0.00317211	0.00317211	77	18	0.0161951	0.0161951	113	21
GO:BP	negative regulation of endothelial cell apoptotic process	GO:2000352	32	21017	0.00349418	0.00349418	56	4	0.218906	0.218906	65	3
GO:BP	proteolysis	GO:0006508	1457	21017	0.00350793	0.00350793	87	20	0.0240399	0.0240399	84	18
GO:BP	granulocyte migration	GO:0097530	156	21017	0.545378	0.545378	75	5	0.00362815	0.00362815	114	8
GO:BP	blood vessel development	GO:0001568	725	21017	0.00410475	0.00410475	88	14	0.0640981	0.0640981	114	14
GO:BP	sequestering of metal ion	GO:0051238	10	21017	0.00594731	0.00594731	60	3	0.00414433	0.00414433	59	3
GO:BP	ERK1 and ERK2 cascade	GO:0070371	318	21017	0.00441189	0.00441189	75	9	1	1	65	5
GO:BP	positive regulation of DNA-binding transcription factor activity	GO:0051091	209	21017	1	1	67	5	0.00500305	0.00500305	63	7
GO:BP	positive regulation of heterotypic cell-cell adhesion	GO:0034116	14	21017	0.00561598	0.00561598	41	3	0.0167169	0.0167169	65	3
GO:BP	homotypic cell-cell adhesion	GO:0034109	98	21017	0.00606583	0.00606583	84	6	0.0219381	0.0219381	65	5
GO:BP	response to cytokine	GO:0034097	937	21017	0.0436908	0.0436908	84	14	0.00623256	0.00623256	116	18
GO:BP	circulatory system development	GO:0072359	1134	21017	0.00625625	0.00625625	60	14	0.0638779	0.0638779	114	18
GO:BP	cell surface receptor signaling pathway	GO:0007166	2803	21017	0.00819152	0.00819152	86	28	0.00651598	0.00651598	110	33
GO:BP	vasculature development	GO:0001944	755	21017	0.00658009	0.00658009	88	14	0.0992451	0.0992451	114	14
GO:BP	regulation of plasma lipoprotein particle levels	GO:0097006	75	21017	0.00687138	0.00687138	63	5	1	1	2	1
GO:BP	endothelial cell migration	GO:0043542	220	21017	0.00694949	0.00694949	85	8	0.0346916	0.0346916	110	8
GO:BP	immunoglobulin mediated immune response	GO:0016064	204	21017	0.0677255	0.0677255	19	4	0.007168	0.007168	68	7
GO:BP	apoptotic process	GO:0006915	1919	21017	0.0878178	0.0878178	76	19	0.00725865	0.00725865	116	27
GO:BP	response to peptide	GO:1901652	950	21017	0.0508982	0.0508982	84	14	0.00754478	0.00754478	116	18
GO:BP	B cell mediated immunity	GO:0019724	207	21017	0.0717056	0.0717056	19	4	0.00789091	0.00789091	68	7
GO:BP	positive regulation of hormone secretion	GO:0046887	146	21017	0.0084693	0.0084693	60	6	0.148695	0.148695	65	5
GO:BP	positive regulation of secretion	GO:0051047	317	21017	0.00928681	0.00928681	62	8	0.091156	0.091156	65	7
GO:BP	high-density lipoprotein particle clearance	GO:0034384	11	21017	0.00946232	0.00946232	63	3	1	1	50	1
GO:BP	blood vessel morphogenesis	GO:0048514	628	21017	0.00976915	0.00976915	80	12	0.0608303	0.0608303	114	13
GO:BP	leukocyte chemotaxis	GO:0030595	237	21017	0.130985	0.130985	87	7	0.00979414	0.00979414	114	9
GO:BP	negative regulation of peptidase activity	GO:0010466	45	21017	1	1	82	2	0.0103473	0.0103473	56	4
GO:BP	positive regulation of signal transduction	GO:0009967	1566	21017	0.0108849	0.0108849	80	19	0.0388845	0.0388845	112	22
GO:BP	granulocyte chemotaxis	GO:0071621	129	21017	1	1	75	4	0.0110829	0.0110829	114	7
GO:BP	regulation of cell population proliferation	GO:0042127	1682	21017	0.0114536	0.0114536	56	16	1	1	75	13
GO:BP	positive regulation of cell-cell adhesion	GO:0022409	319	21017	1	1	84	6	0.0115304	0.0115304	110	10
GO:BP	hydrogen peroxide catabolic process	GO:0042744	31	21017	0.012239	0.012239	79	4	0.590767	0.590767	19	2
GO:BP	programmed cell death	GO:0012501	1980	21017	0.134726	0.134726	76	19	0.0129756	0.0129756	116	27
GO:BP	protein maturation	GO:0051604	571	21017	0.0130351	0.0130351	90	12	0.0168365	0.0168365	111	13
GO:BP	cell death	GO:0008219	1984	21017	0.138469	0.138469	76	19	0.0134666	0.0134666	116	27
GO:BP	mononuclear cell migration	GO:0071674	235	21017	0.0134723	0.0134723	87	8	0.72801	0.72801	57	5
GO:BP	plasma lipoprotein particle clearance	GO:0034381	40	21017	0.0140403	0.0140403	63	4	1	1	50	1
GO:BP	elastic fiber assembly	GO:0048251	11	21017	0.0141745	0.0141745	72	3	1	1	85	1
GO:BP	leukocyte cell-cell adhesion	GO:0007159	404	21017	1	1	84	7	0.0149458	0.0149458	110	11
GO:BP	mucosal immune response	GO:0002385	39	21017	1	1	31	2	0.0169944	0.0169944	23	3
GO:BP	blood circulation	GO:0008015	508	21017	0.0179254	0.0179254	87	11	1	1	65	7
GO:BP	regulation of hormone secretion	GO:0046883	261	21017	0.0210437	0.0210437	60	7	1	1	65	5
GO:BP	autocrine signaling	GO:0035425	7	21017	0.222118	0.222118	46	2	0.0215022	0.0215022	17	2
GO:BP	immune response-regulating signaling pathway	GO:0002764	504	21017	1	1	16	4	0.0219478	0.0219478	23	6
GO:BP	organ or tissue specific immune response	GO:0002251	43	21017	1	1	31	2	0.0228832	0.0228832	23	3
GO:BP	extracellular matrix organization	GO:0030198	325	21017	0.0242138	0.0242138	90	9	1	1	111	7
GO:BP	extracellular structure organization	GO:0043062	326	21017	0.0248147	0.0248147	90	9	1	1	111	7
GO:BP	positive regulation of transport	GO:0051050	844	21017	0.072746	0.072746	62	11	0.0248817	0.0248817	68	12
GO:BP	glomerular filtration	GO:0003094	29	21017	0.0250259	0.0250259	4	2	0.363293	0.363293	16	2
GO:BP	regulation of molecular function	GO:0065009	1611	21017	1	1	87	15	0.0253335	0.0253335	63	16
GO:BP	external encapsulating structure organization	GO:0045229	327	21017	0.0254283	0.0254283	90	9	1	1	111	7
GO:BP	regulation of peptidase activity	GO:0052547	106	21017	1	1	25	2	0.0254679	0.0254679	62	5
GO:BP	cell population proliferation	GO:0008283	2009	21017	0.0255759	0.0255759	56	17	1	1	76	15
GO:BP	regulation of endothelial cell apoptotic process	GO:2000351	53	21017	0.0272954	0.0272954	56	4	0.987093	0.987093	65	3
GO:BP	complement activation; alternative pathway	GO:0006957	16	21017	1	1	83	1	0.0293367	0.0293367	68	3
GO:BP	renal filtration	GO:0097205	32	21017	0.0305677	0.0305677	4	2	0.443236	0.443236	16	2
GO:BP	regulation of apoptotic process	GO:0042981	1458	21017	0.0312407	0.0312407	76	17	0.0735587	0.0735587	116	21
GO:BP	biological process involved in symbiotic interaction	GO:0044403	311	21017	0.101263	0.101263	87	8	0.0339465	0.0339465	57	7
GO:BP	lymphocyte mediated immunity	GO:0002449	361	21017	0.614825	0.614825	19	4	0.0351942	0.0351942	68	8
GO:BP	positive regulation of intracellular signal transduction	GO:1902533	1108	21017	0.036749	0.036749	80	15	0.129887	0.129887	112	17
GO:BP	endothelial cell apoptotic process	GO:0072577	58	21017	0.0391589	0.0391589	56	4	1	1	65	3
GO:BP	positive regulation of peptide hormone secretion	GO:0090277	113	21017	0.0403047	0.0403047	60	5	0.694396	0.694396	65	4
GO:BP	response to oxygen-containing compound	GO:1901700	1632	21017	0.0417186	0.0417186	84	19	0.0751823	0.0751823	19	8
GO:BP	adaptive immune response	GO:0002250	745	21017	0.0807075	0.0807075	19	6	0.0417505	0.0417505	68	11
GO:BP	regulation of programmed cell death	GO:0043067	1497	21017	0.0439852	0.0439852	76	17	0.107664	0.107664	116	21
GO:BP	reverse cholesterol transport	GO:0043691	18	21017	0.0460993	0.0460993	63	3	1	1	50	2
GO:BP	adaptive immune response based on somatic recombination of immune receptors built from immunoglobulin superfamily domains	GO:0002460	376	21017	0.717831	0.717831	19	4	0.0470624	0.0470624	68	8
GO:BP	response to metal ion	GO:0010038	360	21017	0.0583264	0.0583264	70	8	0.0474934	0.0474934	71	8
GO:BP	regulation of angiogenesis	GO:0045765	289	21017	1	1	72	6	0.0475147	0.0475147	114	9
GO:BP	cellular response to lipopolysaccharide	GO:0071222	214	21017	1	1	84	5	0.0476554	0.0476554	18	4
GO:BP	leukocyte activation	GO:0045321	951	21017	1	1	87	12	0.0478478	0.0478478	75	13
GO:BP	immune response-activating signaling pathway	GO:0002757	477	21017	1	1	69	6	0.0485298	0.0485298	17	5
GO:CC	extracellular space	GO:0005615	3303	22115	2.65314e-46	2.65314e-46	90	76	1.27702e-48	1.27702e-48	119	91
GO:CC	extracellular vesicle	GO:1903561	2134	22115	1.30537e-43	1.30537e-43	90	65	2.56384e-48	2.56384e-48	100	72
GO:CC	extracellular organelle	GO:0043230	2135	22115	1.3447e-43	1.3447e-43	90	65	2.64966e-48	2.64966e-48	100	72
GO:CC	extracellular membrane-bounded organelle	GO:0065010	2135	22115	1.3447e-43	1.3447e-43	90	65	2.64966e-48	2.64966e-48	100	72
GO:CC	extracellular exosome	GO:0070062	2110	22115	1.55946e-42	1.55946e-42	90	64	2.82161e-47	2.82161e-47	100	71
GO:CC	extracellular region	GO:0005576	4232	22115	9.80957e-43	9.80957e-43	88	78	2.74086e-45	2.74086e-45	119	96
GO:CC	vesicle	GO:0031982	4012	22115	9.04626e-35	9.04626e-35	90	72	2.67321e-41	2.67321e-41	119	91
GO:CC	extracellular matrix	GO:0031012	555	22115	4.57279e-32	4.57279e-32	88	36	3.63451e-21	3.63451e-21	114	31
GO:CC	external encapsulating structure	GO:0030312	556	22115	4.87791e-32	4.87791e-32	88	36	3.8348e-21	3.8348e-21	114	31
GO:CC	secretory granule	GO:0030141	897	22115	4.78521e-28	4.78521e-28	90	39	5.05593e-31	5.05593e-31	111	45
GO:CC	secretory granule lumen	GO:0034774	321	22115	7.39627e-26	7.39627e-26	90	27	3.95678e-30	3.95678e-30	102	31
GO:CC	cytoplasmic vesicle lumen	GO:0060205	324	22115	9.53048e-26	9.53048e-26	90	27	5.30504e-30	5.30504e-30	102	31
GO:CC	vesicle lumen	GO:0031983	325	22115	1.03651e-25	1.03651e-25	90	27	5.84593e-30	5.84593e-30	102	31
GO:CC	collagen-containing extracellular matrix	GO:0062023	425	22115	1.34319e-28	1.34319e-28	88	31	3.82277e-17	3.82277e-17	114	25
GO:CC	secretory vesicle	GO:0099503	1073	22115	3.93743e-25	3.93743e-25	90	39	1.12949e-27	1.12949e-27	111	45
GO:CC	blood microparticle	GO:0072562	137	22115	1.20681e-24	1.20681e-24	43	17	2.25635e-21	2.25635e-21	94	19
GO:CC	endomembrane system	GO:0012505	4803	22115	6.06139e-16	6.06139e-16	87	57	1.12306e-17	1.12306e-17	106	67
GO:CC	cytoplasmic vesicle	GO:0031410	2523	22115	3.58428e-16	3.58428e-16	90	44	2.01611e-17	2.01611e-17	111	51
GO:CC	intracellular vesicle	GO:0097708	2529	22115	3.92853e-16	3.92853e-16	90	44	2.238e-17	2.238e-17	111	51
GO:CC	platelet alpha granule lumen	GO:0031093	67	22115	9.04627e-13	9.04627e-13	90	11	3.60799e-12	3.60799e-12	102	11
GO:CC	cell periphery	GO:0071944	6269	22115	1.63188e-11	1.63188e-11	88	59	1.12745e-11	1.12745e-11	116	72
GO:CC	platelet alpha granule	GO:0031091	91	22115	3.07888e-11	3.07888e-11	90	11	1.21335e-10	1.21335e-10	102	11
GO:CC	tertiary granule lumen	GO:1904724	55	22115	7.93921e-07	7.93921e-07	90	7	4.8926e-11	4.8926e-11	111	10
GO:CC	tertiary granule	GO:0070820	163	22115	3.88522e-07	3.88522e-07	90	10	9.4807e-11	9.4807e-11	28	9
GO:CC	specific granule lumen	GO:0035580	61	22115	5.59676e-05	5.59676e-05	90	6	1.33277e-09	1.33277e-09	94	9
GO:CC	immunoglobulin complex; circulating	GO:0042571	11	22115	1.88981e-08	1.88981e-08	16	4	8.79134e-08	8.79134e-08	23	4
GO:CC	secretory IgA immunoglobulin complex	GO:0071751	5	22115	3.4887e-08	3.4887e-08	6	3	2.95556e-06	2.95556e-06	23	3
GO:CC	IgA immunoglobulin complex; circulating	GO:0071746	5	22115	3.4887e-08	3.4887e-08	6	3	2.95556e-06	2.95556e-06	23	3
GO:CC	polymeric IgA immunoglobulin complex	GO:0071749	5	22115	3.4887e-08	3.4887e-08	6	3	2.95556e-06	2.95556e-06	23	3
GO:CC	specific granule	GO:0042581	158	22115	5.22805e-06	5.22805e-06	90	9	4.36825e-08	4.36825e-08	36	8
GO:CC	IgA immunoglobulin complex	GO:0071745	6	22115	6.97669e-08	6.97669e-08	6	3	5.90712e-06	5.90712e-06	23	3
GO:CC	fibrinogen complex	GO:0005577	8	22115	2.22539e-07	2.22539e-07	41	4	1.4201e-06	1.4201e-06	65	4
GO:CC	plasma membrane	GO:0005886	5783	22115	0.0045177	0.0045177	86	41	5.66276e-06	5.66276e-06	112	57
GO:CC	primary lysosome	GO:0005766	154	22115	0.112606	0.112606	87	5	5.88925e-06	5.88925e-06	94	9
GO:CC	azurophil granule	GO:0042582	154	22115	0.112606	0.112606	87	5	5.88925e-06	5.88925e-06	94	9
GO:CC	vacuolar lumen	GO:0005775	178	22115	0.000160869	0.000160869	87	8	6.81712e-06	6.81712e-06	111	10
GO:CC	cytoplasm	GO:0005737	12394	22115	0.303902	0.303902	85	62	1.23236e-05	1.23236e-05	119	95
GO:CC	secretory granule membrane	GO:0030667	316	22115	1.42934e-05	1.42934e-05	87	11	0.00875866	0.00875866	110	9
GO:CC	immunoglobulin complex	GO:0019814	169	22115	1.5341e-05	1.5341e-05	6	4	0.000222683	0.000222683	23	5
GO:CC	cell surface	GO:0009986	904	22115	1.88437e-05	1.88437e-05	86	17	4.00842e-05	4.00842e-05	112	19
GO:CC	secretory dimeric IgA immunoglobulin complex	GO:0071752	3	22115	2.3147e-05	2.3147e-05	4	2	0.000443258	0.000443258	16	2
GO:CC	dimeric IgA immunoglobulin complex	GO:0071750	3	22115	2.3147e-05	2.3147e-05	4	2	0.000443258	0.000443258	16	2
GO:CC	lysosome	GO:0005764	763	22115	0.0621312	0.0621312	87	11	2.44495e-05	2.44495e-05	115	18
GO:CC	lytic vacuole	GO:0000323	763	22115	0.0621312	0.0621312	87	11	2.44495e-05	2.44495e-05	115	18
GO:CC	platelet dense granule lumen	GO:0031089	14	22115	3.35379e-05	3.35379e-05	73	4	0.000230485	0.000230485	119	4
GO:CC	membrane-bounded organelle	GO:0043227	15672	22115	0.000727348	0.000727348	85	78	3.53877e-05	3.53877e-05	119	108
GO:CC	azurophil granule lumen	GO:0035578	91	22115	0.144681	0.144681	87	4	3.64279e-05	3.64279e-05	94	7
GO:CC	organelle	GO:0043226	16811	22115	0.0128731	0.0128731	85	79	4.11554e-05	4.11554e-05	119	112
GO:CC	monomeric IgA immunoglobulin complex	GO:0071748	4	22115	4.62912e-05	4.62912e-05	4	2	0.000886142	0.000886142	16	2
GO:CC	membrane-enclosed lumen	GO:0031974	6663	22115	0.00113202	0.00113202	90	48	7.3173e-05	7.3173e-05	68	41
GO:CC	intracellular organelle lumen	GO:0070013	6663	22115	0.00113202	0.00113202	90	48	7.3173e-05	7.3173e-05	68	41
GO:CC	organelle lumen	GO:0043233	6663	22115	0.00113202	0.00113202	90	48	7.3173e-05	7.3173e-05	68	41
GO:CC	endoplasmic reticulum lumen	GO:0005788	312	22115	0.000113446	0.000113446	66	9	0.00504987	0.00504987	104	9
GO:CC	vacuole	GO:0005773	856	22115	0.164905	0.164905	87	11	0.000133263	0.000133263	115	18
GO:CC	calprotectin complex	GO:1990660	2	22115	0.00133103	0.00133103	46	2	0.000167524	0.000167524	17	2
GO:CC	side of membrane	GO:0098552	722	22115	1	1	62	7	0.000170707	0.000170707	110	16
GO:CC	platelet dense granule	GO:0042827	21	22115	0.000197049	0.000197049	73	4	0.0013385	0.0013385	119	4
GO:CC	endocytic vesicle lumen	GO:0071682	23	22115	0.0232066	0.0232066	79	3	0.000283686	0.000283686	19	3
GO:CC	spherical high-density lipoprotein particle	GO:0034366	8	22115	0.000384059	0.000384059	63	3	0.0418851	0.0418851	50	2
GO:CC	pentameric IgM immunoglobulin complex	GO:0071756	3	22115	0.000462773	0.000462773	16	2	0.000443258	0.000443258	16	2
GO:CC	IgM immunoglobulin complex; circulating	GO:0071754	3	22115	0.000462773	0.000462773	16	2	0.000443258	0.000443258	16	2
GO:CC	basement membrane	GO:0005604	92	22115	0.000569341	0.000569341	88	6	0.00246113	0.00246113	114	6
GO:CC	phagocytic vesicle lumen	GO:0097013	5	22115	1	1	61	1	0.00111972	0.00111972	14	2
GO:CC	ficolin-1-rich granule	GO:0101002	184	22115	0.00188632	0.00188632	83	7	0.00126352	0.00126352	111	8
GO:CC	endoplasmic reticulum	GO:0005783	2066	22115	0.00186883	0.00186883	66	19	0.0259262	0.0259262	105	23
GO:CC	IgM immunoglobulin complex	GO:0071753	6	22115	0.00231094	0.00231094	16	2	0.00221349	0.00221349	16	2
GO:CC	membrane	GO:0016020	9912	22115	0.205849	0.205849	90	56	0.00221443	0.00221443	113	74
GO:CC	ficolin-1-rich granule lumen	GO:1904813	124	22115	0.0328984	0.0328984	83	5	0.0102318	0.0102318	33	4
GO:CC	Golgi lumen	GO:0005796	104	22115	0.0119293	0.0119293	80	5	0.136431	0.136431	7	2
GO:CC	high-density lipoprotein particle	GO:0034364	28	22115	0.0215717	0.0215717	63	3	0.549343	0.549343	50	2
GO:CC	elastic fiber	GO:0071953	5	22115	0.0218906	0.0218906	59	2	1	1	85	1
GO:CC	membrane attack complex	GO:0005579	7	22115	1	1	-1	-1	0.0277738	0.0277738	47	2
GO:CC	S100A9 complex	GO:1990662	1	22115	0.213293	0.213293	15	1	0.0408598	0.0408598	3	1
KEGG	Neutrophil extracellular trap formation	KEGG:04613	188	8484	0.00978021	0.00978021	87	9	3.27219e-08	3.27219e-08	72	14
KEGG	Complement and coagulation cascades	KEGG:04610	86	8484	7.10591e-07	7.10591e-07	83	10	9.05404e-07	9.05404e-07	110	11
KEGG	Systemic lupus erythematosus	KEGG:05322	132	8484	1	1	84	2	0.000226029	0.000226029	99	10
KEGG	IL-17 signaling pathway	KEGG:04657	92	8484	0.11861	0.11861	46	4	0.00144451	0.00144451	77	7
KEGG	Staphylococcus aureus infection	KEGG:05150	86	8484	0.381317	0.381317	34	3	0.00166357	0.00166357	116	8
KEGG	African trypanosomiasis	KEGG:05143	36	8484	0.00249066	0.00249066	88	5	1	1	70	2
KEGG	ECM-receptor interaction	KEGG:04512	89	8484	0.00279225	0.00279225	88	7	0.0963084	0.0963084	114	6
KEGG	Salivary secretion	KEGG:04970	91	8484	1	1	31	2	0.0107847	0.0107847	10	3
KEGG	Phagosome	KEGG:04145	147	8484	1	1	61	3	0.0120965	0.0120965	114	9
KEGG	Coronavirus disease - COVID-19	KEGG:05171	231	8484	1	1	89	6	0.0281752	0.0281752	118	11
KEGG	Amoebiasis	KEGG:05146	101	8484	1	1	7	1	0.0441173	0.0441173	57	5
REAC	Innate Immune System	REAC:R-HSA-168249	1099	10916	1.50144e-10	1.50144e-10	90	35	3.14041e-14	3.14041e-14	68	34
REAC	Neutrophil degranulation	REAC:R-HSA-6798695	476	10916	1.81506e-11	1.81506e-11	90	25	1.12668e-13	1.12668e-13	111	30
REAC	Platelet degranulation	REAC:R-HSA-114608	126	10916	3.38659e-11	3.38659e-11	90	15	2.31497e-09	2.31497e-09	119	15
REAC	Response to elevated platelet cytosolic Ca2+	REAC:R-HSA-76005	131	10916	6.08242e-11	6.08242e-11	90	15	4.10572e-09	4.10572e-09	119	15
REAC	Immune System	REAC:R-HSA-168256	2079	10916	3.3299e-06	3.3299e-06	90	41	2.34277e-10	2.34277e-10	74	42
REAC	Extracellular matrix organization	REAC:R-HSA-1474244	298	10916	7.6425e-09	7.6425e-09	88	18	0.000131174	0.000131174	111	15
REAC	Integrin cell surface interactions	REAC:R-HSA-216083	84	10916	1.82427e-08	1.82427e-08	86	11	4.40354e-06	4.40354e-06	110	10
REAC	Regulation of TLR by endogenous ligand	REAC:R-HSA-5686938	21	10916	8.60864e-08	8.60864e-08	46	6	1.37931e-05	1.37931e-05	105	6
REAC	Hemostasis	REAC:R-HSA-109582	673	10916	2.31197e-07	2.31197e-07	83	23	2.03652e-07	2.03652e-07	119	28
REAC	Antimicrobial peptides	REAC:R-HSA-6803157	96	10916	0.03853	0.03853	84	6	3.47144e-07	3.47144e-07	37	8
REAC	Metal sequestration by antimicrobial proteins	REAC:R-HSA-6799990	6	10916	0.107421	0.107421	46	2	6.19709e-07	6.19709e-07	36	4
REAC	Formation of Fibrin Clot (Clotting Cascade)	REAC:R-HSA-140877	39	10916	9.40036e-07	9.40036e-07	64	7	0.00105215	0.00105215	112	6
REAC	Platelet activation; signaling and aggregation	REAC:R-HSA-76002	259	10916	1.10459e-06	1.10459e-06	90	15	4.85414e-05	4.85414e-05	102	14
REAC	Regulation of Insulin-like Growth Factor (IGF) transport and uptake by Insulin-like Growth Factor Binding Proteins (IGFBPs)	REAC:R-HSA-381426	124	10916	2.10916e-06	2.10916e-06	90	11	9.89155e-06	9.89155e-06	104	11
REAC	MyD88 deficiency (TLR2/4)	REAC:R-HSA-5602498	17	10916	2.63764e-06	2.63764e-06	46	5	1.56187e-05	1.56187e-05	65	5
REAC	IRAK4 deficiency (TLR2/4)	REAC:R-HSA-5603041	18	10916	3.64069e-06	3.64069e-06	46	5	2.15269e-05	2.15269e-05	65	5
REAC	GRB2:SOS provides linkage to MAPK signaling for Integrins	REAC:R-HSA-354194	14	10916	4.73235e-06	4.73235e-06	64	5	0.000456643	0.000456643	65	4
REAC	p130Cas linkage to MAPK signaling for integrins	REAC:R-HSA-372708	15	10916	7.06656e-06	7.06656e-06	64	5	0.000619914	0.000619914	65	4
REAC	Amyloid fiber formation	REAC:R-HSA-977225	110	10916	0.404857	0.404857	44	4	2.19132e-05	2.19132e-05	99	10
REAC	Diseases associated with the TLR signaling cascade	REAC:R-HSA-5602358	30	10916	5.83171e-05	5.83171e-05	46	5	0.000338861	0.000338861	65	5
REAC	Diseases of Immune System	REAC:R-HSA-5260271	30	10916	5.83171e-05	5.83171e-05	46	5	0.000338861	0.000338861	65	5
REAC	Erythrocytes take up oxygen and release carbon dioxide	REAC:R-HSA-1247673	9	10916	0.750612	0.750612	79	2	9.9568e-05	9.9568e-05	74	4
REAC	Integrin signaling	REAC:R-HSA-354192	26	10916	0.000147295	0.000147295	64	5	0.00646347	0.00646347	65	4
REAC	Toll-like Receptor Cascades	REAC:R-HSA-168898	164	10916	0.00592006	0.00592006	74	8	0.000339604	0.000339604	111	11
REAC	O2/CO2 exchange in erythrocytes	REAC:R-HSA-1480926	13	10916	1	1	79	2	0.00055351	0.00055351	74	4
REAC	Erythrocytes take up carbon dioxide and release oxygen	REAC:R-HSA-1237044	13	10916	1	1	79	2	0.00055351	0.00055351	74	4
REAC	Post-translational protein phosphorylation	REAC:R-HSA-8957275	107	10916	0.000592655	0.000592655	58	7	0.0032259	0.0032259	104	8
REAC	Toll Like Receptor 4 (TLR4) Cascade	REAC:R-HSA-166016	143	10916	0.002159	0.002159	74	8	0.000694807	0.000694807	110	10
REAC	Signaling by high-kinase activity BRAF mutants	REAC:R-HSA-6802948	35	10916	0.000698001	0.000698001	64	5	0.0217449	0.0217449	65	4
REAC	Platelet Aggregation (Plug Formation)	REAC:R-HSA-76009	38	10916	0.00106474	0.00106474	64	5	0.0302471	0.0302471	65	4
REAC	MAP2K and MAPK activation	REAC:R-HSA-5674135	39	10916	0.00121583	0.00121583	64	5	0.0335538	0.0335538	65	4
REAC	Cell surface interactions at the vascular wall	REAC:R-HSA-202733	191	10916	0.00127137	0.00127137	7	4	0.0105074	0.0105074	21	5
REAC	Signaling by RAF1 mutants	REAC:R-HSA-9656223	40	10916	0.00138326	0.00138326	64	5	0.0371159	0.0371159	65	4
REAC	Terminal pathway of complement	REAC:R-HSA-166665	8	10916	1	1	19	1	0.00171949	0.00171949	47	3
REAC	Toll Like Receptor TLR6:TLR2 Cascade	REAC:R-HSA-168188	112	10916	0.0254927	0.0254927	67	6	0.00176074	0.00176074	65	7
REAC	MyD88:MAL(TIRAP) cascade initiated on plasma membrane	REAC:R-HSA-166058	112	10916	0.0254927	0.0254927	67	6	0.00176074	0.00176074	65	7
REAC	Toll Like Receptor TLR1:TLR2 Cascade	REAC:R-HSA-168179	115	10916	0.00257795	0.00257795	67	7	0.00209984	0.00209984	65	7
REAC	Toll Like Receptor 2 (TLR2) Cascade	REAC:R-HSA-181438	115	10916	0.00257795	0.00257795	67	7	0.00209984	0.00209984	65	7
REAC	Signaling downstream of RAS mutants	REAC:R-HSA-9649948	45	10916	0.00251115	0.00251115	64	5	0.0591757	0.0591757	65	4
REAC	Paradoxical activation of RAF signaling by kinase inactive BRAF	REAC:R-HSA-6802955	45	10916	0.00251115	0.00251115	64	5	0.0591757	0.0591757	65	4
REAC	Signaling by moderate kinase activity BRAF mutants	REAC:R-HSA-6802946	45	10916	0.00251115	0.00251115	64	5	0.0591757	0.0591757	65	4
REAC	Signaling by RAS mutants	REAC:R-HSA-6802949	45	10916	0.00251115	0.00251115	64	5	0.0591757	0.0591757	65	4
REAC	Common Pathway of Fibrin Clot Formation	REAC:R-HSA-140875	22	10916	0.00266336	0.00266336	62	4	0.00321965	0.00321965	65	4
REAC	Antigen processing-Cross presentation	REAC:R-HSA-1236975	105	10916	0.00696927	0.00696927	57	6	0.00454587	0.00454587	111	8
REAC	Signaling by BRAF and RAF1 fusions	REAC:R-HSA-6802952	64	10916	0.0143857	0.0143857	64	5	0.231864	0.231864	65	4
REAC	ER-Phagosome pathway	REAC:R-HSA-1236974	90	10916	0.0149022	0.0149022	46	5	0.0794026	0.0794026	65	5
REAC	Regulation of Complement cascade	REAC:R-HSA-977606	101	10916	1	1	69	4	0.0154969	0.0154969	68	6
REAC	Defective GALNT3 causes HFTC	REAC:R-HSA-5083625	16	10916	0.0233798	0.0233798	8	2	0.0175499	0.0175499	7	2
REAC	Defective GALNT12 causes CRCS1	REAC:R-HSA-5083636	16	10916	0.0233798	0.0233798	8	2	0.0175499	0.0175499	7	2
REAC	Defective C1GALT1C1 causes TNPS	REAC:R-HSA-5083632	17	10916	0.0264874	0.0264874	8	2	0.0198838	0.0198838	7	2
REAC	Complement cascade	REAC:R-HSA-166658	111	10916	0.639951	0.639951	83	5	0.026371	0.026371	68	6
REAC	Termination of O-glycan biosynthesis	REAC:R-HSA-977068	23	10916	0.0491661	0.0491661	8	2	0.0369219	0.0369219	7	2
REAC	Molecules associated with elastic fibres	REAC:R-HSA-2129379	37	10916	0.0406144	0.0406144	72	4	1	1	85	2
REAC	Dectin-2 family	REAC:R-HSA-5621480	26	10916	0.0630886	0.0630886	8	2	0.0473859	0.0473859	7	2
REAC	Oncogenic MAPK signaling	REAC:R-HSA-6802957	82	10916	0.0474764	0.0474764	64	5	0.589191	0.589191	65	4
REAC	Non-integrin membrane-ECM interactions	REAC:R-HSA-3000171	59	10916	0.0481366	0.0481366	18	3	1	1	104	3
WP	Complement system	WP:WP2806	94	8722	7.45954e-07	7.45954e-07	54	9	4.64717e-06	4.64717e-06	112	11
WP	Blood clotting cascade	WP:WP272	22	8722	1.31496e-06	1.31496e-06	64	6	0.000145295	0.000145295	73	5
WP	COVID 19 thrombosis and anticoagulation	WP:WP4927	7	8722	2.28932e-06	2.28932e-06	41	4	1.6672e-05	1.6672e-05	65	4
WP	Complement and coagulation cascades	WP:WP558	58	8722	9.77895e-06	9.77895e-06	83	8	0.00751062	0.00751062	98	6
WP	Dengue 2 interactions with complement and coagulation cascades	WP:WP3896	59	8722	1.12263e-05	1.12263e-05	83	8	0.00828563	0.00828563	98	6
WP	Vitamin B12 metabolism	WP:WP1533	54	8722	7.55272e-05	7.55272e-05	79	7	2.12546e-05	2.12546e-05	65	7
WP	Network map of SARS CoV 2 signaling	WP:WP5115	253	8722	0.00244193	0.00244193	79	11	4.84553e-05	4.84553e-05	65	12
WP	Folate metabolism	WP:WP176	69	8722	0.000412713	0.000412713	79	7	0.001939	0.001939	65	6
WP	Kinin Kallikrein pathway	WP:WP5089	7	8722	0.00101968	0.00101968	51	3	0.243478	0.243478	73	2
WP	Affected pathways in Duchenne muscular dystrophy	WP:WP5356	73	8722	0.00169329	0.00169329	61	6	0.00147672	0.00147672	89	7
WP	Selenium micronutrient network	WP:WP15	86	8722	0.00181724	0.00181724	79	7	0.00688977	0.00688977	65	6
WP	Fibrin complement receptor 3 signaling	WP:WP4136	43	8722	0.00714278	0.00714278	41	4	0.0329985	0.0329985	110	5
WP	TGF beta signaling in thyroid cells for epithelial mesenchymal transition	WP:WP3859	17	8722	0.0366852	0.0366852	12	2	1	1	104	2
WP	Amplification and expansion of oncogenic pathways as metastatic traits	WP:WP3678	17	8722	0.0366852	0.0366852	12	2	1	1	104	2
TF	Factor: MAFG
HPA	endometrium
HPA	endometrium
HPA	endometrium
HPA	rectum
HPA	skin 2
HPA	rectum
HPA	rectum
HPA	kidney
HPA	skin 1
HPA	kidney
HPA	kidney
HPA	appendix
HPA	skin 2
HPA	rectum
HPA	rectum
HPA	colon
HPA	duodenum
HPA	rectum
HPA	skin 1
HPA	colon
HPA	endometrium
HPA	colon
HPA	rectum
HPA	eye
HPA	skin 2
HPA	colon
HPA	rectum
HPA	rectum
HPA	rectum
HPA	colon
HPA	appendix
HPA	skin 2
HPA	endometrium	HPA:0640000	120	11019	0.027515	0.027515	71	6	1	1	111	5
HPA	rectum
HPA	endometrium
HPA	endometrium
HPA	endometrium
HPA	appendix
HPA	endometrium
HPA	skin 2
HPA	appendix
HPA	duodenum
HPA	colon
HPA	appendix
CORUM	Fibrinogen complex	CORUM:6417	3	3383	0.000599071	0.000599071	41	3	0.00342175	0.00342175	65	3
CORUM	Calprotectin heterotetramer	CORUM:6826	2	3383	0.065552	0.065552	46	2	0.0120068	0.0120068	17	2
CORUM	CPâ€“LFâ€“MPO complex	CORUM:6823	3	3383	1	1	61	1	0.0240449	0.0240449	14	2
CORUM	iNOS-S100A8/A9 complex	CORUM:6827	3	3383	0.19495	0.19495	46	2	0.0359139	0.0359139	17	2
HP	Afibrinogenemia	HP:0034287	3	5080	0.000595333	0.000595333	41	3	0.00294165	0.00294165	65	3
HP	Splenic rupture	HP:0012223	5	5080	0.00588669	0.00588669	41	3	0.0288802	0.0288802	65	3
HP	Menometrorrhagia	HP:0400008	5	5080	0.00588669	0.00588669	41	3	0.0288802	0.0288802	65	3
HP	Angioedema	HP:0100665	13	5080	0.00735334	0.00735334	51	4	1	1	73	3
HP	Epidural hemorrhage	HP:0100310	6	5080	0.0117073	0.0117073	41	3	0.0572319	0.0572319	65	3
HP	Abnormality of the common coagulation pathway	HP:0010990	69	5080	1	1	41	4	0.0212168	0.0212168	110	9
HP	Hypercoagulability	HP:0100724	17	5080	1	1	79	1	0.0293887	0.0293887	108	5
HP	Abnormal umbilical stump bleeding	HP:0011884	8	5080	0.0324138	0.0324138	41	3	0.157332	0.157332	65	3
HP	Persistent bleeding after trauma	HP:0001934	15	5080	0.0343782	0.0343782	64	4	1	1	65	3
