# Supplementary material for: Proteomic profiling of equine airway mucus reveals compositional changes in asthmatic phenotypes
Source: Sci Rep. 2026 Feb 10;16:5880. doi: 10.1038/s41598-026-38766-3 (PMC12894910; doi:10.1038/s41598-026-38766-3)
Supplement: Supplementary file 6 — Supplementary Material 6 [file 41598_2026_38766_MOESM6_ESM.xlsx]

## Sheet: SEA gsea_report
Table: Gene sets enriched in SEA
	GS	GS DETAILS	SIZE	ES	NES	NOM p-val	FDR q-val	FWER p-val	RANK AT MAX	LEADING EDGE
1	HALLMARK_KRAS_SIGNALING_UP	Details ...	23	0.84	1.79	0.000	0.006	0.006	130	tags=48%, list=9%, signal=51%
2	HALLMARK_COAGULATION	Details ...	53	0.59	1.49	0.029	0.138	0.262	88	tags=28%, list=6%, signal=29%
3	HALLMARK_EPITHELIAL_MESENCHYMAL_TRANSITION	Details ...	40	0.58	1.42	0.052	0.168	0.438	111	tags=28%, list=7%, signal=29%
4	HALLMARK_COMPLEMENT	Details ...	67	0.50	1.31	0.064	0.248	0.684	88	tags=15%, list=6%, signal=15%
5	HALLMARK_APICAL_JUNCTION	Details ...	37	0.54	1.29	0.106	0.231	0.738	69	tags=11%, list=5%, signal=11%
6	HALLMARK_HEME_METABOLISM	Details ...	32	0.47	1.12	0.284	0.452	0.962	134	tags=22%, list=9%, signal=23%
7	HALLMARK_ESTROGEN_RESPONSE_LATE	Details ...	31	0.47	1.10	0.261	0.422	0.968	105	tags=19%, list=7%, signal=20%
8	HALLMARK_ALLOGRAFT_REJECTION	Details ...	45	0.44	1.08	0.318	0.405	0.974	186	tags=24%, list=12%, signal=27%
9	HALLMARK_REACTIVE_OXYGEN_SPECIES_PATHWAY	Details ...	22	0.43	0.94	0.546	0.605	1.000	1	tags=5%, list=0%, signal=4%
10	HALLMARK_APOPTOSIS	Details ...	36	0.34	0.80	0.811	0.815	1.000	141	tags=11%, list=9%, signal=12%
Gene sets enriched in SEA with FDR q-values < 0.25 are shown in grey.

## Sheet: MEA gsea_report
Table: Gene sets enriched in MEA
	GS	GS DETAILS	SIZE	ES	NES	NOM p-val	FDR q-val	FWER p-val	RANK AT MAX	LEADING EDGE
1	HALLMARK_KRAS_SIGNALING_UP	Details ...	23	0.83	2.01	0.000	0.001	0.001	101	tags=26%, list=6%, signal=27%
2	HALLMARK_EPITHELIAL_MESENCHYMAL_TRANSITION	Details ...	43	0.61	1.69	0.000	0.008	0.014	125	tags=33%, list=8%, signal=34%
3	HALLMARK_COAGULATION	Details ...	55	0.49	1.50	0.000	0.039	0.080	114	tags=35%, list=7%, signal=36%
4	HALLMARK_APICAL_JUNCTION	Details ...	37	0.47	1.27	0.088	0.168	0.370	63	tags=11%, list=4%, signal=11%
5	HALLMARK_APOPTOSIS	Details ...	39	0.34	0.94	0.604	0.690	0.913	80	tags=10%, list=5%, signal=11%
6	HALLMARK_COMPLEMENT	Details ...	67	0.31	0.94	0.569	0.583	0.914	103	tags=15%, list=6%, signal=15%
Gene sets enriched in MEA with FDR q-values < 0.25 are shown in grey.
