# Supplementary material for: Proteomic profiling of equine airway mucus reveals compositional changes in asthmatic phenotypes
Source: Sci Rep. 2026 Feb 10;16:5880. doi: 10.1038/s41598-026-38766-3 (PMC12894910; doi:10.1038/s41598-026-38766-3)
Supplement: Supplementary file 7 — Supplementary Material 7 [file 41598_2026_38766_MOESM7_ESM.xlsx]

## Sheet: LFQ_vs_%neutrophils
Supplement 7. Proteins with significant correlations between LFQ intensities and % neutrophils (Spearman ρ, p ≤ 0.05). In 24 of 24 horses, BALF cytology revealed neutrophils (> 0 %).
Protein	Spearman ρ	p-value
tr|A0A3Q2HZX9|A0A3Q2HZX9_HORSE Azurocidin 1 OS=Equus caballus OX=9796 GN=AZU1 PE=4 SV=2	0.819922	9.42389e-07
tr|F7BZ88|F7BZ88_HORSE Myeloperoxidase OS=Equus caballus OX=9796 GN=MPO PE=4 SV=2	0.819052	9.89412e-07
tr|F6ZXW9|F6ZXW9_HORSE VWFD domain-containing protein OS=Equus caballus OX=9796 GN=FCGBP PE=4 SV=3;tr|A0A3Q2IAY2|A0A3Q2IAY2_HORSE VWFD domain-containing protein OS=Equus caballus OX=9796 GN=FCGBP PE=4 SV=1;tr|A0A3Q2I7S8|A0A3Q2I7S8_HORSE VWFD domain-contain	0.815572	1.19913e-06
sp|O77811|TRFL_HORSE Lactotransferrin (Fragment) OS=Equus caballus OX=9796 GN=LTF PE=1 SV=1;tr|F6XLB1|F6XLB1_HORSE Lactotransferrin OS=Equus caballus OX=9796 GN=LTF PE=3 SV=1;tr|A0A3Q2HKG3|A0A3Q2HKG3_HORSE Lactotransferrin OS=Equus caballus OX=9796 GN=LTF	0.809482	1.66297e-06
tr|F7CU94|F7CU94_HORSE Lysozyme OS=Equus caballus OX=9796 GN=LYZ PE=2 SV=1	0.796433	3.2287e-06
tr|F6T046|F6T046_HORSE Protein S100 OS=Equus caballus OX=9796 GN=S100A9 PE=3 SV=2;tr|A0A3Q2GWF9|A0A3Q2GWF9_HORSE EF-hand domain-containing protein OS=Equus caballus OX=9796 GN=S100A9 PE=4 SV=2	0.793823	3.66603e-06
ref|XP_023479343.1|:1-1547mucin-4isoformX1[Equuscaballus];ref|XP_023479344.1|:1-2197mucin-4isoformX2[Equuscaballus];tr|A0A5F5PQU9|A0A5F5PQU9_HORSE Mucin 4, cell surface associated OS=Equus caballus OX=9796 GN=MUC4 PE=4 SV=1;tr|A0A5F5PJL2|A0A5F5PJL2_HORSE M	0.787734	4.89722e-06
tr|F6SN37|F6SN37_HORSE Protein S100 OS=Equus caballus OX=9796 GN=S100A8 PE=3 SV=2	0.786864	5.10017e-06
tr|F6RP73|F6RP73_HORSE Cathelicidin antimicrobial peptide OS=Equus caballus OX=9796 GN=LOC100064703 PE=3 SV=2	0.755981	1.93175e-05
tr|F6VP61|F6VP61_HORSE Serpin family B member 10 OS=Equus caballus OX=9796 GN=SERPINB10 PE=3 SV=1;tr|A0A5F5PNC6|A0A5F5PNC6_HORSE Serpin family B member 10 OS=Equus caballus OX=9796 GN=SERPINB10 PE=3 SV=1	0.750761	2.37389e-05
tr|F7A6K3|F7A6K3_HORSE Glucosaminyl (N-acetyl) transferase 3, mucin type OS=Equus caballus OX=9796 GN=GCNT3 PE=4 SV=2	0.747281	2.71611e-05
tr|O62841|O62841_HORSE Myeloid cathelicidin 2 OS=Equus caballus OX=9796 GN=eCATH-2 PE=2 SV=1;tr|A0A5F5PYT4|A0A5F5PYT4_HORSE Myeloid cathelicidin 2 OS=Equus caballus OX=9796 GN=ECATH-2 PE=3 SV=1	0.747281	2.71611e-05
tr|F6TIR2|F6TIR2_HORSE Lipocalin 2 OS=Equus caballus OX=9796 GN=LCN2 PE=3 SV=3;tr|A0A3Q2HN87|A0A3Q2HN87_HORSE Lipocalin 2 OS=Equus caballus OX=9796 GN=LCN2 PE=3 SV=2	0.737712	3.89156e-05
tr|A0A3Q2KJ87|A0A3Q2KJ87_HORSE Bactericidal permeability-increasing protein OS=Equus caballus OX=9796 GN=BPI PE=3 SV=2;tr|A0A3Q2KYS2|A0A3Q2KYS2_HORSE Bactericidal permeability-increasing protein OS=Equus caballus OX=9796 GN=BPI PE=3 SV=1;tr|F6ZHZ3|F6ZHZ3_H	0.734232	4.41865e-05
tr|F6T7K7|F6T7K7_HORSE Transcobalamin 1 OS=Equus caballus OX=9796 GN=TCN1 PE=3 SV=2	0.733362	4.55985e-05
tr|F7BHB6|F7BHB6_HORSE Protein-arginine deiminase OS=Equus caballus OX=9796 GN=PADI4 PE=3 SV=2;tr|A0A5F5Q0Q7|A0A5F5Q0Q7_HORSE protein-arginine deiminase OS=Equus caballus OX=9796 GN=PADI4 PE=3 SV=1;tr|A0A5F5PY95|A0A5F5PY95_HORSE protein-arginine deiminase	0.732057	4.77909e-05
tr|F6Z230|F6Z230_HORSE Protein S100 OS=Equus caballus OX=9796 GN=S100A12 PE=3 SV=2	0.727708	5.57829e-05
tr|F6QFD9|F6QFD9_HORSE Carboxypeptidase N subunit 2 OS=Equus caballus OX=9796 GN=CPN2 PE=4 SV=1	0.715094	8.59767e-05
tr|A0A3Q2I744|A0A3Q2I744_HORSE Ig-like domain-containing protein OS=Equus caballus OX=9796 PE=4 SV=1;tr|F6QAU5|F6QAU5_HORSE Ig-like domain-containing protein OS=Equus caballus OX=9796 PE=4 SV=2	0.714224	8.85069e-05
tr|A0A3Q2H830|A0A3Q2H830_HORSE EF-hand domain-containing protein OS=Equus caballus OX=9796 GN=LOC100061663 PE=4 SV=1;tr|F6SG30|F6SG30_HORSE EF-hand domain-containing protein OS=Equus caballus OX=9796 GN=LOC100061598 PE=4 SV=2	0.705524	0.000117626
tr|F7C456|F7C456_HORSE UPAR/Ly6 domain-containing protein OS=Equus caballus OX=9796 GN=LOC100069985 PE=4 SV=2	0.68682	0.000209887
tr|A0A3Q2I427|A0A3Q2I427_HORSE Leucine rich alpha-2-glycoprotein 1 OS=Equus caballus OX=9796 GN=LRG1 PE=4 SV=1	0.674206	0.000303122
tr|A0A3Q2I1G5|A0A3Q2I1G5_HORSE Matrix metallopeptidase 9 OS=Equus caballus OX=9796 GN=MMP9 PE=3 SV=1;tr|F7AGL5|F7AGL5_HORSE Matrix metallopeptidase 9 OS=Equus caballus OX=9796 GN=MMP9 PE=3 SV=2	0.673771	0.000306894
tr|A0A3Q2I1X0|A0A3Q2I1X0_HORSE CN hydrolase domain-containing protein OS=Equus caballus OX=9796 GN=LOC100067649 PE=3 SV=1	0.669422	0.000346911
sp|P05619|ILEU_HORSE Leukocyte elastase inhibitor OS=Equus caballus OX=9796 GN=SERPINB1 PE=1 SV=3;tr|A0A3Q2IC05|A0A3Q2IC05_HORSE Serpin family B member 1 OS=Equus caballus OX=9796 GN=SERPINB1 PE=3 SV=1	0.654198	0.000524785
tr|A0A5F5PKL6|A0A5F5PKL6_HORSE Cathepsin G OS=Equus caballus OX=9796 GN=CTSG PE=4 SV=1	0.651153	0.000568546
tr|A0A3Q2HFG5|A0A3Q2HFG5_HORSE Membrane metalloendopeptidase OS=Equus caballus OX=9796 GN=MME PE=4 SV=1;tr|A0A3Q2L2A7|A0A3Q2L2A7_HORSE Membrane metalloendopeptidase OS=Equus caballus OX=9796 GN=MME PE=4 SV=2;tr|F7B8E7|F7B8E7_HORSE Membrane metalloendopepti	0.647238	0.000629417
tr|F6WZA8|F6WZA8_HORSE Carboxypeptidase N subunit 1 OS=Equus caballus OX=9796 GN=CPN1 PE=3 SV=2	0.646368	0.000643683
tr|F6ZC75|F6ZC75_HORSE Thy-1 cell surface antigen OS=Equus caballus OX=9796 GN=THY1 PE=4 SV=1	0.640713	0.000743398
tr|F6QYS3|F6QYS3_HORSE Extracellular matrix protein 1 OS=Equus caballus OX=9796 GN=ECM1 PE=4 SV=3;tr|A0A5F5PJH9|A0A5F5PJH9_HORSE Extracellular matrix protein 1 OS=Equus caballus OX=9796 GN=ECM1 PE=4 SV=1	0.638974	0.00077664
tr|F6PIY3|F6PIY3_HORSE Katanin p60 ATPase-containing subunit A-like 2 OS=Equus caballus OX=9796 GN=KATNAL2 PE=3 SV=3;tr|A0A3Q2IBF4|A0A3Q2IBF4_HORSE Katanin p60 ATPase-containing subunit A-like 2 OS=Equus caballus OX=9796 GN=KATNAL2 PE=3 SV=1	0.635929	0.000837902
tr|A0A5F5PFI0|A0A5F5PFI0_HORSE Peptidylglycine alpha-amidating monooxygenase OS=Equus caballus OX=9796 GN=PAM PE=3 SV=1;tr|A0A5F5PQU7|A0A5F5PQU7_HORSE Peptidylglycine alpha-amidating monooxygenase OS=Equus caballus OX=9796 GN=PAM PE=3 SV=1;tr|F7BQX4|F7BQX4	0.628969	0.000993747
tr|A0A3Q2GT23|A0A3Q2GT23_HORSE Alpha-1,4 glucan phosphorylase OS=Equus caballus OX=9796 GN=PYGL PE=3 SV=2;tr|B9A9Y7|B9A9Y7_HORSE Alpha-1,4 glucan phosphorylase OS=Equus caballus OX=9796 GN=PYGL PE=2 SV=1;tr|A0A3Q2I4T2|A0A3Q2I4T2_HORSE Alpha-1,4 glucan phos	0.625054	0.00109189
tr|F6VTF3|F6VTF3_HORSE Galectin OS=Equus caballus OX=9796 GN=LOC100058771 PE=4 SV=2	0.62027	0.00122305
tr|A0A0B4J1C4|A0A0B4J1C4_HORSE Joining chain of multimeric IgA and IgM OS=Equus caballus OX=9796 GN=JCHAIN PE=4 SV=1;tr|A0A3Q2HW24|A0A3Q2HW24_HORSE Joining chain of multimeric IgA and IgM OS=Equus caballus OX=9796 GN=JCHAIN PE=4 SV=1	0.61853	0.00127398
ref|XP_023510679.1|:1-3632mucin-5AC[Equuscaballus];gi|545182208|ref|XP_005598553.1|_PREDICTED_mucin-5AC	0.613745	0.00142352
tr|A0A5F5PYK4|A0A5F5PYK4_HORSE Histone H2A OS=Equus caballus OX=9796 GN=H2AC20 PE=3 SV=1;tr|A0A5F5PKH1|A0A5F5PKH1_HORSE Histone H2A OS=Equus caballus OX=9796 GN=H2AC19 PE=3 SV=1	0.612005	0.0014815
tr|F6W215|F6W215_HORSE Sorcin OS=Equus caballus OX=9796 GN=SRI PE=4 SV=3;tr|A0A3Q2HYH6|A0A3Q2HYH6_HORSE Sorcin OS=Equus caballus OX=9796 GN=SRI PE=4 SV=1;tr|A0A3Q2IEQ4|A0A3Q2IEQ4_HORSE Sorcin OS=Equus caballus OX=9796 GN=SRI PE=4 SV=1	0.605481	0.00171727
tr|F7BTW7|F7BTW7_HORSE Complement C3 OS=Equus caballus OX=9796 GN=C3 PE=4 SV=3	0.603306	0.00180266
tr|H9GZV1|H9GZV1_HORSE Ig-like domain-containing protein OS=Equus caballus OX=9796 PE=4 SV=2	0.602436	0.00183782
tr|F6T1X0|F6T1X0_HORSE Ig-like domain-containing protein OS=Equus caballus OX=9796 GN=LOC100069277 PE=4 SV=3;tr|A0A5F5PJE3|A0A5F5PJE3_HORSE Ig-like domain-containing protein OS=Equus caballus OX=9796 GN=LOC100069166 PE=4 SV=1;tr|A0A3Q2KNH2|A0A3Q2KNH2_HORSE	0.601566	0.00187356
tr|A0A3Q2L3I3|A0A3Q2L3I3_HORSE Clusterin OS=Equus caballus OX=9796 GN=CLU PE=3 SV=1;sp|Q29482|CLUS_HORSE Clusterin OS=Equus caballus OX=9796 GN=CLU PE=2 SV=1;tr|A0A5S7MJB1|A0A5S7MJB1_HORSE Clusterin OS=Equus caballus OX=9796 GN=CLU PE=3 SV=1	0.601566	0.00187356
tr|A0A5F5PG05|A0A5F5PG05_HORSE Integrin beta OS=Equus caballus OX=9796 GN=ITGB2 PE=3 SV=1;tr|A0A5F5Q341|A0A5F5Q341_HORSE Integrin beta OS=Equus caballus OX=9796 GN=ITGB2 PE=3 SV=1;tr|A0A3Q2HA91|A0A3Q2HA91_HORSE Integrin beta OS=Equus caballus OX=9796 GN=IT	0.588082	0.00250817
tr|F6T8Y6|F6T8Y6_HORSE Neutrophil cytosolic factor 2 OS=Equus caballus OX=9796 GN=NCF2 PE=3 SV=1;tr|A0A5F5Q2R8|A0A5F5Q2R8_HORSE Neutrophil cytosolic factor 2 OS=Equus caballus OX=9796 GN=NCF2 PE=3 SV=1;tr|A0A5F5PR52|A0A5F5PR52_HORSE Neutrophil cytosolic fa	0.576773	0.00317312
tr|A0A3Q2LE47|A0A3Q2LE47_HORSE Inter-alpha-trypsin inhibitor heavy chain 4 OS=Equus caballus OX=9796 GN=ITIH4 PE=3 SV=2;tr|A0A3Q2HNQ1|A0A3Q2HNQ1_HORSE Inter-alpha-trypsin inhibitor heavy chain 4 OS=Equus caballus OX=9796 GN=ITIH4 PE=3 SV=1;tr|F6R3F4|F6R3F4	0.573728	0.00337573
tr|F6Z563|F6Z563_HORSE S100 calcium binding protein P OS=Equus caballus OX=9796 GN=S100P PE=4 SV=3	0.569378	0.00368406
tr|F6W2K5|F6W2K5_HORSE Polymeric immunoglobulin receptor OS=Equus caballus OX=9796 GN=PIGR PE=4 SV=2	0.567638	0.00381388
tr|F7DZ70|F7DZ70_HORSE Ras-related protein Rab-3 OS=Equus caballus OX=9796 GN=RAB3D PE=3 SV=2	0.554589	0.00491623
tr|A0A3Q2LBE4|A0A3Q2LBE4_HORSE Insulin like growth factor binding protein acid labile subunit OS=Equus caballus OX=9796 GN=IGFALS PE=4 SV=1	0.551979	0.00516608
tr|F6W2Y1|F6W2Y1_HORSE Fibrinogen gamma chain OS=Equus caballus OX=9796 GN=FGG PE=4 SV=2	0.54676	0.00569784
tr|F6ZI35|F6ZI35_HORSE Histidine rich glycoprotein OS=Equus caballus OX=9796 GN=HRG PE=4 SV=3	0.53458	0.00711909
tr|A0A3Q2GSM1|A0A3Q2GSM1_HORSE ribose-phosphate diphosphokinase OS=Equus caballus OX=9796 GN=PRPS2 PE=3 SV=1	0.533275	0.0072875
tr|F6S9X8|F6S9X8_HORSE ADF-H domain-containing protein OS=Equus caballus OX=9796 GN=COTL1 PE=4 SV=2;tr|A0A5F5PSM6|A0A5F5PSM6_HORSE ADF-H domain-containing protein OS=Equus caballus OX=9796 GN=COTL1 PE=4 SV=1;tr|A0A5F5PH30|A0A5F5PH30_HORSE MTOR associated p	0.533275	0.0072875
tr|H9GZN9|H9GZN9_HORSE Immunoglobulin heavy constant mu OS=Equus caballus OX=9796 GN=IGHM PE=4 SV=2;tr|A0A3Q2H908|A0A3Q2H908_HORSE Immunoglobulin heavy constant mu OS=Equus caballus OX=9796 GN=IGHM PE=4 SV=1	0.53197	0.00745923
tr|F6TJX5|F6TJX5_HORSE Tripeptidyl-peptidase 1 OS=Equus caballus OX=9796 GN=TPP1 PE=4 SV=3	0.528056	0.00799475
tr|F6UU57|F6UU57_HORSE Histone H3 OS=Equus caballus OX=9796 GN=H3C13 PE=3 SV=2	0.522836	0.00875817
tr|A0A5F5PZX6|A0A5F5PZX6_HORSE Tubulin alpha chain OS=Equus caballus OX=9796 GN=TUBA1A PE=3 SV=1;tr|A0A3Q2IBT8|A0A3Q2IBT8_HORSE Tubulin alpha chain OS=Equus caballus OX=9796 GN=TUBA4A PE=3 SV=2;tr|A0A3Q2GY21|A0A3Q2GY21_HORSE Tubulin alpha chain OS=Equus ca	0.521096	0.00902571
sp|P01958|HBA_HORSE Hemoglobin subunit alpha OS=Equus caballus OX=9796 GN=HBA PE=1 SV=2	0.513702	0.0102395
tr|F7CUM5|F7CUM5_HORSE Calcium and integrin binding 1 OS=Equus caballus OX=9796 GN=CIB1 PE=4 SV=2	0.511962	0.0105439
tr|F7A3D1|F7A3D1_HORSE STEAP4 metalloreductase OS=Equus caballus OX=9796 GN=STEAP4 PE=3 SV=1;tr|A0A3Q2KVD8|A0A3Q2KVD8_HORSE STEAP4 metalloreductase OS=Equus caballus OX=9796 GN=STEAP4 PE=3 SV=1;tr|A0A5F5Q266|A0A5F5Q266_HORSE STEAP4 metalloreductase OS=Equu	0.505002	0.0118373
tr|A0A5F5PU06|A0A5F5PU06_HORSE Alpha-2-macroglobulin OS=Equus caballus OX=9796 GN=A2M PE=3 SV=1;tr|F6QAD8|F6QAD8_HORSE Uncharacterized protein OS=Equus caballus OX=9796 GN=LOC100061656 PE=3 SV=3	0.496738	0.0135401
tr|F6U5V3|F6U5V3_HORSE Transcobalamin 2 OS=Equus caballus OX=9796 GN=TCN2 PE=3 SV=3;tr|A0A5F5Q090|A0A5F5Q090_HORSE Transcobalamin 2 OS=Equus caballus OX=9796 GN=TCN2 PE=3 SV=1	0.492388	0.0145141
tr|F6WUE0|F6WUE0_HORSE Vascular cell adhesion molecule 1 OS=Equus caballus OX=9796 GN=VCAM1 PE=4 SV=2;tr|A0A5F5PLV5|A0A5F5PLV5_HORSE Vascular cell adhesion molecule 1 OS=Equus caballus OX=9796 GN=VCAM1 PE=4 SV=1	0.491953	0.0146145
tr|F7A1W7|F7A1W7_HORSE Apolipoprotein C-II OS=Equus caballus OX=9796 GN=APOC2 PE=3 SV=3	0.489778	0.0151255
tr|F6SUS2|F6SUS2_HORSE Serpin family A member 10 OS=Equus caballus OX=9796 GN=SERPINA10 PE=3 SV=3;tr|A0A5F5Q4D2|A0A5F5Q4D2_HORSE Serpin family A member 10 OS=Equus caballus OX=9796 GN=SERPINA10 PE=3 SV=1	0.484124	0.0165226
tr|F7CN11|F7CN11_HORSE Fibronectin OS=Equus caballus OX=9796 GN=FN1 PE=4 SV=2	0.484124	0.0165226
tr|F6Y0C1|F6Y0C1_HORSE TNF receptor associated factor 2 OS=Equus caballus OX=9796 GN=TRAF2 PE=3 SV=3	0.480209	0.0175502
tr|F6VB94|F6VB94_HORSE Transforming growth factor beta induced OS=Equus caballus OX=9796 GN=TGFBI PE=4 SV=2;tr|F6UMQ4|F6UMQ4_HORSE Transforming growth factor beta induced OS=Equus caballus OX=9796 GN=TGFBI PE=4 SV=2	0.476729	0.0185068
tr|A0A3Q2HMJ3|A0A3Q2HMJ3_HORSE Ig-like domain-containing protein OS=Equus caballus OX=9796 PE=4 SV=1	0.474119	0.0192517
tr|F6RA08|F6RA08_HORSE Stomatin OS=Equus caballus OX=9796 GN=STOM PE=3 SV=1	0.46977	0.0205472
tr|F6SIE2|F6SIE2_HORSE Tyrosine kinase 2 OS=Equus caballus OX=9796 GN=TYK2 PE=3 SV=2	0.469335	0.0206805
tr|F7CFN5|F7CFN5_HORSE Complement C8 alpha chain OS=Equus caballus OX=9796 GN=C8A PE=3 SV=3;tr|A0A5F5PQS3|A0A5F5PQS3_HORSE Complement C8 alpha chain OS=Equus caballus OX=9796 GN=C8A PE=3 SV=1	0.46716	0.0213578
tr|F6X6J0|F6X6J0_HORSE Histone H2A OS=Equus caballus OX=9796 GN=H2AX PE=3 SV=2	0.465855	0.0217727
tr|A0A3Q2HF40|A0A3Q2HF40_HORSE Mucin-5B OS=Equus caballus OX=9796 PE=4 SV=1	0.45759	0.0245541
tr|A0A3Q2KXW2|A0A3Q2KXW2_HORSE H1.12 linker histone, cluster member OS=Equus caballus OX=9796 GN=H1-12 PE=3 SV=1	0.456285	0.0250183
tr|F7BNR5|F7BNR5_HORSE Solute carrier family 5 member 8 OS=Equus caballus OX=9796 GN=SLC5A8 PE=3 SV=2;tr|A0A3Q2I562|A0A3Q2I562_HORSE Sodium-coupled monocarboxylate transporter 1 OS=Equus caballus OX=9796 GN=SLC5A8 PE=3 SV=1	0.45585	0.0251746
tr|F6ZUT4|F6ZUT4_HORSE Anterior gradient 2, protein disulphide isomerase family member OS=Equus caballus OX=9796 GN=AGR2 PE=4 SV=3;tr|A0A5F5PNJ7|A0A5F5PNJ7_HORSE Anterior gradient 2, protein disulphide isomerase family member OS=Equus caballus OX=9796 GN=A	0.454111	0.0258076
tr|F7BBJ0|F7BBJ0_HORSE Rho GDP dissociation inhibitor beta OS=Equus caballus OX=9796 GN=ARHGDIB PE=3 SV=2	0.452371	0.0264534
tr|A0A3Q2HY39|A0A3Q2HY39_HORSE Ig-like domain-containing protein OS=Equus caballus OX=9796 PE=4 SV=1	0.448456	0.0279539
sp|P38029|A1AT2_HORSE Alpha-1-antiproteinase 2 OS=Equus caballus OX=9796 PE=1 SV=2	0.448021	0.0281247
tr|F6WR95|F6WR95_HORSE Sulfhydryl oxidase OS=Equus caballus OX=9796 GN=QSOX1 PE=3 SV=2	0.446716	0.0286422
tr|F7C1X7|F7C1X7_HORSE Na(+)/H(+) exchange regulatory cofactor NHE-RF OS=Equus caballus OX=9796 GN=NHERF1 PE=4 SV=2	0.445411	0.0291674
tr|A0A3Q2HYP3|A0A3Q2HYP3_HORSE Secreted phosphoprotein 1 OS=Equus caballus OX=9796 GN=SPP1 PE=4 SV=1;tr|F7AYC1|F7AYC1_HORSE Secreted phosphoprotein 1 OS=Equus caballus OX=9796 GN=SPP1 PE=4 SV=1;tr|A0A3Q2I5N4|A0A3Q2I5N4_HORSE Secreted phosphoprotein 1 OS=Eq	0.439756	0.0315326
tr|F6YA47|F6YA47_HORSE Alpha-2-macroglobulin like 1 OS=Equus caballus OX=9796 GN=A2ML1 PE=3 SV=2	0.439321	0.0317207
tr|A0A5F5PJ61|A0A5F5PJ61_HORSE Lipocalin/cytosolic fatty-acid binding domain-containing protein OS=Equus caballus OX=9796 GN=LOC100053653 PE=3 SV=1	0.439321	0.0317207
tr|F6Z5L1|F6Z5L1_HORSE Complement C1r OS=Equus caballus OX=9796 GN=C1R PE=4 SV=1	0.438887	0.0319097
tr|F6USP9|F6USP9_HORSE Plasminogen OS=Equus caballus OX=9796 GN=PLG PE=3 SV=2;tr|A0A3Q2L7R0|A0A3Q2L7R0_HORSE Plasminogen OS=Equus caballus OX=9796 GN=PLG PE=3 SV=1	0.435842	0.0332578
tr|A0A3Q2LBD1|A0A3Q2LBD1_HORSE Complement C8 beta chain OS=Equus caballus OX=9796 GN=C8B PE=3 SV=2	0.434972	0.0336512
tr|A0A3Q2HTG2|A0A3Q2HTG2_HORSE Fibrinogen alpha chain OS=Equus caballus OX=9796 GN=FGA PE=4 SV=2	0.434537	0.0338493
tr|F6RRV1|F6RRV1_HORSE Fetuin B OS=Equus caballus OX=9796 GN=FETUB PE=4 SV=3;tr|A0A5F5PWY1|A0A5F5PWY1_HORSE Fetuin B OS=Equus caballus OX=9796 GN=FETUB PE=4 SV=1;tr|A0A5F5Q236|A0A5F5Q236_HORSE Fetuin B OS=Equus caballus OX=9796 GN=FETUB PE=4 SV=1;tr|A0A5F5	0.431492	0.0352619
sp|P02062|HBB_HORSE Hemoglobin subunit beta OS=Equus caballus OX=9796 GN=HBB PE=1 SV=1;tr|A0A3Q2GVQ1|A0A3Q2GVQ1_HORSE Hemoglobin, beta OS=Equus caballus OX=9796 GN=HBB PE=3 SV=1;tr|F6RDD3|F6RDD3_HORSE Hemoglobin, beta OS=Equus caballus OX=9796 GN=HBB PE=3	0.427142	0.0373605
tr|F7CQ86|F7CQ86_HORSE Lipocalin/cytosolic fatty-acid binding domain-containing protein OS=Equus caballus OX=9796 GN=LOC100051562 PE=3 SV=1	0.427142	0.0373605
tr|F6Y6E7|F6Y6E7_HORSE Neutrophil cytosolic factor 4 OS=Equus caballus OX=9796 GN=NCF4 PE=4 SV=2;tr|A0A3Q2GYG2|A0A3Q2GYG2_HORSE Neutrophil cytosolic factor 4 OS=Equus caballus OX=9796 GN=NCF4 PE=4 SV=1	0.421488	0.0402351
tr|A0A5F5PJQ9|A0A5F5PJQ9_HORSE Fibrinogen beta chain OS=Equus caballus OX=9796 GN=FGB PE=4 SV=1;tr|F6PH38|F6PH38_HORSE Fibrinogen beta chain OS=Equus caballus OX=9796 GN=FGB PE=4 SV=2	0.418008	0.0420889
tr|A0A3Q2KLJ9|A0A3Q2KLJ9_HORSE Inter-alpha-trypsin inhibitor heavy chain 4 OS=Equus caballus OX=9796 GN=ITIH4 PE=4 SV=1	0.413223	0.0447468
tr|A0A5F5PZA5|A0A5F5PZA5_HORSE Histone H2B OS=Equus caballus OX=9796 GN=H2BC19 PE=3 SV=1	0.409308	0.0470178
tr|F6QX36|F6QX36_HORSE Inter-alpha-trypsin inhibitor heavy chain 1 OS=Equus caballus OX=9796 GN=ITIH1 PE=3 SV=3	0.409308	0.0470178
tr|F6ZHA6|F6ZHA6_HORSE Microfibril associated protein 4 OS=Equus caballus OX=9796 GN=MFAP4 PE=4 SV=2;tr|A0A3Q2HNH0|A0A3Q2HNH0_HORSE Microfibril associated protein 4 OS=Equus caballus OX=9796 GN=MFAP4 PE=4 SV=1	0.408438	0.0475345
tr|A0A5F5PUE2|A0A5F5PUE2_HORSE Kininogen 1 OS=Equus caballus OX=9796 GN=KNG1 PE=4 SV=1	0.407134	0.0483179
tr|A0A3Q2L5E0|A0A3Q2L5E0_HORSE IF rod domain-containing protein OS=Equus caballus OX=9796 PE=3 SV=2	0.404959	0.0496458
tr|A0A3Q2KTE7|A0A3Q2KTE7_HORSE Proteasome 26S subunit, ATPase 2 OS=Equus caballus OX=9796 GN=PSMC2 PE=3 SV=1	-0.405394	0.049378
tr|F6S0P5|F6S0P5_HORSE ADP-ribosylation factor OS=Equus caballus OX=9796 GN=ARF4 PE=3 SV=1;tr|A0A5F5PTH3|A0A5F5PTH3_HORSE ADP ribosylation factor 4 OS=Equus caballus OX=9796 GN=ARF4 PE=3 SV=1	-0.405829	0.0491113
tr|F6WSA6|F6WSA6_HORSE Glutathione synthetase OS=Equus caballus OX=9796 GN=GSS PE=3 SV=1;tr|A0A5F5PLK3|A0A5F5PLK3_HORSE Glutathione synthetase OS=Equus caballus OX=9796 GN=GSS PE=3 SV=1	-0.405829	0.0491113
tr|A0A3Q2LDS4|A0A3Q2LDS4_HORSE Cysteine and glycine rich protein 1 OS=Equus caballus OX=9796 GN=CSRP1 PE=4 SV=1;tr|F6XJR7|F6XJR7_HORSE Cysteine and glycine rich protein 1 OS=Equus caballus OX=9796 GN=CSRP1 PE=4 SV=2	-0.406264	0.0488457
tr|A0A5F5PNA2|A0A5F5PNA2_HORSE fructose-bisphosphatase OS=Equus caballus OX=9796 GN=FBP2 PE=3 SV=1	-0.406699	0.0485812
tr|A0A3Q2HL03|A0A3Q2HL03_HORSE Galactose mutarotase OS=Equus caballus OX=9796 GN=GALM PE=4 SV=1	-0.406699	0.0485812
tr|F6U592|F6U592_HORSE PDZ and LIM domain 1 OS=Equus caballus OX=9796 GN=PDLIM1 PE=4 SV=1	-0.408004	0.0477945
tr|A0A3Q2KYJ2|A0A3Q2KYJ2_HORSE Nicotinamide phosphoribosyltransferase OS=Equus caballus OX=9796 GN=NAMPT PE=3 SV=2;tr|F6S8Z5|F6S8Z5_HORSE Nicotinamide phosphoribosyltransferase OS=Equus caballus OX=9796 GN=NAMPT PE=3 SV=2	-0.408004	0.0477945
tr|A0A3Q2HUQ9|A0A3Q2HUQ9_HORSE Sorting nexin 27 OS=Equus caballus OX=9796 GN=SNX27 PE=4 SV=2;tr|A0A3Q2HLB7|A0A3Q2HLB7_HORSE Sorting nexin 27 OS=Equus caballus OX=9796 GN=SNX27 PE=4 SV=1	-0.411048	0.0459976
tr|F6S327|F6S327_HORSE FLII actin remodeling protein OS=Equus caballus OX=9796 GN=FLII PE=4 SV=2;tr|A0A5F5PIT7|A0A5F5PIT7_HORSE FLII actin remodeling protein OS=Equus caballus OX=9796 GN=FLII PE=4 SV=1	-0.411483	0.0457453
tr|A0A5F5PU89|A0A5F5PU89_HORSE Nidogen 1 OS=Equus caballus OX=9796 GN=NID1 PE=4 SV=1;tr|F6XH19|F6XH19_HORSE Nidogen 1 OS=Equus caballus OX=9796 GN=NID1 PE=4 SV=2	-0.411483	0.0457453
tr|A0A3Q2LC76|A0A3Q2LC76_HORSE IST1 homolog OS=Equus caballus OX=9796 GN=IST1 PE=3 SV=2;tr|F6V407|F6V407_HORSE IST1 homolog OS=Equus caballus OX=9796 GN=IST1 PE=3 SV=1	-0.411483	0.0457453
tr|F7DXZ7|F7DXZ7_HORSE Glutaredoxin 3 OS=Equus caballus OX=9796 GN=GLRX3 PE=4 SV=2;tr|A0A3Q2HKG1|A0A3Q2HKG1_HORSE Glutaredoxin 3 OS=Equus caballus OX=9796 GN=GLRX3 PE=4 SV=1	-0.411918	0.0454941
tr|F6X0A7|F6X0A7_HORSE LanC like glutathione S-transferase 1 OS=Equus caballus OX=9796 GN=LANCL1 PE=3 SV=1	-0.411918	0.0454941
tr|A0A5F5PTA9|A0A5F5PTA9_HORSE Glycogen debranching enzyme OS=Equus caballus OX=9796 GN=AGL PE=3 SV=1;tr|F6TE92|F6TE92_HORSE Glycogen debranching enzyme OS=Equus caballus OX=9796 GN=AGL PE=3 SV=2;sp|A8BQB4|GDE_HORSE Glycogen debranching enzyme OS=Equus cab	-0.411918	0.0454941
tr|F7C871|F7C871_HORSE CYFIP related Rac1 interactor B OS=Equus caballus OX=9796 GN=CYRIB PE=3 SV=1;tr|A0A3Q2GX35|A0A3Q2GX35_HORSE CYFIP related Rac1 interactor B OS=Equus caballus OX=9796 GN=CYRIB PE=3 SV=1;tr|A0A3Q2IC51|A0A3Q2IC51_HORSE CYFIP related Rac	-0.412353	0.0452439
tr|F6VAS5|F6VAS5_HORSE Vanin 2 OS=Equus caballus OX=9796 GN=VNN2 PE=3 SV=2;tr|A0A5F5Q314|A0A5F5Q314_HORSE Vanin 2 OS=Equus caballus OX=9796 GN=VNN2 PE=3 SV=1	-0.412353	0.0452439
tr|F6TGW9|F6TGW9_HORSE NADH-cytochrome b5 reductase OS=Equus caballus OX=9796 GN=CYB5R3 PE=3 SV=3	-0.412788	0.0449948
tr|F7BK45|F7BK45_HORSE Abhydrolase domain containing 14B OS=Equus caballus OX=9796 GN=ABHD14B PE=4 SV=3	-0.412788	0.0449948
tr|F7CUX8|F7CUX8_HORSE Proteasome subunit beta OS=Equus caballus OX=9796 GN=PSMB7 PE=2 SV=1	-0.412788	0.0449948
tr|A0A3Q2I8C9|A0A3Q2I8C9_HORSE Aconitase 1 OS=Equus caballus OX=9796 GN=ACO1 PE=3 SV=1;tr|A0A3Q2I175|A0A3Q2I175_HORSE Aconitase 1 OS=Equus caballus OX=9796 GN=ACO1 PE=3 SV=1;tr|F6U0H9|F6U0H9_HORSE Aconitase 1 OS=Equus caballus OX=9796 GN=ACO1 PE=3 SV=2	-0.413223	0.0447468
tr|A0A3Q2HQY7|A0A3Q2HQY7_HORSE Lipid-binding serum glycoprotein N-terminal domain-containing protein OS=Equus caballus OX=9796 GN=LOC106782421 PE=4 SV=2	-0.413223	0.0447468
tr|A0A5F5Q2P9|A0A5F5Q2P9_HORSE NSF attachment protein alpha OS=Equus caballus OX=9796 GN=NAPA PE=3 SV=1;tr|F7DE75|F7DE75_HORSE NSF attachment protein alpha OS=Equus caballus OX=9796 GN=NAPA PE=3 SV=3	-0.414963	0.0437655
tr|A0A3Q2LFB3|A0A3Q2LFB3_HORSE Actin alpha cardiac muscle 1 OS=Equus caballus OX=9796 GN=ACTC1 PE=3 SV=1;tr|A0A3Q2H049|A0A3Q2H049_HORSE Actin alpha 2, smooth muscle OS=Equus caballus OX=9796 GN=ACTA2 PE=3 SV=1;tr|A0A3Q2HBP5|A0A3Q2HBP5_HORSE Actin gamma 2,	-0.414963	0.0437655
tr|F7A676|F7A676_HORSE Cytosol aminopeptidase OS=Equus caballus OX=9796 GN=LAP3 PE=3 SV=1;tr|A0A3Q2HRL1|A0A3Q2HRL1_HORSE Cytosol aminopeptidase OS=Equus caballus OX=9796 GN=LAP3 PE=3 SV=1	-0.415833	0.0432812
tr|A0A3Q2KTQ9|A0A3Q2KTQ9_HORSE Actin beta OS=Equus caballus OX=9796 GN=ACTB PE=3 SV=2;tr|F6T3Y8|F6T3Y8_HORSE Actin beta OS=Equus caballus OX=9796 GN=ACTB PE=3 SV=2	-0.416268	0.0430407
tr|A0A3Q2H006|A0A3Q2H006_HORSE Myosin heavy chain 14 OS=Equus caballus OX=9796 GN=MYH14 PE=3 SV=2;tr|A0A3Q2H703|A0A3Q2H703_HORSE Myosin heavy chain 14 OS=Equus caballus OX=9796 GN=MYH14 PE=3 SV=2	-0.416703	0.0428012
tr|A0A3Q2GRS8|A0A3Q2GRS8_HORSE UDP-glucose glycoprotein glucosyltransferase 1 OS=Equus caballus OX=9796 GN=UGGT1 PE=3 SV=1;tr|A0A3Q2GVI2|A0A3Q2GVI2_HORSE UDP-glucose glycoprotein glucosyltransferase 1 OS=Equus caballus OX=9796 GN=UGGT1 PE=3 SV=1;tr|F6X5P8|	-0.416703	0.0428012
tr|A0A3Q2LQ87|A0A3Q2LQ87_HORSE Ornithine aminotransferase OS=Equus caballus OX=9796 GN=OAT PE=3 SV=1;tr|F7C9Y5|F7C9Y5_HORSE Ornithine aminotransferase OS=Equus caballus OX=9796 GN=OAT PE=3 SV=2	-0.417573	0.0423253
tr|F6YWC0|F6YWC0_HORSE Sushi domain-containing protein OS=Equus caballus OX=9796 GN=LOC106783161 PE=4 SV=2	-0.418008	0.0420889
tr|F6YEV8|F6YEV8_HORSE BAF nuclear assembly factor 1 OS=Equus caballus OX=9796 GN=BANF1 PE=4 SV=1	-0.418878	0.0416193
tr|A0A3Q2LQH7|A0A3Q2LQH7_HORSE G protein subunit beta 1 OS=Equus caballus OX=9796 GN=GNB1 PE=3 SV=1	-0.419748	0.0411538
tr|A0A5F5PYY5|A0A5F5PYY5_HORSE Protein kinase cAMP-dependent type II regulatory subunit alpha OS=Equus caballus OX=9796 GN=PRKAR2A PE=3 SV=1;tr|A0A3Q2GUY5|A0A3Q2GUY5_HORSE Protein kinase cAMP-dependent type II regulatory subunit alpha OS=Equus caballus OX=	-0.420618	0.0406924
tr|F7B0S3|F7B0S3_HORSE Milk fat globule EGF and factor V/VIII domain containing OS=Equus caballus OX=9796 GN=MFGE8 PE=4 SV=2	-0.421053	0.0404633
tr|F6UQP3|F6UQP3_HORSE K Homology domain-containing protein OS=Equus caballus OX=9796 GN=PCBP2 PE=4 SV=3;tr|A0A3Q2LNL5|A0A3Q2LNL5_HORSE K Homology domain-containing protein OS=Equus caballus OX=9796 GN=PCBP2 PE=4 SV=2;tr|A0A3Q2H8C6|A0A3Q2H8C6_HORSE K Homol	-0.421053	0.0404633
tr|F6VTV5|F6VTV5_HORSE mannose-1-phosphate guanylyltransferase OS=Equus caballus OX=9796 GN=GMPPB PE=3 SV=2	-0.421923	0.040008
tr|A0A3Q2KSD9|A0A3Q2KSD9_HORSE SEC14 like lipid binding 3 OS=Equus caballus OX=9796 GN=SEC14L3 PE=4 SV=2	-0.422358	0.0397819
tr|F6X0L9|F6X0L9_HORSE RAS related OS=Equus caballus OX=9796 GN=RRAS PE=4 SV=2	-0.423663	0.0391096
tr|A0A3Q2KYI9|A0A3Q2KYI9_HORSE Coatomer subunit zeta OS=Equus caballus OX=9796 GN=COPZ1 PE=2 SV=1;tr|A0A5F5PKG9|A0A5F5PKG9_HORSE Coatomer subunit zeta OS=Equus caballus OX=9796 GN=COPZ1 PE=3 SV=1;tr|A0A5F5PRC8|A0A5F5PRC8_HORSE Coatomer subunit zeta OS=Equu	-0.424097	0.0388875
tr|F7BSK7|F7BSK7_HORSE Dynactin subunit 2 OS=Equus caballus OX=9796 GN=DCTN2 PE=3 SV=3;tr|A0A3Q2HP50|A0A3Q2HP50_HORSE Dynactin subunit 2 OS=Equus caballus OX=9796 GN=DCTN2 PE=3 SV=2	-0.424532	0.0386664
tr|A0A3Q2L3I5|A0A3Q2L3I5_HORSE Signal transducer and activator of transcription OS=Equus caballus OX=9796 GN=STAT1 PE=3 SV=1;tr|F6ZBH0|F6ZBH0_HORSE Signal transducer and activator of transcription OS=Equus caballus OX=9796 GN=STAT1 PE=3 SV=2;tr|A0A5F5PXT6|	-0.424967	0.0384463
tr|F7APH4|F7APH4_HORSE SPARC OS=Equus caballus OX=9796 GN=SPARC PE=3 SV=1;tr|B8K2M6|B8K2M6_HORSE SPARC OS=Equus caballus OX=9796 GN=SPARC PE=2 SV=1;tr|A0A3Q2H253|A0A3Q2H253_HORSE SPARC OS=Equus caballus OX=9796 GN=SPARC PE=3 SV=1;tr|A0A3Q2LDH0|A0A3Q2LDH0_H	-0.424967	0.0384463
tr|F6PWL9|F6PWL9_HORSE Rab GDP dissociation inhibitor OS=Equus caballus OX=9796 GN=GDI1 PE=3 SV=2;tr|A0A3Q2HND7|A0A3Q2HND7_HORSE Rab GDP dissociation inhibitor OS=Equus caballus OX=9796 GN=GDI1 PE=3 SV=1	-0.425402	0.0382272
tr|A0A3Q2HTR4|A0A3Q2HTR4_HORSE Exostosin like glycosyltransferase 2 OS=Equus caballus OX=9796 GN=EXTL2 PE=3 SV=1;tr|A0A3Q2GVI9|A0A3Q2GVI9_HORSE Exostosin like glycosyltransferase 2 OS=Equus caballus OX=9796 GN=EXTL2 PE=3 SV=1	-0.425837	0.038009
tr|F6U4Y1|F6U4Y1_HORSE TNF alpha induced protein 8 OS=Equus caballus OX=9796 GN=TNFAIP8 PE=4 SV=2	-0.426272	0.0377919
tr|A0A3Q2I6K2|A0A3Q2I6K2_HORSE Ig-like domain-containing protein OS=Equus caballus OX=9796 GN=LOC100049798 PE=3 SV=2	-0.426272	0.0377919
tr|A0A5F5PE84|A0A5F5PE84_HORSE NAD(P)H quinone dehydrogenase 1 OS=Equus caballus OX=9796 GN=NQO1 PE=3 SV=1;tr|A0A5F5PWV3|A0A5F5PWV3_HORSE NAD(P)H quinone dehydrogenase 1 OS=Equus caballus OX=9796 GN=NQO1 PE=3 SV=1;tr|A0A5F5PS10|A0A5F5PS10_HORSE NAD(P)H qui	-0.426707	0.0375757
tr|F7DBR0|F7DBR0_HORSE aldehyde oxidase OS=Equus caballus OX=9796 GN=AOX1 PE=3 SV=2;tr|F7DHC8|F7DHC8_HORSE aldehyde oxidase OS=Equus caballus OX=9796 GN=AOX1 PE=3 SV=2;tr|A0A5F5PHR2|A0A5F5PHR2_HORSE aldehyde oxidase OS=Equus caballus OX=9796 GN=AOX1 PE=3 S	-0.426707	0.0375757
tr|F7DNM6|F7DNM6_HORSE ADP ribosylation factor like GTPase 3 OS=Equus caballus OX=9796 GN=ARL3 PE=3 SV=3	-0.426707	0.0375757
tr|F6ZW92|F6ZW92_HORSE Phosphatidylinositol transfer protein alpha OS=Equus caballus OX=9796 GN=PITPNA PE=4 SV=3	-0.427142	0.0373605
tr|A0A3Q2LHM3|A0A3Q2LHM3_HORSE EPS8 like 1 OS=Equus caballus OX=9796 GN=EPS8L1 PE=3 SV=2;tr|F7D3D1|F7D3D1_HORSE EPS8 like 1 OS=Equus caballus OX=9796 GN=EPS8L1 PE=3 SV=2	-0.428012	0.0369331
sp|Q8MIP0|FRIH_HORSE Ferritin heavy chain OS=Equus caballus OX=9796 GN=FTH1 PE=2 SV=3;tr|F6V8B9|F6V8B9_HORSE Ferritin OS=Equus caballus OX=9796 GN=LOC100051036 PE=3 SV=2	-0.428447	0.0367208
tr|F6R0W4|F6R0W4_HORSE Eukaryotic translation initiation factor 6 OS=Equus caballus OX=9796 GN=EIF6 PE=2 SV=2	-0.428882	0.0365095
tr|F6Q8B3|F6Q8B3_HORSE RAB7A, member RAS onco family OS=Equus caballus OX=9796 GN=RAB7A PE=4 SV=1;tr|A0A3Q2LFG1|A0A3Q2LFG1_HORSE RAB7A, member RAS onco family OS=Equus caballus OX=9796 GN=RAB7A PE=4 SV=1;tr|A0A3Q2H195|A0A3Q2H195_HORSE RAB7A, member RAS onc	-0.429317	0.0362992
tr|F7DMQ3|F7DMQ3_HORSE Aldo-keto reductase family 1 member B OS=Equus caballus OX=9796 GN=AKR1B1 PE=3 SV=2;tr|A0A3Q2HCD2|A0A3Q2HCD2_HORSE Aldo-keto reductase family 1 member B OS=Equus caballus OX=9796 GN=AKR1B1 PE=3 SV=1	-0.429752	0.0360898
tr|A0A3Q2KIZ6|A0A3Q2KIZ6_HORSE Ras-related protein Rab-18 OS=Equus caballus OX=9796 GN=RAB18 PE=4 SV=1;tr|F6RVZ7|F6RVZ7_HORSE Ras-related protein Rab-18 OS=Equus caballus OX=9796 GN=RAB18 PE=4 SV=3;tr|A0A5F5Q2K1|A0A5F5Q2K1_HORSE RAB18, member RAS onco fami	-0.429752	0.0360898
tr|F7A5R3|F7A5R3_HORSE Protein-L-isoaspartate O-methyltransferase OS=Equus caballus OX=9796 GN=PCMT1 PE=3 SV=2;tr|A0A3Q2I233|A0A3Q2I233_HORSE Protein-L-isoaspartate O-methyltransferase OS=Equus caballus OX=9796 GN=PCMT1 PE=3 SV=1;tr|A0A3Q2HEG2|A0A3Q2HEG2_H	-0.430187	0.0358814
tr|K9K4D8|K9K4D8_HORSE Ras homolog family member A OS=Equus caballus OX=9796 GN=RHOA PE=2 SV=1	-0.430622	0.035674
tr|A0A3Q2I445|A0A3Q2I445_HORSE ATP binding cassette subfamily E member 1 OS=Equus caballus OX=9796 GN=ABCE1 PE=4 SV=1;tr|F6Y315|F6Y315_HORSE ATP binding cassette subfamily E member 1 OS=Equus caballus OX=9796 GN=ABCE1 PE=4 SV=2;tr|A0A3Q2HU57|A0A3Q2HU57_HOR	-0.430622	0.035674
tr|F6UXK2|F6UXK2_HORSE Valine--tRNA ligase OS=Equus caballus OX=9796 GN=VARS1 PE=3 SV=3	-0.431927	0.0350573
tr|F6WKP5|F6WKP5_HORSE Ubiquitin carboxyl-terminal hydrolase OS=Equus caballus OX=9796 GN=UCHL3 PE=3 SV=3	-0.432362	0.0348536
tr|A0A3Q2GSF8|A0A3Q2GSF8_HORSE Nucleosome assembly protein 1 like 1 OS=Equus caballus OX=9796 GN=NAP1L1 PE=3 SV=1;tr|A0A3Q2L917|A0A3Q2L917_HORSE Uncharacterized protein OS=Equus caballus OX=9796 GN=PHLDA1 PE=3 SV=2;tr|A0A3Q2HB79|A0A3Q2HB79_HORSE Nucleosome	-0.432797	0.0346509
tr|F7DTP2|F7DTP2_HORSE Glutathione reductase OS=Equus caballus OX=9796 GN=GSR PE=3 SV=2;tr|A0A3Q2H7M7|A0A3Q2H7M7_HORSE glutathione-disulfide reductase OS=Equus caballus OX=9796 GN=GSR PE=3 SV=1	-0.432797	0.0346509
tr|F6URN9|F6URN9_HORSE Sirtuin 2 OS=Equus caballus OX=9796 GN=SIRT2 PE=4 SV=2;tr|A0A3Q2H7Z7|A0A3Q2H7Z7_HORSE Sirtuin 2 OS=Equus caballus OX=9796 GN=SIRT2 PE=4 SV=1;tr|A0A5F5PKU3|A0A5F5PKU3_HORSE Sirtuin 2 OS=Equus caballus OX=9796 GN=SIRT2 PE=4 SV=1;tr|A0A	-0.433232	0.0344491
tr|F6PYC6|F6PYC6_HORSE Fucose kinase OS=Equus caballus OX=9796 GN=FCSK PE=4 SV=1	-0.433232	0.0344491
tr|F7DFM9|F7DFM9_HORSE Peptidylprolyl isomerase D OS=Equus caballus OX=9796 GN=PPID PE=4 SV=2	-0.434102	0.0340483
tr|A0A3Q2HYG8|A0A3Q2HYG8_HORSE SUMO1 activating enzyme subunit 1 OS=Equus caballus OX=9796 GN=SAE1 PE=4 SV=2;tr|A0A3Q2HBC1|A0A3Q2HBC1_HORSE SUMO1 activating enzyme subunit 1 OS=Equus caballus OX=9796 GN=SAE1 PE=3 SV=1;tr|A0A3Q2HCA3|A0A3Q2HCA3_HORSE SUMO1 a	-0.434102	0.0340483
tr|A0A5F5PQI6|A0A5F5PQI6_HORSE Cadherin 1 OS=Equus caballus OX=9796 GN=CDH1 PE=4 SV=1;tr|F6Y0D9|F6Y0D9_HORSE Cadherin 1 OS=Equus caballus OX=9796 GN=CDH1 PE=4 SV=2;tr|A0A5F5PWA4|A0A5F5PWA4_HORSE Cadherin 1 OS=Equus caballus OX=9796 GN=CDH1 PE=4 SV=1;tr|A0A	-0.434102	0.0340483
sp|Q8HZM6|ANXA1_HORSE Annexin A1 OS=Equus caballus OX=9796 GN=ANXA1 PE=2 SV=3;tr|A0A5F5Q382|A0A5F5Q382_HORSE Annexin OS=Equus caballus OX=9796 GN=ANXA1 PE=3 SV=1	-0.435407	0.0334541
tr|F7CVF5|F7CVF5_HORSE Coronin OS=Equus caballus OX=9796 GN=CORO1B PE=3 SV=3	-0.435407	0.0334541
tr|H9GZX8|H9GZX8_HORSE 2-5 oligoadenylate synthase OS=Equus caballus OX=9796 GN=OAS1 PE=3 SV=2;tr|A0A3Q2L9T1|A0A3Q2L9T1_HORSE 2-5-oligoadenylate synthetase 1 OS=Equus caballus OX=9796 GN=OAS1 PE=3 SV=1	-0.435407	0.0334541
tr|A0A3Q2HG57|A0A3Q2HG57_HORSE Organic solute carrier partner 1 OS=Equus caballus OX=9796 GN=OSCP1 PE=4 SV=1;tr|F6XI72|F6XI72_HORSE Organic solute carrier partner 1 OS=Equus caballus OX=9796 GN=OSCP1 PE=4 SV=2;tr|A0A3Q2KNT6|A0A3Q2KNT6_HORSE Organic solute	-0.435842	0.0332578
tr|F7B0V7|F7B0V7_HORSE N-acylglucosamine 2-epimerase OS=Equus caballus OX=9796 GN=RENBP PE=3 SV=2	-0.435842	0.0332578
tr|F6Z4N9|F6Z4N9_HORSE Eukaryotic translation initiation factor 3 subunit C OS=Equus caballus OX=9796 GN=EIF3C PE=3 SV=2	-0.435842	0.0332578
tr|F7BFJ1|F7BFJ1_HORSE Prothrombin OS=Equus caballus OX=9796 GN=F2 PE=3 SV=3	-0.436712	0.0328681
tr|F6T1P0|F6T1P0_HORSE Prostaglandin reductase 2 OS=Equus caballus OX=9796 GN=PTGR2 PE=3 SV=2;tr|A0A3Q2GTD1|A0A3Q2GTD1_HORSE Prostaglandin reductase 2 OS=Equus caballus OX=9796 GN=PTGR2 PE=3 SV=1	-0.437147	0.0326746
tr|F7AQH1|F7AQH1_HORSE Erythrocyte membrane protein band 4.1 like 2 OS=Equus caballus OX=9796 GN=EPB41L2 PE=4 SV=3;tr|A0A3Q2I0N2|A0A3Q2I0N2_HORSE Erythrocyte membrane protein band 4.1 like 2 OS=Equus caballus OX=9796 GN=EPB41L2 PE=4 SV=1;tr|A0A3Q2GXY2|A0A3	-0.438887	0.0319097
tr|F7DTQ9|F7DTQ9_HORSE E2 ubiquitin-conjugating enzyme OS=Equus caballus OX=9796 GN=UBE2K PE=3 SV=1;tr|A0A3Q2L6V9|A0A3Q2L6V9_HORSE E2 ubiquitin-conjugating enzyme OS=Equus caballus OX=9796 GN=UBE2K PE=3 SV=2;tr|A0A5F5PTZ6|A0A5F5PTZ6_HORSE E2 ubiquitin-conj	-0.439756	0.0315326
tr|F7CR03|F7CR03_HORSE Phospholipid transfer protein OS=Equus caballus OX=9796 GN=PLTP PE=3 SV=2	-0.439756	0.0315326
tr|F7B994|F7B994_HORSE Aldo-keto reductase family 7 like (gene/pseudogene) OS=Equus caballus OX=9796 GN=AKR7L PE=4 SV=2	-0.440626	0.0311591
tr|A0A3Q2H950|A0A3Q2H950_HORSE Dynamin 1 like OS=Equus caballus OX=9796 GN=DNM1L PE=3 SV=1;tr|A0A5F5Q230|A0A5F5Q230_HORSE Dynamin 1 like OS=Equus caballus OX=9796 GN=DNM1L PE=3 SV=1;tr|A0A3Q2HPL3|A0A3Q2HPL3_HORSE Dynamin 1 like OS=Equus caballus OX=9796 GN	-0.440626	0.0311591
tr|A0A3Q2H4L2|A0A3Q2H4L2_HORSE Beta-1,3-N-acetylglucosaminyltransferase OS=Equus caballus OX=9796 GN=LFNG PE=3 SV=2;tr|A0A3Q2LTJ8|A0A3Q2LTJ8_HORSE LFNG O-fucosylpeptide 3-beta-N-acetylglucosaminyltransferase OS=Equus caballus OX=9796 GN=LFNG PE=4 SV=1	-0.440626	0.0311591
tr|F6XTN1|F6XTN1_HORSE ATP-dependent RNA helicase OS=Equus caballus OX=9796 GN=EIF4A1 PE=3 SV=2;tr|A0A5F5Q009|A0A5F5Q009_HORSE ATP-dependent RNA helicase OS=Equus caballus OX=9796 GN=EIF4A1 PE=3 SV=1	-0.440626	0.0311591
tr|F6VSN2|F6VSN2_HORSE Glutathione S-transferase OS=Equus caballus OX=9796 GN=LOC100059533 PE=3 SV=3;tr|A0A3Q2HTF0|A0A3Q2HTF0_HORSE Glutathione S-transferase OS=Equus caballus OX=9796 GN=LOC100059533 PE=3 SV=2	-0.441496	0.0307891
tr|F6ZNY8|F6ZNY8_HORSE Ubiquitin conjugating enzyme E2 N OS=Equus caballus OX=9796 GN=LOC102150222 PE=2 SV=1;tr|A0A5F5PII4|A0A5F5PII4_HORSE UBC core domain-containing protein OS=Equus caballus OX=9796 PE=3 SV=1	-0.441496	0.0307891
tr|F6PRF1|F6PRF1_HORSE Haloacid dehalogenase like hydrolase domain containing 2 OS=Equus caballus OX=9796 GN=HDHD2 PE=3 SV=2;tr|A0A3Q2IBZ8|A0A3Q2IBZ8_HORSE Haloacid dehalogenase like hydrolase domain containing 2 OS=Equus caballus OX=9796 GN=HDHD2 PE=3 SV=	-0.441931	0.0306055
tr|F6RMQ1|F6RMQ1_HORSE GLI pathosis related 2 OS=Equus caballus OX=9796 GN=GLIPR2 PE=4 SV=3;tr|A0A3Q2H2S0|A0A3Q2H2S0_HORSE GLI pathosis related 2 OS=Equus caballus OX=9796 GN=GLIPR2 PE=4 SV=2	-0.441931	0.0306055
tr|A0A5F5PZS8|A0A5F5PZS8_HORSE Epoxide hydrolase 2 OS=Equus caballus OX=9796 GN=EPHX2 PE=4 SV=1;tr|F7C407|F7C407_HORSE Epoxide hydrolase 2 OS=Equus caballus OX=9796 GN=EPHX2 PE=4 SV=1;tr|A0A5F5PHU7|A0A5F5PHU7_HORSE Epoxide hydrolase 2 OS=Equus caballus OX=	-0.442801	0.0302408
tr|A0A5F5PU30|A0A5F5PU30_HORSE Adaptor related protein complex 1 subunit gamma 1 OS=Equus caballus OX=9796 GN=AP1G1 PE=3 SV=1;tr|A0A5F5PWC4|A0A5F5PWC4_HORSE AP-1 complex subunit gamma OS=Equus caballus OX=9796 GN=AP1G1 PE=3 SV=1;tr|F7BJ30|F7BJ30_HORSE AP-1	-0.443671	0.0298795
tr|F6SU04|F6SU04_HORSE Calpain 1 OS=Equus caballus OX=9796 GN=CAPN1 PE=3 SV=2;tr|A0A5F5PQQ6|A0A5F5PQQ6_HORSE Calpain 1 OS=Equus caballus OX=9796 GN=CAPN1 PE=3 SV=1	-0.443671	0.0298795
tr|A0A3Q2H033|A0A3Q2H033_HORSE Nucleoredoxin OS=Equus caballus OX=9796 GN=NXN PE=3 SV=2	-0.444106	0.0297002
tr|F7CZS6|F7CZS6_HORSE Malate dehydrogenase OS=Equus caballus OX=9796 GN=MDH1 PE=3 SV=1;tr|A0A5F5PR26|A0A5F5PR26_HORSE Malate dehydrogenase OS=Equus caballus OX=9796 GN=MDH1 PE=3 SV=1;tr|A0A5F5PWG8|A0A5F5PWG8_HORSE Malate dehydrogenase 1 OS=Equus caballus	-0.444541	0.0295217
tr|F7D6J0|F7D6J0_HORSE Myeloid associated differentiation marker OS=Equus caballus OX=9796 GN=MYADM PE=3 SV=3	-0.444976	0.0293441
tr|F7B5P1|F7B5P1_HORSE Carnosine dipeptidase 2 OS=Equus caballus OX=9796 GN=CNDP2 PE=3 SV=2;tr|A0A5F5PHT0|A0A5F5PHT0_HORSE Carnosine dipeptidase 2 OS=Equus caballus OX=9796 GN=CNDP2 PE=3 SV=1	-0.444976	0.0293441
tr|F6RL46|F6RL46_HORSE 6-phosphogluconolactonase OS=Equus caballus OX=9796 GN=PGLS PE=3 SV=2	-0.446716	0.0286422
tr|A0A3Q2I6L9|A0A3Q2I6L9_HORSE Calcium voltage-gated channel auxiliary subunit alpha2delta 1 OS=Equus caballus OX=9796 GN=CACNA2D1 PE=3 SV=2;tr|A0A3Q2H0H3|A0A3Q2H0H3_HORSE Calcium voltage-gated channel auxiliary subunit alpha2delta 1 OS=Equus caballus OX=9	-0.446716	0.0286422
tr|A0A3Q2GUS9|A0A3Q2GUS9_HORSE NADP-dependent oxidoreductase domain-containing protein OS=Equus caballus OX=9796 GN=LOC100070509 PE=3 SV=2	-0.447586	0.0282964
tr|F6XBL5|F6XBL5_HORSE protein-serine/threonine phosphatase OS=Equus caballus OX=9796 GN=PPM1A PE=3 SV=2;tr|A0A3Q2LGV8|A0A3Q2LGV8_HORSE protein-serine/threonine phosphatase OS=Equus caballus OX=9796 GN=PPM1A PE=3 SV=1;tr|A0A5F5Q2F8|A0A5F5Q2F8_HORSE protein	-0.447586	0.0282964
tr|F6SKX4|F6SKX4_HORSE Calcyclin-binding protein OS=Equus caballus OX=9796 GN=CACYBP PE=4 SV=2;tr|A0A3Q2LIS9|A0A3Q2LIS9_HORSE Calcyclin-binding protein OS=Equus caballus OX=9796 GN=CACYBP PE=4 SV=1	-0.448456	0.0279539
tr|F6ZAK1|F6ZAK1_HORSE Annexin OS=Equus caballus OX=9796 GN=ANXA3 PE=3 SV=2;tr|A0A5F5PZV1|A0A5F5PZV1_HORSE Annexin OS=Equus caballus OX=9796 GN=ANXA3 PE=3 SV=1	-0.448891	0.0277838
tr|A0A3Q2I177|A0A3Q2I177_HORSE Pleckstrin homology domain containing O2 OS=Equus caballus OX=9796 GN=PLEKHO2 PE=4 SV=2;tr|A0A3Q2I1Y0|A0A3Q2I1Y0_HORSE Pleckstrin homology domain containing O2 OS=Equus caballus OX=9796 GN=PLEKHO2 PE=4 SV=1	-0.449761	0.0274463
tr|F6YV16|F6YV16_HORSE RNA helicase OS=Equus caballus OX=9796 GN=RIGI PE=3 SV=2	-0.451066	0.0269462
tr|F6SYR7|F6SYR7_HORSE Synaptotagmin binding cytoplasmic RNA interacting protein OS=Equus caballus OX=9796 GN=SYNCRIP PE=4 SV=2;tr|A0A3Q2I6F4|A0A3Q2I6F4_HORSE RRM domain-containing protein OS=Equus caballus OX=9796 GN=SYNCRIP PE=4 SV=1;tr|A0A3Q2H857|A0A3Q2	-0.451501	0.0267811
tr|F6TBN7|F6TBN7_HORSE peptidylprolyl isomerase OS=Equus caballus OX=9796 GN=FKBP4 PE=4 SV=3;tr|A0A3Q2HX27|A0A3Q2HX27_HORSE peptidylprolyl isomerase OS=Equus caballus OX=9796 GN=FKBP4 PE=4 SV=1	-0.451936	0.0266168
tr|F6XS05|F6XS05_HORSE S-formylglutathione hydrolase OS=Equus caballus OX=9796 GN=ESD PE=3 SV=2	-0.452371	0.0264534
tr|F6RHB3|F6RHB3_HORSE Dynein cytoplasmic 1 heavy chain 1 OS=Equus caballus OX=9796 GN=DYNC1H1 PE=3 SV=2	-0.453241	0.0261289
tr|F6RWA0|F6RWA0_HORSE Sorting nexin OS=Equus caballus OX=9796 GN=SNX5 PE=3 SV=2;tr|A0A3Q2GXN3|A0A3Q2GXN3_HORSE Sorting nexin OS=Equus caballus OX=9796 GN=SNX5 PE=3 SV=1	-0.454545	0.0256482
tr|F7BWW6|F7BWW6_HORSE Transitional endoplasmic reticulum ATPase OS=Equus caballus OX=9796 GN=VCP PE=3 SV=2;tr|A0A3Q2HWP9|A0A3Q2HWP9_HORSE Transitional endoplasmic reticulum ATPase OS=Equus caballus OX=9796 GN=VCP PE=3 SV=1	-0.455415	0.0253316
tr|A0A3Q2I7E7|A0A3Q2I7E7_HORSE Sorting nexin OS=Equus caballus OX=9796 GN=SNX6 PE=3 SV=1;tr|F6QD46|F6QD46_HORSE Sorting nexin OS=Equus caballus OX=9796 GN=SNX6 PE=3 SV=2;tr|A0A3Q2HDA9|A0A3Q2HDA9_HORSE Sorting nexin OS=Equus caballus OX=9796 GN=SNX6 PE=3 SV	-0.45585	0.0251746
tr|F6QKJ2|F6QKJ2_HORSE Queuosine salvage protein OS=Equus caballus OX=9796 GN=QNG1 PE=3 SV=2	-0.45672	0.0248628
tr|F6XNM9|F6XNM9_HORSE MSL complex subunit 3 OS=Equus caballus OX=9796 GN=MSL3 PE=4 SV=2;tr|A0A5F5Q4U6|A0A5F5Q4U6_HORSE MSL complex subunit 3 OS=Equus caballus OX=9796 GN=MSL3 PE=4 SV=1	-0.45672	0.0248628
tr|F6TSD6|F6TSD6_HORSE Phosducin like 3 OS=Equus caballus OX=9796 GN=PDCL3 PE=2 SV=1	-0.457155	0.024708
tr|F6VBP9|F6VBP9_HORSE Apolipoprotein E OS=Equus caballus OX=9796 GN=APOE PE=3 SV=9	-0.45759	0.0245541
tr|F7ADS0|F7ADS0_HORSE WD repeat domain 54 OS=Equus caballus OX=9796 GN=WDR54 PE=4 SV=3;tr|A0A3Q2ID41|A0A3Q2ID41_HORSE WD repeat domain 54 OS=Equus caballus OX=9796 GN=WDR54 PE=4 SV=2	-0.458025	0.0244009
tr|F6Q892|F6Q892_HORSE Serpin family B member 9 OS=Equus caballus OX=9796 GN=SERPINB9 PE=3 SV=1	-0.458895	0.0240968
tr|F7AXI9|F7AXI9_HORSE Peroxiredoxin-6 OS=Equus caballus OX=9796 GN=PRDX6 PE=3 SV=2	-0.458895	0.0240968
tr|F7DDP6|F7DDP6_HORSE Hook microtubule tethering protein 3 OS=Equus caballus OX=9796 GN=HOOK3 PE=3 SV=2	-0.45933	0.0239459
tr|A0A5F5PJU9|A0A5F5PJU9_HORSE Serine/threonine kinase 24 OS=Equus caballus OX=9796 GN=STK24 PE=4 SV=1;tr|A0A3Q2HQI5|A0A3Q2HQI5_HORSE Serine/threonine kinase 24 OS=Equus caballus OX=9796 GN=STK24 PE=4 SV=1;tr|A0A5F5PXP7|A0A5F5PXP7_HORSE Serine/threonine ki	-0.459765	0.0237958
tr|F6SJ41|F6SJ41_HORSE Profilin OS=Equus caballus OX=9796 GN=PFN2 PE=3 SV=2;tr|A0A3Q2H8C4|A0A3Q2H8C4_HORSE Profilin OS=Equus caballus OX=9796 GN=PFN2 PE=3 SV=1	-0.46107	0.02335
tr|A0A5F5PQ52|A0A5F5PQ52_HORSE Microtubule associated protein RP/EB family member 2 OS=Equus caballus OX=9796 GN=MAPRE2 PE=3 SV=1;tr|F6SVH5|F6SVH5_HORSE Microtubule associated protein RP/EB family member 2 OS=Equus caballus OX=9796 GN=MAPRE2 PE=3 SV=2;tr|A	-0.46194	0.0230566
tr|F6V812|F6V812_HORSE ATPase H+ transporting V0 subunit a1 OS=Equus caballus OX=9796 GN=ATP6V0A1 PE=4 SV=2	-0.46194	0.0230566
tr|F7B4C0|F7B4C0_HORSE Mal, T cell differentiation protein 2 OS=Equus caballus OX=9796 GN=MAL2 PE=4 SV=2	-0.46281	0.0227661
tr|A0A5F5PKV5|A0A5F5PKV5_HORSE Methanethiol oxidase OS=Equus caballus OX=9796 GN=SELENBP1 PE=3 SV=1;tr|F7CI32|F7CI32_HORSE Methanethiol oxidase OS=Equus caballus OX=9796 GN=SELENBP1 PE=3 SV=2	-0.463245	0.022622
tr|A0A3Q2L5D3|A0A3Q2L5D3_HORSE ATP-dependent RNA helicase OS=Equus caballus OX=9796 GN=EIF4A2 PE=3 SV=2	-0.46368	0.0224786
tr|F7A9G6|F7A9G6_HORSE D-3-phosphoglycerate dehydrogenase OS=Equus caballus OX=9796 GN=PHGDH PE=3 SV=2;tr|A0A5F5PET6|A0A5F5PET6_HORSE D-3-phosphoglycerate dehydrogenase OS=Equus caballus OX=9796 GN=PHGDH PE=3 SV=1;tr|A0A5F5PI39|A0A5F5PI39_HORSE Phosphoglyc	-0.464115	0.0223359
tr|A0A3Q2HJW9|A0A3Q2HJW9_HORSE Cytochrome P450 OS=Equus caballus OX=9796 GN=LOC100146413 PE=3 SV=1;tr|F6YNE4|F6YNE4_HORSE Cytochrome P450 OS=Equus caballus OX=9796 GN=LOC100146413 PE=3 SV=3	-0.464985	0.0220528
tr|F7D9I5|F7D9I5_HORSE Epoxide hydrolase 1 OS=Equus caballus OX=9796 GN=EPHX1 PE=3 SV=2;tr|A0A5F5PK71|A0A5F5PK71_HORSE Epoxide hydrolase 1 OS=Equus caballus OX=9796 GN=EPHX1 PE=3 SV=1	-0.46542	0.0219124
tr|F6SID2|F6SID2_HORSE Scavenger receptor class B member 2 OS=Equus caballus OX=9796 GN=SCARB2 PE=3 SV=2;tr|A0A3Q2HE38|A0A3Q2HE38_HORSE Scavenger receptor class B member 2 OS=Equus caballus OX=9796 GN=SCARB2 PE=3 SV=1;tr|A0A3Q2LUF6|A0A3Q2LUF6_HORSE Scaveng	-0.4689	0.0208146
tr|A0A3Q2III5|A0A3Q2III5_HORSE Pseudouridine 5-phosphatase OS=Equus caballus OX=9796 GN=PUDP PE=4 SV=1;tr|A0A3Q2IC83|A0A3Q2IC83_HORSE Pseudouridine 5-phosphatase OS=Equus caballus OX=9796 GN=PUDP PE=4 SV=1;tr|F6Q1R8|F6Q1R8_HORSE Pseudouridine 5-phosphat	-0.4689	0.0208146
tr|A0A3Q2HUA3|A0A3Q2HUA3_HORSE vesicle-fusing ATPase OS=Equus caballus OX=9796 GN=VPS4A PE=3 SV=2	-0.469335	0.0206805
tr|A0A3Q2HJA1|A0A3Q2HJA1_HORSE Actin related protein 1A OS=Equus caballus OX=9796 GN=ACTR1A PE=3 SV=2;tr|F6QXY2|F6QXY2_HORSE Actin related protein 1A OS=Equus caballus OX=9796 GN=ACTR1A PE=2 SV=1	-0.469335	0.0206805
tr|F6SKV7|F6SKV7_HORSE Latent transforming growth factor beta binding protein 4 OS=Equus caballus OX=9796 GN=LTBP4 PE=4 SV=3;tr|A0A3Q2GSE1|A0A3Q2GSE1_HORSE Latent transforming growth factor beta binding protein 4 OS=Equus caballus OX=9796 GN=LTBP4 PE=4 SV=	-0.46977	0.0205472
tr|C6L1J5|C6L1J5_HORSE L-lactate dehydrogenase OS=Equus caballus OX=9796 GN=LDHB PE=2 SV=1;tr|A0A3Q2LJK9|A0A3Q2LJK9_HORSE L-lactate dehydrogenase OS=Equus caballus OX=9796 GN=LDHB PE=3 SV=1	-0.46977	0.0205472
tr|F7BXF9|F7BXF9_HORSE Nudix hydrolase 5 OS=Equus caballus OX=9796 GN=NUDT5 PE=3 SV=3	-0.46977	0.0205472
tr|A0A5F5PZ25|A0A5F5PZ25_HORSE EWS RNA binding protein 1 OS=Equus caballus OX=9796 GN=EWSR1 PE=3 SV=1;tr|A0A5F5PER4|A0A5F5PER4_HORSE EWS RNA binding protein 1 OS=Equus caballus OX=9796 GN=EWSR1 PE=3 SV=1;tr|F7B7Z9|F7B7Z9_HORSE EWS RNA binding protein 1 OS=	-0.470204	0.0204145
tr|F7BUY8|F7BUY8_HORSE phosphatidylinositol-3,4,5-trisphosphate 5-phosphatase OS=Equus caballus OX=9796 GN=INPP5D PE=3 SV=2	-0.470204	0.0204145
tr|F6XVR0|F6XVR0_HORSE Sulfotransferase OS=Equus caballus OX=9796 GN=SLX1A PE=3 SV=3	-0.471509	0.0200208
tr|A0A3Q2GZS8|A0A3Q2GZS8_HORSE RELA proto-onco, NF-kB subunit OS=Equus caballus OX=9796 GN=RELA PE=4 SV=2;tr|A0A3Q2HGL0|A0A3Q2HGL0_HORSE RELA proto-onco, NF-kB subunit OS=Equus caballus OX=9796 GN=RELA PE=4 SV=2;tr|F7B9X5|F7B9X5_HORSE RELA proto-onco, NF-k	-0.471944	0.0198909
tr|A0A5F5PRC5|A0A5F5PRC5_HORSE Serotransferrin OS=Equus caballus OX=9796 GN=INHCA PE=3 SV=1;tr|A0A3Q2GWN9|A0A3Q2GWN9_HORSE Serotransferrin OS=Equus caballus OX=9796 GN=INHCA PE=3 SV=1;tr|F6ZEH8|F6ZEH8_HORSE Serotransferrin OS=Equus caballus OX=9796 GN=INHC	-0.472379	0.0197617
tr|F6PYG6|F6PYG6_HORSE Fumarylacetoacetate hydrolase domain containing 2A OS=Equus caballus OX=9796 GN=FAHD2A PE=3 SV=1;tr|A0A5F5PJB5|A0A5F5PJB5_HORSE Fumarylacetoacetate hydrolase domain containing 2A OS=Equus caballus OX=9796 GN=FAHD2A PE=3 SV=1	-0.472379	0.0197617
tr|F7C708|F7C708_HORSE Guanine deaminase OS=Equus caballus OX=9796 GN=GDA PE=3 SV=1	-0.473249	0.0195053
tr|A0A3Q2HNI7|A0A3Q2HNI7_HORSE Shootin-1 OS=Equus caballus OX=9796 GN=SHTN1 PE=3 SV=1;tr|F7CL23|F7CL23_HORSE Shootin-1 OS=Equus caballus OX=9796 GN=SHTN1 PE=3 SV=3;tr|A0A3Q2ICD8|A0A3Q2ICD8_HORSE Shootin-1 OS=Equus caballus OX=9796 GN=SHTN1 PE=3 SV=1;tr|A0A	-0.473684	0.0193782
tr|A0A5F5PVI1|A0A5F5PVI1_HORSE Fatty acid synthase OS=Equus caballus OX=9796 GN=FASN PE=4 SV=1;tr|A0A5F5PLA1|A0A5F5PLA1_HORSE Fatty acid synthase OS=Equus caballus OX=9796 GN=FASN PE=4 SV=1	-0.474989	0.0190008
tr|F6PNU9|F6PNU9_HORSE ADP-ribosylation factor 6 OS=Equus caballus OX=9796 GN=ARF6 PE=3 SV=3	-0.475859	0.0187525
tr|A0A3Q2HZH7|A0A3Q2HZH7_HORSE Nudix hydrolase 9 OS=Equus caballus OX=9796 GN=NUDT9 PE=4 SV=1;tr|A0A3Q2H548|A0A3Q2H548_HORSE Nudix hydrolase 9 OS=Equus caballus OX=9796 GN=NUDT9 PE=4 SV=1	-0.476729	0.0185068
tr|F7BH96|F7BH96_HORSE Cullin associated and neddylation dissociated 1 OS=Equus caballus OX=9796 GN=CAND1 PE=3 SV=2	-0.478469	0.0180234
tr|A0A3Q2HV72|A0A3Q2HV72_HORSE Glycerol-3-phosphate dehydrogenase [NAD(+)] OS=Equus caballus OX=9796 GN=GPD1 PE=3 SV=1	-0.478469	0.0180234
tr|A0A5F5PHD7|A0A5F5PHD7_HORSE Cytoplasmic FMR1-interacting protein OS=Equus caballus OX=9796 GN=CYFIP2 PE=3 SV=1;tr|F6RGZ9|F6RGZ9_HORSE Cytoplasmic FMR1-interacting protein OS=Equus caballus OX=9796 GN=CYFIP2 PE=3 SV=1;tr|A0A3Q2L5Q4|A0A3Q2L5Q4_HORSE Cytop	-0.479339	0.0177855
tr|A0A3Q2I568|A0A3Q2I568_HORSE Isochorismatase domain containing 1 OS=Equus caballus OX=9796 GN=ISOC1 PE=3 SV=1;tr|F6QJ27|F6QJ27_HORSE Isochorismatase domain containing 1 OS=Equus caballus OX=9796 GN=ISOC1 PE=3 SV=2	-0.480644	0.0174336
tr|A0A3Q2HNI5|A0A3Q2HNI5_HORSE Glucosidase II alpha subunit OS=Equus caballus OX=9796 GN=GANAB PE=3 SV=2;tr|F7C4H8|F7C4H8_HORSE Glucosidase II alpha subunit OS=Equus caballus OX=9796 GN=GANAB PE=3 SV=3;tr|A0A3Q2H563|A0A3Q2H563_HORSE Glucosidase II alpha su	-0.481949	0.0170873
tr|F6UGK7|F6UGK7_HORSE Pyrroline-5-carboxylate reductase OS=Equus caballus OX=9796 GN=PYCR3 PE=3 SV=3	-0.483689	0.0166343
tr|F7DYV0|F7DYV0_HORSE Galectin OS=Equus caballus OX=9796 GN=LGALS1 PE=2 SV=1;tr|A0A3Q2LMJ9|A0A3Q2LMJ9_HORSE Galectin OS=Equus caballus OX=9796 GN=LGALS1 PE=4 SV=1	-0.484124	0.0165226
tr|A0A5F5PHY0|A0A5F5PHY0_HORSE deoxyribose-phosphate aldolase OS=Equus caballus OX=9796 GN=DERA PE=4 SV=1;tr|A0A3Q2HI48|A0A3Q2HI48_HORSE deoxyribose-phosphate aldolase OS=Equus caballus OX=9796 GN=DERA PE=4 SV=1;tr|A0A3Q2IDE8|A0A3Q2IDE8_HORSE deoxyribose-p	-0.484559	0.0164116
tr|F6UL81|F6UL81_HORSE Ubiquitin conjugating enzyme E2 I OS=Equus caballus OX=9796 GN=UBE2I PE=4 SV=2	-0.484994	0.0163011
tr|A0A3Q2ICU4|A0A3Q2ICU4_HORSE SEC14 like lipid binding 3 OS=Equus caballus OX=9796 GN=SEC14L3 PE=4 SV=2	-0.484994	0.0163011
tr|F6U354|F6U354_HORSE Fumarylacetoacetase OS=Equus caballus OX=9796 GN=FAH PE=3 SV=1	-0.485863	0.016082
tr|F6WTL6|F6WTL6_HORSE Glucosidase 2 subunit beta OS=Equus caballus OX=9796 GN=PRKCSH PE=4 SV=2;tr|A0A3Q2HAV4|A0A3Q2HAV4_HORSE Glucosidase 2 subunit beta OS=Equus caballus OX=9796 GN=PRKCSH PE=4 SV=2;tr|A0A3Q2I1H0|A0A3Q2I1H0_HORSE Glucosidase 2 subunit bet	-0.485863	0.016082
tr|A0A3Q2LSB2|A0A3Q2LSB2_HORSE Glutamyl-prolyl-tRNA synthetase 1 OS=Equus caballus OX=9796 GN=EPRS1 PE=3 SV=1;tr|F6PNS7|F6PNS7_HORSE Glutamyl-prolyl-tRNA synthetase 1 OS=Equus caballus OX=9796 GN=EPRS1 PE=3 SV=3	-0.486733	0.0158653
tr|A0A3Q2LKV4|A0A3Q2LKV4_HORSE 40S ribosomal protein S21 OS=Equus caballus OX=9796 GN=RPS21 PE=3 SV=1	-0.487168	0.0157578
tr|F7D9G5|F7D9G5_HORSE Enolase-phosphatase E1 OS=Equus caballus OX=9796 GN=ENOPH1 PE=3 SV=2	-0.487603	0.0156509
tr|F7BPB8|F7BPB8_HORSE Sepiapterin reductase OS=Equus caballus OX=9796 GN=SPR PE=3 SV=2	-0.488908	0.0153339
tr|F6VEA3|F6VEA3_HORSE Proteasome subunit alpha type OS=Equus caballus OX=9796 GN=PSMA5 PE=3 SV=1	-0.490648	0.0149194
tr|F7DYC4|F7DYC4_HORSE Surfactant protein B OS=Equus caballus OX=9796 GN=SFTPB PE=4 SV=3	-0.490648	0.0149194
sp|P00327|ADH1E_HORSE Alcohol dehydrogenase E chain OS=Equus caballus OX=9796 PE=1 SV=2;tr|A0A5S7PJF1|A0A5S7PJF1_HORSE Enoyl reductase (ER) domain-containing protein OS=Equus caballus OX=9796 GN=LOC100034242 PE=3 SV=1;sp|P00328|ADH1S_HORSE Alcohol dehydrog	-0.491518	0.0147156
tr|A0A3Q2I7A4|A0A3Q2I7A4_HORSE 14 kDa phosphohistidine phosphatase OS=Equus caballus OX=9796 GN=MAMDC4 PE=3 SV=2	-0.491518	0.0147156
tr|A0A3Q2LCL3|A0A3Q2LCL3_HORSE Malectin OS=Equus caballus OX=9796 GN=MLEC PE=3 SV=2	-0.494563	0.0140202
tr|F6SSV0|F6SSV0_HORSE SEC31 homolog A, COPII coat complex component OS=Equus caballus OX=9796 GN=SEC31A PE=3 SV=2;tr|F6SKS2|F6SKS2_HORSE SEC31 homolog A, COPII coat complex component OS=Equus caballus OX=9796 GN=SEC31A PE=3 SV=2;tr|F6Q3I9|F6Q3I9_HORSE SEC	-0.494998	0.013923
tr|A0A3Q2HNX5|A0A3Q2HNX5_HORSE S-methyl-5-thioadenosine phosphorylase OS=Equus caballus OX=9796 GN=LOC100065392 PE=3 SV=1;tr|A0A3Q2GX68|A0A3Q2GX68_HORSE S-methyl-5-thioadenosine phosphorylase OS=Equus caballus OX=9796 GN=LOC100065392 PE=3 SV=1;tr|A0A3Q2L	-0.495433	0.0138265
tr|F7CHI7|F7CHI7_HORSE Lactoylglutathione lyase OS=Equus caballus OX=9796 GN=GLO1 PE=3 SV=2	-0.496303	0.013635
tr|F6UL42|F6UL42_HORSE Carboxymethylenebutenolidase homolog OS=Equus caballus OX=9796 GN=CMBL PE=3 SV=1	-0.496303	0.013635
tr|F7AA69|F7AA69_HORSE Ro60, Y RNA binding protein OS=Equus caballus OX=9796 GN=RO60 PE=3 SV=1	-0.498043	0.0132586
tr|A0A3Q2KTL8|A0A3Q2KTL8_HORSE Tryptophan--tRNA ligase, cytoplasmic OS=Equus caballus OX=9796 GN=WARS1 PE=3 SV=1;tr|F7ALH5|F7ALH5_HORSE Tryptophan--tRNA ligase, cytoplasmic OS=Equus caballus OX=9796 GN=WARS1 PE=3 SV=2	-0.498478	0.0131659
tr|F7BR80|F7BR80_HORSE Paraoxonase OS=Equus caballus OX=9796 GN=PON3 PE=3 SV=2	-0.498478	0.0131659
tr|F7C6U6|F7C6U6_HORSE Crystallin zeta like 1 OS=Equus caballus OX=9796 GN=CRYZL1 PE=4 SV=2;tr|A0A5F5PJM2|A0A5F5PJM2_HORSE Crystallin zeta like 1 OS=Equus caballus OX=9796 GN=CRYZL1 PE=4 SV=1	-0.499348	0.012982
tr|H9GZM1|H9GZM1_HORSE Growth arrest specific 6 OS=Equus caballus OX=9796 GN=GAS6 PE=4 SV=2	-0.499783	0.0128908
tr|F6TUB9|F6TUB9_HORSE StAR related lipid transfer domain containing 10 OS=Equus caballus OX=9796 GN=STARD10 PE=4 SV=3	-0.499783	0.0128908
tr|A0A5F5PZG8|A0A5F5PZG8_HORSE N-ribosyldihydronicotinamide:quinone reductase 2 OS=Equus caballus OX=9796 GN=NQO2 PE=3 SV=1;tr|F6W2T9|F6W2T9_HORSE N-ribosyldihydronicotinamide:quinone reductase 2 OS=Equus caballus OX=9796 GN=NQO2 PE=3 SV=2	-0.500653	0.0127101
tr|A0A3Q2HTX9|A0A3Q2HTX9_HORSE 2-5 oligoadenylate synthase OS=Equus caballus OX=9796 GN=OAS3 PE=3 SV=1;tr|F6S642|F6S642_HORSE 2-5 oligoadenylate synthase OS=Equus caballus OX=9796 GN=OAS3 PE=3 SV=2	-0.501087	0.0126205
tr|F7ANR3|F7ANR3_HORSE Proteasome subunit alpha type OS=Equus caballus OX=9796 GN=PSMA3 PE=3 SV=1	-0.501087	0.0126205
tr|F6TNE1|F6TNE1_HORSE Ribosomal protein S5 OS=Equus caballus OX=9796 GN=RPS5 PE=3 SV=2;tr|A0A5F5PQJ7|A0A5F5PQJ7_HORSE Ribosomal protein S5 OS=Equus caballus OX=9796 GN=RPS5 PE=3 SV=1;tr|A0A5F5PLN4|A0A5F5PLN4_HORSE Ribosomal protein S5 OS=Equus caballus OX	-0.502827	0.0122673
tr|A0A3Q2HJT9|A0A3Q2HJT9_HORSE Proteasome 26S subunit, ATPase 6 OS=Equus caballus OX=9796 GN=PSMC6 PE=3 SV=1;tr|A0A3Q2HV74|A0A3Q2HV74_HORSE Proteasome 26S subunit, ATPase 6 OS=Equus caballus OX=9796 GN=PSMC6 PE=3 SV=1	-0.506307	0.0115853
tr|A0A5F5PMH8|A0A5F5PMH8_HORSE Prostaglandin E synthase 3 OS=Equus caballus OX=9796 GN=PTGES3 PE=3 SV=1;tr|F6ZQ56|F6ZQ56_HORSE Prostaglandin E synthase 3 OS=Equus caballus OX=9796 GN=PTGES3 PE=3 SV=3;tr|A0A5F5Q196|A0A5F5Q196_HORSE Prostaglandin E synthase	-0.506307	0.0115853
tr|A0A5F5PIW7|A0A5F5PIW7_HORSE Mitogen-activated protein kinase OS=Equus caballus OX=9796 GN=MAPK1 PE=3 SV=1	-0.507177	0.0114198
tr|F7BUV8|F7BUV8_HORSE Adiponectin A OS=Equus caballus OX=9796 GN=C1QB PE=4 SV=1	-0.507612	0.0113378
tr|F6V1V8|F6V1V8_HORSE CD109 molecule OS=Equus caballus OX=9796 GN=CD109 PE=3 SV=2;tr|A0A3Q2GW75|A0A3Q2GW75_HORSE CD109 molecule OS=Equus caballus OX=9796 GN=CD109 PE=3 SV=1;tr|A0A3Q2I9L5|A0A3Q2I9L5_HORSE CD109 molecule OS=Equus caballus OX=9796 GN=CD109 P	-0.508047	0.0112562
tr|A0A3Q2LMA8|A0A3Q2LMA8_HORSE Pyridoxal dependent decarboxylase domain containing 1 OS=Equus caballus OX=9796 GN=PDXDC1 PE=4 SV=1;tr|A0A3Q2HK96|A0A3Q2HK96_HORSE Pyridoxal dependent decarboxylase domain containing 1 OS=Equus caballus OX=9796 GN=PDXDC1 PE=4	-0.508917	0.0110946
tr|A0A3Q2HFL4|A0A3Q2HFL4_HORSE Aldehyde dehydrogenase 1 family member A1 OS=Equus caballus OX=9796 GN=ALDH1A1 PE=3 SV=1;tr|F7CKH3|F7CKH3_HORSE Aldehyde dehydrogenase 1 family member A1 OS=Equus caballus OX=9796 GN=ALDH1A1 PE=3 SV=2;tr|A0A3Q2KZJ6|A0A3Q2KZJ6	-0.509787	0.0109349
tr|F6QK77|F6QK77_HORSE Deoxyribonuclease OS=Equus caballus OX=9796 GN=DNASE1L1 PE=3 SV=2	-0.511092	0.0106989
tr|F7C1A8|F7C1A8_HORSE Proteasome 26S subunit, ATPase 4 OS=Equus caballus OX=9796 GN=PSMC4 PE=3 SV=2;tr|A0A3Q2HMJ0|A0A3Q2HMJ0_HORSE Proteasome 26S subunit, ATPase 4 OS=Equus caballus OX=9796 GN=PSMC4 PE=3 SV=1	-0.511527	0.0106212
tr|A0A3Q2HSM7|A0A3Q2HSM7_HORSE thioredoxin-disulfide reductase OS=Equus caballus OX=9796 GN=TXNRD1 PE=3 SV=1;tr|A0A3Q2HCG5|A0A3Q2HCG5_HORSE thioredoxin-disulfide reductase OS=Equus caballus OX=9796 GN=TXNRD1 PE=3 SV=1;tr|A0A3Q2HEC5|A0A3Q2HEC5_HORSE thiored	-0.511962	0.0105439
tr|F6XX28|F6XX28_HORSE Alanine--tRNA ligase OS=Equus caballus OX=9796 GN=AARS1 PE=3 SV=2;tr|A0A5F5PYQ1|A0A5F5PYQ1_HORSE Alanine--tRNA ligase OS=Equus caballus OX=9796 GN=AARS1 PE=3 SV=1;tr|A0A3Q2I6Z2|A0A3Q2I6Z2_HORSE Alanine--tRNA ligase OS=Equus caballus	-0.512397	0.0104672
tr|F7AA29|F7AA29_HORSE Magnesium dependent phosphatase 1 OS=Equus caballus OX=9796 GN=MDP1 PE=4 SV=1	-0.512832	0.0103908
tr|A0A3Q2I386|A0A3Q2I386_HORSE Thymidine phosphorylase OS=Equus caballus OX=9796 GN=TYMP PE=3 SV=2	-0.514572	0.0100901
tr|F6RN56|F6RN56_HORSE Interferon induced protein with tetratricopeptide repeats 3 OS=Equus caballus OX=9796 GN=IFIT3 PE=4 SV=3	-0.514572	0.0100901
tr|F7BXA6|F7BXA6_HORSE Aminopeptidase OS=Equus caballus OX=9796 GN=NPEPPS PE=3 SV=2;tr|A0A3Q2GZ30|A0A3Q2GZ30_HORSE Aminopeptidase OS=Equus caballus OX=9796 GN=NPEPPS PE=3 SV=1;tr|A0A5F5PJE0|A0A5F5PJE0_HORSE Aminopeptidase OS=Equus caballus OX=9796 GN=NPEPP	-0.514572	0.0100901
tr|F7D5D9|F7D5D9_HORSE Aminoacyl tRNA synthase complex-interacting multifunctional protein 2 OS=Equus caballus OX=9796 GN=AIMP2 PE=4 SV=2;tr|A0A5F5PZP2|A0A5F5PZP2_HORSE Aminoacyl tRNA synthase complex-interacting multifunctional protein 2 OS=Equus caballus	-0.515442	0.00994245
tr|F7E1F0|F7E1F0_HORSE Poly [ADP-ribose] polymerase OS=Equus caballus OX=9796 GN=PARP10A PE=3 SV=3	-0.515877	0.0098693
tr|A0A5F5PVV9|A0A5F5PVV9_HORSE 1-phosphatidylinositol 4,5-bisphosphate phosphodiesterase OS=Equus caballus OX=9796 GN=PLCB2 PE=4 SV=1;tr|F6TQH3|F6TQH3_HORSE 1-phosphatidylinositol 4,5-bisphosphate phosphodiesterase OS=Equus caballus OX=9796 GN=PLCB2 PE=4 S	-0.516311	0.0097966
tr|A0A3Q2HZW1|A0A3Q2HZW1_HORSE Heat shock protein family A (Hsp70) member 2 OS=Equus caballus OX=9796 GN=HSPA2 PE=3 SV=1	-0.516746	0.00972434
tr|F6QLC6|F6QLC6_HORSE RAB5C, member RAS onco family OS=Equus caballus OX=9796 GN=RAB5C PE=4 SV=2	-0.516746	0.00972434
tr|F6WDY8|F6WDY8_HORSE Glucosylceramidase OS=Equus caballus OX=9796 GN=GBA1 PE=3 SV=1;tr|A0A3Q2I0F9|A0A3Q2I0F9_HORSE Glucosylceramidase OS=Equus caballus OX=9796 GN=GBA1 PE=3 SV=2;tr|A0A3Q2H1Z3|A0A3Q2H1Z3_HORSE Glucosylceramidase OS=Equus caballus OX=9796	-0.516746	0.00972434
tr|A0A3Q2HLK6|A0A3Q2HLK6_HORSE Acyl-CoA thioesterase 6 OS=Equus caballus OX=9796 PE=3 SV=1	-0.517181	0.00965252
tr|A0A3Q2HBC0|A0A3Q2HBC0_HORSE Myosin IC OS=Equus caballus OX=9796 GN=MYO1C PE=3 SV=1	-0.517616	0.00958114
sp|Q9GKX8|HS90B_HORSE Heat shock protein HSP 90-beta OS=Equus caballus OX=9796 GN=HSP90AB1 PE=2 SV=3;tr|A0A3Q2LPX0|A0A3Q2LPX0_HORSE Heat shock protein 90 alpha family class B member 1 OS=Equus caballus OX=9796 GN=HSP90AB1 PE=3 SV=1;tr|A0A5S7MMK9|A0A5S7MMK9	-0.518051	0.0095102
tr|F6R9E2|F6R9E2_HORSE CTP synthase OS=Equus caballus OX=9796 GN=CTPS2 PE=3 SV=2;tr|F6QVQ3|F6QVQ3_HORSE CTP synthase OS=Equus caballus OX=9796 GN=CTPS2 PE=3 SV=2	-0.518486	0.0094397
tr|A0A3Q2I5T2|A0A3Q2I5T2_HORSE Cystatin C OS=Equus caballus OX=9796 GN=CST3 PE=4 SV=1	-0.519356	0.00929999
tr|A0A3Q2HYF9|A0A3Q2HYF9_HORSE Lymphocyte antigen 6 family member G6C OS=Equus caballus OX=9796 GN=LY6G6C PE=4 SV=2	-0.519356	0.00929999
tr|F7C0U4|F7C0U4_HORSE NADP-dependent oxidoreductase domain-containing protein OS=Equus caballus OX=9796 GN=LOC100146514 PE=4 SV=2	-0.519791	0.00923078
sp|Q9GKX7|HS90A_HORSE Heat shock protein HSP 90-alpha OS=Equus caballus OX=9796 GN=HSP90AA1 PE=2 SV=2;tr|A0A3Q2GZ58|A0A3Q2GZ58_HORSE Heat shock protein 90 alpha family class A member 1 OS=Equus caballus OX=9796 GN=HSP90AA1 PE=3 SV=1	-0.520661	0.00909364
tr|A0A3Q2I937|A0A3Q2I937_HORSE Interferon induced protein with tetratricopeptide repeats 5 OS=Equus caballus OX=9796 GN=IFIT5 PE=4 SV=1	-0.521096	0.00902571
tr|A0A3Q2GUI8|A0A3Q2GUI8_HORSE Adhesion G protein-coupled receptor E1 OS=Equus caballus OX=9796 GN=ADGRE1 PE=4 SV=2;tr|A0A3Q2H7J6|A0A3Q2H7J6_HORSE Adhesion G protein-coupled receptor E1 OS=Equus caballus OX=9796 GN=ADGRE1 PE=4 SV=1;tr|F6RWT4|F6RWT4_HORSE A	-0.521966	0.00889111
tr|F7C5G3|F7C5G3_HORSE Proteasome 26S subunit, non-ATPase 11 OS=Equus caballus OX=9796 GN=PSMD11 PE=3 SV=2	-0.521966	0.00889111
tr|F6R449|F6R449_HORSE Proteasome 26S subunit, ATPase 3 OS=Equus caballus OX=9796 GN=PSMC3 PE=3 SV=2	-0.522836	0.00875817
tr|F7AM77|F7AM77_HORSE non-specific serine/threonine protein kinase OS=Equus caballus OX=9796 GN=PAK1 PE=4 SV=1	-0.524141	0.00856187
tr|F7CZX6|F7CZX6_HORSE Chloride intracellular channel 3 OS=Equus caballus OX=9796 GN=CLIC3 PE=3 SV=2	-0.526316	0.00824282
tr|F6RLH2|F6RLH2_HORSE PYD and CARD domain containing OS=Equus caballus OX=9796 GN=PYCARD PE=4 SV=2	-0.526316	0.00824282
tr|F6RLT8|F6RLT8_HORSE Calpain small subunit 1 OS=Equus caballus OX=9796 GN=CAPNS1 PE=4 SV=3;tr|A0A3Q2KXP3|A0A3Q2KXP3_HORSE Calpain small subunit 1 OS=Equus caballus OX=9796 GN=CAPNS1 PE=4 SV=2;tr|A0A3Q2HG79|A0A3Q2HG79_HORSE Calpain small subunit 1 OS=Equu	-0.527186	0.008118
tr|A0A3Q2HB30|A0A3Q2HB30_HORSE Sodium/potassium-transporting ATPase subunit alpha OS=Equus caballus OX=9796 GN=ATP1A1 PE=3 SV=2;sp|P18907|AT1A1_HORSE Sodium/potassium-transporting ATPase subunit alpha-1 OS=Equus caballus OX=9796 GN=ATP1A1 PE=3 SV=1;tr|A0A3	-0.528056	0.00799475
tr|F7BTK9|F7BTK9_HORSE Niban apoptosis regulator 1 OS=Equus caballus OX=9796 GN=NIBAN1 PE=3 SV=2;tr|F7BYZ1|F7BYZ1_HORSE Niban apoptosis regulator 1 OS=Equus caballus OX=9796 GN=NIBAN1 PE=3 SV=2	-0.531536	0.00751721
tr|F6ZBJ3|F6ZBJ3_HORSE Alanyl-tRNA synthetase domain containing 1 OS=Equus caballus OX=9796 GN=AARSD1 PE=3 SV=3	-0.53197	0.00745923
tr|F7E419|F7E419_HORSE Annexin OS=Equus caballus OX=9796 GN=LOC100052045 PE=3 SV=1;tr|A0A5F5Q0A5|A0A5F5Q0A5_HORSE Annexin OS=Equus caballus OX=9796 GN=LOC100052045 PE=3 SV=1;tr|A0A5F5PWB7|A0A5F5PWB7_HORSE Annexin OS=Equus caballus OX=9796 GN=LOC100052045 P	-0.532405	0.00740161
tr|F7B6D0|F7B6D0_HORSE Alpha-galactosidase OS=Equus caballus OX=9796 GN=GLA PE=3 SV=1	-0.53284	0.00734437
tr|F6UNR3|F6UNR3_HORSE Eukaryotic translation elongation factor 1 delta OS=Equus caballus OX=9796 GN=EEF1D PE=3 SV=1	-0.533275	0.0072875
tr|A0A3Q2KNI6|A0A3Q2KNI6_HORSE Adenylosuccinate synthetase isozyme 2 OS=Equus caballus OX=9796 GN=ADSS2 PE=3 SV=1;tr|F7BBM5|F7BBM5_HORSE Adenylosuccinate synthetase isozyme 2 OS=Equus caballus OX=9796 GN=ADSS2 PE=3 SV=2;tr|A0A3Q2L244|A0A3Q2L244_HORSE Adeny	-0.53458	0.00711909
tr|F6VS25|F6VS25_HORSE SEC13 homolog, nuclear pore and COPII coat complex component OS=Equus caballus OX=9796 GN=SEC13 PE=3 SV=3;tr|A0A3Q2I2M2|A0A3Q2I2M2_HORSE SEC13 homolog, nuclear pore and COPII coat complex component OS=Equus caballus OX=9796 GN=SEC13	-0.535015	0.00706367
tr|F6VMD0|F6VMD0_HORSE Bleomycin hydrolase OS=Equus caballus OX=9796 GN=BLMH PE=4 SV=2	-0.535885	0.00695393
tr|F6SA20|F6SA20_HORSE glutathione transferase OS=Equus caballus OX=9796 GN=LOC100058290 PE=3 SV=3;tr|A0A5F5PF60|A0A5F5PF60_HORSE Glutathione transferase OS=Equus caballus OX=9796 GN=LOC100058290 PE=4 SV=1	-0.536755	0.00684561
tr|A0A5F5PYJ0|A0A5F5PYJ0_HORSE Aspartyl aminopeptidase OS=Equus caballus OX=9796 GN=DNPEP PE=3 SV=1;tr|A0A3Q2HPC0|A0A3Q2HPC0_HORSE Aspartyl aminopeptidase OS=Equus caballus OX=9796 GN=DNPEP PE=3 SV=1;tr|F6WT76|F6WT76_HORSE Aspartyl aminopeptidase OS=Equus	-0.536755	0.00684561
tr|F7BFV0|F7BFV0_HORSE EPS8 like 2 OS=Equus caballus OX=9796 GN=EPS8L2 PE=3 SV=3	-0.5398	0.00647751
tr|F6ZHC3|F6ZHC3_HORSE CD48 molecule OS=Equus caballus OX=9796 GN=CD48 PE=4 SV=2	-0.54067	0.00637543
tr|A0A3Q2H843|A0A3Q2H843_HORSE Cysteine rich protein 2 OS=Equus caballus OX=9796 GN=CRIP2 PE=4 SV=1	-0.54241	0.0061753
tr|A0A3Q2I9D4|A0A3Q2I9D4_HORSE Annexin OS=Equus caballus OX=9796 GN=ANXA5 PE=3 SV=1;tr|A0A3Q2I5B6|A0A3Q2I5B6_HORSE Annexin OS=Equus caballus OX=9796 GN=ANXA5 PE=3 SV=2;tr|F7CL15|F7CL15_HORSE Annexin OS=Equus caballus OX=9796 GN=ANXA5 PE=3 SV=2;tr|A0A3Q2GSR	-0.54241	0.0061753
tr|A0A5F5PIZ5|A0A5F5PIZ5_HORSE Titin OS=Equus caballus OX=9796 GN=TTN PE=3 SV=1;tr|A0A5F5PKC5|A0A5F5PKC5_HORSE Titin OS=Equus caballus OX=9796 GN=TTN PE=3 SV=1;tr|A0A5F5PSR4|A0A5F5PSR4_HORSE Titin OS=Equus caballus OX=9796 GN=TTN PE=3 SV=1;tr|A0A5F5PUD0|A0	-0.547194	0.00565184
tr|F6Z8V2|F6Z8V2_HORSE Proteasome subunit beta OS=Equus caballus OX=9796 GN=PSMB8 PE=3 SV=1	-0.547629	0.00560616
tr|F6X917|F6X917_HORSE VPS26, retromer complex component A OS=Equus caballus OX=9796 GN=VPS26A PE=3 SV=3;tr|A0A3Q2GSN2|A0A3Q2GSN2_HORSE VPS26, retromer complex component A OS=Equus caballus OX=9796 GN=VPS26A PE=3 SV=2	-0.548499	0.00551571
tr|A0A5F5PL40|A0A5F5PL40_HORSE Heat shock protein 105 kDa OS=Equus caballus OX=9796 GN=HSPH1 PE=3 SV=1;tr|F6Z9A2|F6Z9A2_HORSE Heat shock protein 105 kDa OS=Equus caballus OX=9796 GN=HSPH1 PE=3 SV=2;tr|A0A5F5PI06|A0A5F5PI06_HORSE Heat shock protein family H	-0.549369	0.0054265
tr|F7B3H1|F7B3H1_HORSE procollagen-lysine 5-dioxygenase OS=Equus caballus OX=9796 GN=PLOD3 PE=4 SV=2	-0.549369	0.0054265
tr|A0A3Q2L6D8|A0A3Q2L6D8_HORSE Programmed cell death 6 interacting protein OS=Equus caballus OX=9796 GN=PDCD6IP PE=4 SV=1;tr|A0A3Q2HFV0|A0A3Q2HFV0_HORSE Programmed cell death 6 interacting protein OS=Equus caballus OX=9796 GN=PDCD6IP PE=4 SV=1	-0.549804	0.00538235
tr|A0A3Q2GWI8|A0A3Q2GWI8_HORSE Phosphoglucomutase 2 OS=Equus caballus OX=9796 GN=PGM2 PE=3 SV=1;tr|F6YK46|F6YK46_HORSE Phosphoglucomutase 2 OS=Equus caballus OX=9796 GN=PGM2 PE=3 SV=2;tr|A0A3Q2I8C1|A0A3Q2I8C1_HORSE Phosphoglucomutase 2 OS=Equus caballus OX	-0.551109	0.0052517
tr|A0A3Q2LPE6|A0A3Q2LPE6_HORSE Annexin OS=Equus caballus OX=9796 GN=ANXA2 PE=3 SV=2;tr|F6ZI51|F6ZI51_HORSE Annexin OS=Equus caballus OX=9796 GN=ANXA2 PE=3 SV=3	-0.553284	0.00503986
tr|F6SA09|F6SA09_HORSE Ubiquitin like modifier activating enzyme 6 OS=Equus caballus OX=9796 GN=UBA6 PE=3 SV=2;tr|A0A5F5PRV3|A0A5F5PRV3_HORSE Ubiquitin like modifier activating enzyme 6 OS=Equus caballus OX=9796 GN=UBA6 PE=3 SV=1	-0.553719	0.00499836
tr|F7DF55|F7DF55_HORSE Proteasome subunit beta OS=Equus caballus OX=9796 GN=PSMB4 PE=3 SV=2	-0.553719	0.00499836
tr|A0A3Q2ICN7|A0A3Q2ICN7_HORSE Heat shock cognate 71 kDa protein OS=Equus caballus OX=9796 PE=3 SV=2;sp|A2Q0Z1|HSP7C_HORSE Heat shock cognate 71 kDa protein OS=Equus caballus OX=9796 GN=HSPA8 PE=2 SV=1;tr|A0A3Q2HCA6|A0A3Q2HCA6_HORSE Heat shock protein fami	-0.554154	0.00495715
tr|F6RC09|F6RC09_HORSE Vacuolar protein sorting-associated protein 35 OS=Equus caballus OX=9796 GN=VPS35 PE=3 SV=3	-0.554589	0.00491623
tr|A0A5F5PYF1|A0A5F5PYF1_HORSE Tyrosine 3-monooxygenase/tryptophan 5-monooxygenase activation protein epsilon OS=Equus caballus OX=9796 GN=YWHAE PE=3 SV=1;tr|F6XA04|F6XA04_HORSE Tyrosine 3-monooxygenase/tryptophan 5-monooxygenase activation protein epsilon	-0.556885	0.0047049
tr|F7DK89|F7DK89_HORSE Tumor protein, translationally-controlled 1 OS=Equus caballus OX=9796 GN=TPT1 PE=3 SV=2;tr|A0A5F5PVZ1|A0A5F5PVZ1_HORSE Tumor protein, translationally-controlled 1 OS=Equus caballus OX=9796 GN=TPT1 PE=3 SV=1;tr|A0A5F5Q2I3|A0A5F5Q2I3_H	-0.557199	0.00467661
tr|F6SQ49|F6SQ49_HORSE Spermine synthase OS=Equus caballus OX=9796 GN=SMS PE=3 SV=3;tr|A0A5F5PTX4|A0A5F5PTX4_HORSE Spermine synthase OS=Equus caballus OX=9796 GN=SMS PE=3 SV=1	-0.558939	0.00452238
tr|F6XLZ5|F6XLZ5_HORSE ADP-ribosylation factor OS=Equus caballus OX=9796 GN=ARF1 PE=3 SV=3;tr|F6TD06|F6TD06_HORSE ADP-ribosylation factor OS=Equus caballus OX=9796 GN=FKBP11 PE=3 SV=1;tr|A0A3Q2KZX1|A0A3Q2KZX1_HORSE FKBP prolyl isomerase 11 OS=Equus caballu	-0.558939	0.00452238
tr|F6PVG3|F6PVG3_HORSE EGF containing fibulin extracellular matrix protein 1 OS=Equus caballus OX=9796 GN=EFEMP1 PE=4 SV=2;tr|F6T0M8|F6T0M8_HORSE EGF containing fibulin extracellular matrix protein 1 OS=Equus caballus OX=9796 GN=EFEMP1 PE=4 SV=2;tr|A0A3Q2I	-0.558939	0.00452238
tr|F6S769|F6S769_HORSE Guanine nucleotide-binding protein subunit gamma OS=Equus caballus OX=9796 GN=GNG10 PE=3 SV=2	-0.558939	0.00452238
tr|F6RXD9|F6RXD9_HORSE Malic enzyme OS=Equus caballus OX=9796 GN=ME1 PE=3 SV=2;tr|A0A3Q2LP79|A0A3Q2LP79_HORSE Malic enzyme OS=Equus caballus OX=9796 GN=ME1 PE=3 SV=1	-0.560244	0.00440954
tr|A0A5F5PHL4|A0A5F5PHL4_HORSE S-adenosylmethionine synthase OS=Equus caballus OX=9796 GN=MAT2A PE=3 SV=1;tr|F7CFY5|F7CFY5_HORSE S-adenosylmethionine synthase OS=Equus caballus OX=9796 GN=MAT2A PE=3 SV=2	-0.560244	0.00440954
tr|F7B232|F7B232_HORSE Crystallin lambda 1 OS=Equus caballus OX=9796 GN=CRYL1 PE=3 SV=2	-0.562418	0.00422674
tr|F6TGA5|F6TGA5_HORSE RAB1B, member RAS oncogene family OS=Equus caballus OX=9796 GN=RAB1B PE=4 SV=1;tr|A0A3Q2I9S1|A0A3Q2I9S1_HORSE RAB1B, member RAS oncogene family OS=Equus caballus OX=9796 GN=RAB1B PE=4 SV=1	-0.563723	0.00412015
tr|F6Z1U4|F6Z1U4_HORSE Glyoxalase domain containing 4 OS=Equus caballus OX=9796 GN=GLOD4 PE=3 SV=2	-0.565463	0.00398156
tr|F6TNX4|F6TNX4_HORSE Triokinase/FMN cyclase OS=Equus caballus OX=9796 GN=TKFC PE=4 SV=2	-0.568508	0.00374849
tr|F6U210|F6U210_HORSE Serine/threonine-protein phosphatase OS=Equus caballus OX=9796 GN=PPP2CA PE=3 SV=2;tr|A0A5F5PNP0|A0A5F5PNP0_HORSE Serine/threonine-protein phosphatase OS=Equus caballus OX=9796 GN=PPP2CA PE=3 SV=1;tr|F6Q3Y7|F6Q3Y7_HORSE Serine/threon	-0.568508	0.00374849
tr|A0A5F5PZL7|A0A5F5PZL7_HORSE protein-tyrosine-phosphatase OS=Equus caballus OX=9796 GN=PTPRG PE=3 SV=1;tr|F6ZC51|F6ZC51_HORSE protein-tyrosine-phosphatase OS=Equus caballus OX=9796 GN=PTPRG PE=3 SV=3	-0.568943	0.00371616
sp|P27425|TRFE_HORSE Serotransferrin OS=Equus caballus OX=9796 GN=TF PE=2 SV=1	-0.569813	0.00365219
tr|A0A5F5PVD2|A0A5F5PVD2_HORSE Hippocalcin like 1 OS=Equus caballus OX=9796 GN=HPCAL1 PE=4 SV=1	-0.572858	0.00343558
tr|F7BZJ8|F7BZJ8_HORSE Serine/threonine-protein phosphatase 2A activator OS=Equus caballus OX=9796 GN=PTPA PE=3 SV=3;tr|A0A5F5PWU1|A0A5F5PWU1_HORSE Serine/threonine-protein phosphatase 2A activator OS=Equus caballus OX=9796 GN=PTPA PE=3 SV=1;tr|A0A3Q2LMN3|	-0.573728	0.00337573
tr|F6WZG9|F6WZG9_HORSE Sulfotransferase OS=Equus caballus OX=9796 GN=SULT1C4 PE=3 SV=2;tr|A0A5F5PSH0|A0A5F5PSH0_HORSE Sulfotransferase OS=Equus caballus OX=9796 GN=SULT1C4 PE=3 SV=1;tr|A0A5F5PUX8|A0A5F5PUX8_HORSE Sulfotransferase OS=Equus caballus OX=9796	-0.573728	0.00337573
tr|A0A5F5PZS2|A0A5F5PZS2_HORSE Potassium channel tetramerization domain containing 12 OS=Equus caballus OX=9796 GN=KCTD12 PE=4 SV=1	-0.573728	0.00337573
tr|F6UPZ6|F6UPZ6_HORSE RAB6A, member RAS onco family OS=Equus caballus OX=9796 GN=RAB6A PE=4 SV=2;tr|A0A3Q2HL53|A0A3Q2HL53_HORSE RAB6A, member RAS onco family OS=Equus caballus OX=9796 GN=RAB6A PE=4 SV=1;tr|A0A3Q2LR48|A0A3Q2LR48_HORSE RAB6B, member RAS onc	-0.574163	0.00334613
tr|F7D5C0|F7D5C0_HORSE Elongin-C OS=Equus caballus OX=9796 GN=ELOC PE=3 SV=3	-0.575033	0.0032876
tr|F6ZD04|F6ZD04_HORSE Alpha-1,4 glucan phosphorylase OS=Equus caballus OX=9796 GN=PYGB PE=3 SV=2	-0.576773	0.00317312
tr|F6ZAZ2|F6ZAZ2_HORSE Dicarbonyl and L-xylulose reductase OS=Equus caballus OX=9796 GN=DCXR PE=4 SV=2	-0.578947	0.00303479
tr|F7BKA2|F7BKA2_HORSE Pyridoxal kinase OS=Equus caballus OX=9796 GN=PDXK PE=3 SV=2;tr|A0A5F5PIS5|A0A5F5PIS5_HORSE Pyridoxal kinase OS=Equus caballus OX=9796 GN=PDXK PE=3 SV=1	-0.580687	0.00292784
tr|F6ZQF7|F6ZQF7_HORSE Intercellular adhesion molecule 1 OS=Equus caballus OX=9796 GN=ICAM1 PE=3 SV=2;tr|A0A3Q2HXX1|A0A3Q2HXX1_HORSE Intercellular adhesion molecule 1 OS=Equus caballus OX=9796 GN=ICAM1 PE=3 SV=1	-0.582862	0.00279865
tr|F7BYY4|F7BYY4_HORSE Cilia and flagella associated protein 298 OS=Equus caballus OX=9796 GN=CFAP298 PE=3 SV=1	-0.585472	0.00265004
tr|F6VCE9|F6VCE9_HORSE Delta-aminolevulinic acid dehydratase OS=Equus caballus OX=9796 GN=ALAD PE=3 SV=2;tr|A0A3Q2IJP6|A0A3Q2IJP6_HORSE porphobilinogen synthase OS=Equus caballus OX=9796 GN=ALAD PE=3 SV=1	-0.585472	0.00265004
tr|F6UIC2|F6UIC2_HORSE 3(2), 5-bisphosphate nucleotidase 1 OS=Equus caballus OX=9796 GN=BPNT1 PE=3 SV=1;tr|A0A3Q2HBV4|A0A3Q2HBV4_HORSE 3(2), 5-bisphosphate nucleotidase 1 OS=Equus caballus OX=9796 GN=BPNT1 PE=3 SV=1;tr|A0A5F5PEB6|A0A5F5PEB6_HORSE 3(	-0.586777	0.00257828
tr|F6XSG4|F6XSG4_HORSE Calcium-transporting ATPase OS=Equus caballus OX=9796 GN=ATP2B1 PE=3 SV=2;tr|F6YKS7|F6YKS7_HORSE Calcium-transporting ATPase OS=Equus caballus OX=9796 GN=ATP2B1 PE=3 SV=2	-0.587647	0.00253136
tr|A0A3Q2GV25|A0A3Q2GV25_HORSE asparagine--tRNA ligase OS=Equus caballus OX=9796 GN=NARS1 PE=4 SV=1;tr|F7AIG1|F7AIG1_HORSE asparagine--tRNA ligase OS=Equus caballus OX=9796 GN=NARS1 PE=4 SV=2	-0.588082	0.00250817
tr|A0A5F5PJX3|A0A5F5PJX3_HORSE Dipeptidyl peptidase 3 OS=Equus caballus OX=9796 GN=DPP3 PE=3 SV=1;tr|F6TNY4|F6TNY4_HORSE Dipeptidyl peptidase 3 OS=Equus caballus OX=9796 GN=DPP3 PE=3 SV=2;tr|A0A5F5Q2J2|A0A5F5Q2J2_HORSE Dipeptidyl peptidase 3 OS=Equus cabal	-0.588082	0.00250817
tr|A0A3Q2H5D8|A0A3Q2H5D8_HORSE Cytochrome P450 family 2 subfamily F member 1 OS=Equus caballus OX=9796 GN=CYP2F1 PE=3 SV=1	-0.591997	0.0023075
tr|F6ZLI4|F6ZLI4_HORSE Calpain-2 catalytic subunit OS=Equus caballus OX=9796 GN=CAPN2 PE=3 SV=2;tr|F6PGW8|F6PGW8_HORSE Calpain 2 OS=Equus caballus OX=9796 GN=CAPN2 PE=3 SV=2;tr|A0A5F5PK83|A0A5F5PK83_HORSE Calpain 2 OS=Equus caballus OX=9796 GN=CAPN2 PE=3 S	-0.592867	0.00226481
tr|F7DBT2|F7DBT2_HORSE Complement C1q C chain OS=Equus caballus OX=9796 GN=C1QC PE=4 SV=2;tr|A0A3Q2I424|A0A3Q2I424_HORSE Complement C1q C chain OS=Equus caballus OX=9796 GN=C1QC PE=4 SV=1	-0.593301	0.00224372
tr|A0A3Q2GS47|A0A3Q2GS47_HORSE Glypican 4 OS=Equus caballus OX=9796 GN=GPC4 PE=3 SV=1;tr|F6PWF8|F6PWF8_HORSE Glypican 4 OS=Equus caballus OX=9796 GN=GPC4 PE=3 SV=2	-0.595911	0.00212064
tr|A0A3Q2GVC4|A0A3Q2GVC4_HORSE serine--tRNA ligase OS=Equus caballus OX=9796 GN=SARS1 PE=3 SV=1;tr|F7BTP3|F7BTP3_HORSE serine--tRNA ligase OS=Equus caballus OX=9796 GN=SARS1 PE=3 SV=1	-0.595911	0.00212064
tr|F7C6F2|F7C6F2_HORSE E1 ubiquitin-activating enzyme OS=Equus caballus OX=9796 GN=UBA1 PE=3 SV=1	-0.601131	0.00189165
tr|F6SP02|F6SP02_HORSE 14-3-3 protein theta OS=Equus caballus OX=9796 GN=YWHAQ PE=3 SV=1	-0.602001	0.00185562
tr|A0A3Q2GS38|A0A3Q2GS38_HORSE Fibrinogen C-terminal domain-containing protein OS=Equus caballus OX=9796 PE=4 SV=2	-0.602871	0.00182017
tr|A0A3Q2H3V8|A0A3Q2H3V8_HORSE Xanthine dehydrogenase/oxidase OS=Equus caballus OX=9796 GN=LOC100054601 PE=3 SV=1	-0.603306	0.00180266
tr|F6UA86|F6UA86_HORSE Activator of HSP90 ATPase activity 1 OS=Equus caballus OX=9796 GN=AHSA1 PE=3 SV=1	-0.604176	0.00176808
tr|F6W011|F6W011_HORSE Dynein light chain OS=Equus caballus OX=9796 GN=DYNLL1 PE=3 SV=1;tr|A0A3Q2GTG5|A0A3Q2GTG5_HORSE Dynein light chain OS=Equus caballus OX=9796 GN=DYNLL2 PE=3 SV=1	-0.604611	0.00175101
tr|F6SER6|F6SER6_HORSE Hsp90 co-chaperone Cdc37 OS=Equus caballus OX=9796 GN=CDC37 PE=3 SV=2	-0.605916	0.00170062
tr|A0A3Q2I8W6|A0A3Q2I8W6_HORSE Chloride intracellular channel protein OS=Equus caballus OX=9796 GN=CLIC5 PE=3 SV=1;tr|A0A5F5PJ72|A0A5F5PJ72_HORSE Chloride intracellular channel protein OS=Equus caballus OX=9796 GN=CLIC5 PE=3 SV=1;tr|A0A3Q2H2M2|A0A3Q2H2M2_H	-0.605916	0.00170062
tr|F7AWX3|F7AWX3_HORSE Receptor for activated C kinase 1 OS=Equus caballus OX=9796 GN=RACK1 PE=3 SV=2;tr|A0A5F5PU72|A0A5F5PU72_HORSE Receptor for activated C kinase 1 OS=Equus caballus OX=9796 GN=RACK1 PE=3 SV=1;tr|A0A5F5Q2Z5|A0A5F5Q2Z5_HORSE Receptor for	-0.606351	0.0016841
tr|A0A5F5PEB8|A0A5F5PEB8_HORSE Glutathione S-transferase omega OS=Equus caballus OX=9796 GN=GSTO1 PE=3 SV=1;tr|F7BAA0|F7BAA0_HORSE Glutathione S-transferase omega OS=Equus caballus OX=9796 GN=GSTO1 PE=3 SV=2	-0.606786	0.00166771
tr|A0A3Q2KK28|A0A3Q2KK28_HORSE Amyloid beta precursor like protein 2 OS=Equus caballus OX=9796 GN=LOC111767432 PE=3 SV=1	-0.607221	0.00165147
tr|F7C555|F7C555_HORSE Bifunctional purine biosynthesis protein ATIC OS=Equus caballus OX=9796 GN=ATIC PE=3 SV=2	-0.608526	0.00160354
tr|A0A3Q2I2V7|A0A3Q2I2V7_HORSE Syntaxin 7 OS=Equus caballus OX=9796 GN=STX7 PE=3 SV=1;tr|F7BYV5|F7BYV5_HORSE Syntaxin 7 OS=Equus caballus OX=9796 GN=STX7 PE=3 SV=2;tr|A0A3Q2HER3|A0A3Q2HER3_HORSE Syntaxin 7 OS=Equus caballus OX=9796 GN=STX7 PE=3 SV=1;tr|A0A	-0.61157	0.00149631
tr|A0A3Q2H733|A0A3Q2H733_HORSE Integrin-linked protein kinase OS=Equus caballus OX=9796 GN=ILK PE=4 SV=2	-0.61331	0.00143783
tr|F6T5S3|F6T5S3_HORSE Lymphocyte antigen 75 OS=Equus caballus OX=9796 GN=LY5 PE=4 SV=1	-0.62027	0.00122305
tr|A0A3Q2GTE1|A0A3Q2GTE1_HORSE fructose-bisphosphatase OS=Equus caballus OX=9796 GN=FBP1 PE=3 SV=2;tr|A0A5F5PS86|A0A5F5PS86_HORSE fructose-bisphosphatase OS=Equus caballus OX=9796 GN=FBP1 PE=3 SV=1;tr|F6PT33|F6PT33_HORSE fructose-bisphosphatase OS=Equus ca	-0.621575	0.00118601
tr|F6S9R7|F6S9R7_HORSE Annexin OS=Equus caballus OX=9796 GN=ANXA4 PE=3 SV=1	-0.625054	0.00109189
tr|F6UL68|F6UL68_HORSE Transthyretin OS=Equus caballus OX=9796 GN=TTR PE=3 SV=3	-0.625924	0.00106939
tr|F6XEB4|F6XEB4_HORSE Tyrosine 3-monooxygenase/tryptophan 5-monooxygenase activation protein zeta OS=Equus caballus OX=9796 GN=YWHAZ PE=3 SV=2;tr|A0A3Q2GYK6|A0A3Q2GYK6_HORSE Tyrosine 3-monooxygenase/tryptophan 5-monooxygenase activation protein zeta OS=Eq	-0.626359	0.00105829
tr|F6WM25|F6WM25_HORSE Aquaporin-1 OS=Equus caballus OX=9796 GN=AQP1 PE=3 SV=1;tr|A0A5F5PM99|A0A5F5PM99_HORSE Aquaporin-1 OS=Equus caballus OX=9796 GN=AQP1 PE=3 SV=1	-0.630709	0.000952622
tr|F7DS71|F7DS71_HORSE G protein-coupled receptor class C group 5 member A OS=Equus caballus OX=9796 GN=GPRC5A PE=4 SV=2	-0.634189	0.000874742
tr|A0A3Q2ICA0|A0A3Q2ICA0_HORSE Plastin 3 OS=Equus caballus OX=9796 GN=PLS3 PE=4 SV=1;tr|F7AGA5|F7AGA5_HORSE Plastin 3 OS=Equus caballus OX=9796 GN=PLS3 PE=4 SV=2	-0.635494	0.000846985
tr|A0A3Q2HII4|A0A3Q2HII4_HORSE Advanced glycosylation end-product specific receptor OS=Equus caballus OX=9796 GN=AGER PE=4 SV=1;tr|F6W335|F6W335_HORSE Advanced glycosylation end-product specific receptor OS=Equus caballus OX=9796 GN=AGER PE=4 SV=1	-0.638974	0.00077664
tr|F6WJB5|F6WJB5_HORSE Proteasome 26S subunit, ATPase 1 OS=Equus caballus OX=9796 GN=PSMC1 PE=3 SV=2	-0.642888	0.000703575
tr|A0A3Q2L4I6|A0A3Q2L4I6_HORSE Alpha-mannosidase OS=Equus caballus OX=9796 GN=MAN2B1 PE=3 SV=1;tr|F6V3X9|F6V3X9_HORSE alpha-mannosidase OS=Equus caballus OX=9796 GN=MAN2B1 PE=3 SV=2;tr|A0A3Q2L7X8|A0A3Q2L7X8_HORSE Alpha-mannosidase OS=Equus caballus OX=9796	-0.643323	0.000695835
tr|A0A3Q2H351|A0A3Q2H351_HORSE S-(hydroxymethyl)glutathione dehydrogenase OS=Equus caballus OX=9796 GN=ADH5 PE=3 SV=1;sp|P19854|ADHX_HORSE Alcohol dehydrogenase class-3 OS=Equus caballus OX=9796 GN=ADH5 PE=1 SV=2	-0.647673	0.000622387
tr|F6VBL0|F6VBL0_HORSE Peptide-N(4)-(N-acetyl-beta-glucosaminyl)asparagine amidase OS=Equus caballus OX=9796 GN=NGLY1 PE=3 SV=2;tr|A0A5F5PT75|A0A5F5PT75_HORSE Peptide-N(4)-(N-acetyl-beta-glucosaminyl)asparagine amidase OS=Equus caballus OX=9796 GN=NGLY1 PE	-0.648108	0.000615425
tr|F6ZHQ5|F6ZHQ5_HORSE Chloride intracellular channel protein OS=Equus caballus OX=9796 GN=CLIC1 PE=3 SV=1	-0.652023	0.000555733
tr|F7AGH6|F7AGH6_HORSE N-acetyl-D-glucosamine kinase OS=Equus caballus OX=9796 GN=NAGK PE=3 SV=1;tr|A0A5F5PR40|A0A5F5PR40_HORSE N-acetyl-D-glucosamine kinase OS=Equus caballus OX=9796 GN=NAGK PE=3 SV=1;tr|A0A3Q2HGK0|A0A3Q2HGK0_HORSE N-acetyl-D-glucosamine	-0.658547	0.000467335
tr|F6R383|F6R383_HORSE Galactokinase 2 OS=Equus caballus OX=9796 GN=GALK2 PE=3 SV=2;tr|A0A3Q2HLA0|A0A3Q2HLA0_HORSE Galactokinase 2 OS=Equus caballus OX=9796 GN=GALK2 PE=3 SV=1;tr|A0A3Q2I9V7|A0A3Q2I9V7_HORSE Galactokinase 2 OS=Equus caballus OX=9796 GN=GALK	-0.664202	0.000400845
tr|F6PWC8|F6PWC8_HORSE Prostaglandin reductase 1 OS=Equus caballus OX=9796 GN=PTGR1 PE=3 SV=2;tr|A0A5F5PMB4|A0A5F5PMB4_HORSE Prostaglandin reductase 1 OS=Equus caballus OX=9796 GN=PTGR1 PE=3 SV=1	-0.672466	0.000318454
tr|A0A3Q2LIB9|A0A3Q2LIB9_HORSE Semaphorin 6D OS=Equus caballus OX=9796 GN=SEMA6D PE=4 SV=1;tr|F6SZV7|F6SZV7_HORSE Semaphorin 6D OS=Equus caballus OX=9796 GN=SEMA6D PE=4 SV=3;tr|A0A3Q2HQG9|A0A3Q2HQG9_HORSE Semaphorin 6D OS=Equus caballus OX=9796 GN=SEMA6D P	-0.673336	0.000310706
tr|F6SZG4|F6SZG4_HORSE Hypoxanthine phosphoribosyltransferase OS=Equus caballus OX=9796 GN=HPRT1 PE=3 SV=2	-0.674641	0.000299391
tr|F7AG92|F7AG92_HORSE ADP-ribosylserine hydrolase OS=Equus caballus OX=9796 GN=ADPRS PE=3 SV=2	-0.679426	0.000260907
tr|F6Z904|F6Z904_HORSE RAB5A, member RAS onco family OS=Equus caballus OX=9796 GN=RAB5A PE=4 SV=1	-0.679861	0.000257632
tr|A0A3Q2GTR9|A0A3Q2GTR9_HORSE Caveolae associated protein 1 OS=Equus caballus OX=9796 GN=CAVIN1 PE=3 SV=1;tr|F7CS30|F7CS30_HORSE Caveolae associated protein 1 OS=Equus caballus OX=9796 GN=CAVIN1 PE=3 SV=3	-0.682471	0.000238724
tr|F6T9Q0|F6T9Q0_HORSE Sperm associated antigen 9 OS=Equus caballus OX=9796 GN=SPAG9 PE=3 SV=2;tr|A0A3Q2I8C4|A0A3Q2I8C4_HORSE Sperm associated antigen 9 OS=Equus caballus OX=9796 GN=SPAG9 PE=3 SV=1;tr|A0A3Q2I4E9|A0A3Q2I4E9_HORSE Sperm associated antigen 9	-0.685516	0.000218201
tr|A0A5F5PGU3|A0A5F5PGU3_HORSE Family with sequence similarity 171 member B OS=Equus caballus OX=9796 GN=FAM171B PE=3 SV=1;tr|A0A5F5PNN1|A0A5F5PNN1_HORSE Family with sequence similarity 171 member B OS=Equus caballus OX=9796 GN=FAM171B PE=3 SV=1;tr|F6W3W7|	-0.696825	0.000154801
tr|A0A5F5PWB6|A0A5F5PWB6_HORSE Importin subunit alpha OS=Equus caballus OX=9796 GN=KPNA3 PE=3 SV=1;tr|F6W1A9|F6W1A9_HORSE Importin subunit alpha OS=Equus caballus OX=9796 GN=KPNA3 PE=3 SV=3	-0.703784	0.000124362
tr|A0A3Q2H238|A0A3Q2H238_HORSE Leukocyte surface antigen CD47 OS=Equus caballus OX=9796 GN=CD47 PE=4 SV=1;tr|A0A3Q2L820|A0A3Q2L820_HORSE Leukocyte surface antigen CD47 OS=Equus caballus OX=9796 GN=CD47 PE=4 SV=1;tr|A0A3Q2HCA8|A0A3Q2HCA8_HORSE Leukocyte sur	-0.708569	0.000106602
tr|A0A5F5PXS6|A0A5F5PXS6_HORSE Putative hydroxypyruvate isomerase OS=Equus caballus OX=9796 GN=HYI PE=3 SV=1;tr|F7BY80|F7BY80_HORSE Putative hydroxypyruvate isomerase OS=Equus caballus OX=9796 GN=HYI PE=3 SV=2;tr|A0A3Q2HFE7|A0A3Q2HFE7_HORSE Hydroxypyruvate	-0.715529	8.47356e-05
tr|F7AAK7|F7AAK7_HORSE Actin gamma 1 OS=Equus caballus OX=9796 GN=ACTG1 PE=3 SV=1;tr|F7A5E3|F7A5E3_HORSE Actin gamma 1 OS=Equus caballus OX=9796 GN=ACTG1 PE=3 SV=3	-0.717268	7.99267e-05
tr|F6YQM5|F6YQM5_HORSE Prosaposin OS=Equus caballus OX=9796 GN=PSAP PE=4 SV=3	-0.721183	6.99719e-05
tr|B8K1X7|B8K1X7_HORSE 40S ribosomal protein SA OS=Equus caballus OX=9796 GN=RPSA PE=2 SV=1	-0.722053	6.79137e-05
tr|A0A3Q2GW51|A0A3Q2GW51_HORSE Ribonuclease inhibitor OS=Equus caballus OX=9796 GN=RNH1 PE=4 SV=2	-0.722923	6.59087e-05
tr|F6YYB1|F6YYB1_HORSE Proteasome 20S subunit beta 1 OS=Equus caballus OX=9796 GN=PSMB1 PE=4 SV=2;tr|A0A3Q2HHG9|A0A3Q2HHG9_HORSE Proteasome 20S subunit beta 1 OS=Equus caballus OX=9796 GN=PSMB1 PE=4 SV=1	-0.763375	1.42999e-05
tr|F6QDH8|F6QDH8_HORSE Alpha-amylase OS=Equus caballus OX=9796 GN=LOC100049851 PE=3 SV=2	-0.820792	8.97368e-07
tr|F7DZV9|F7DZV9_HORSE Tyrosine 3-monooxygenase/tryptophan 5-monooxygenase activation protein beta OS=Equus caballus OX=9796 GN=YWHAB PE=3 SV=3	-0.831666	4.75658e-07

## Sheet: LFQ_vs_%macrophages
Supplement 7. Proteins with significant correlations between LFQ intensities and % macrophages (Spearman ρ, p ≤ 0.05). In 24 of 24 horses, BALF cytology revealed macrophages (> 0 %).
Protein	Spearman ρ	p-value
tr|F6S9R7|F6S9R7_HORSE Annexin OS=Equus caballus OX=9796 GN=ANXA4 PE=3 SV=1	0.736407	4.08235e-05
tr|F6RHD5|F6RHD5_HORSE Adenine phosphoribosyltransferase OS=Equus caballus OX=9796 GN=APRT PE=3 SV=2	0.735102	4.28131e-05
tr|F7AGH6|F7AGH6_HORSE N-acetyl-D-glucosamine kinase OS=Equus caballus OX=9796 GN=NAGK PE=3 SV=1;tr|A0A5F5PR40|A0A5F5PR40_HORSE N-acetyl-D-glucosamine kinase OS=Equus caballus OX=9796 GN=NAGK PE=3 SV=1;tr|A0A3Q2HGK0|A0A3Q2HGK0_HORSE N-acetyl-D-glucosamine	0.719008	7.53588e-05
tr|F6RWA0|F6RWA0_HORSE Sorting nexin OS=Equus caballus OX=9796 GN=SNX5 PE=3 SV=2;tr|A0A3Q2GXN3|A0A3Q2GXN3_HORSE Sorting nexin OS=Equus caballus OX=9796 GN=SNX5 PE=3 SV=1	0.68769	0.000204499
tr|A0A3Q2H351|A0A3Q2H351_HORSE S-(hydroxymethyl)glutathione dehydrogenase OS=Equus caballus OX=9796 GN=ADH5 PE=3 SV=1;sp|P19854|ADHX_HORSE Alcohol dehydrogenase class-3 OS=Equus caballus OX=9796 GN=ADH5 PE=1 SV=2	0.677251	0.00027783
tr|A0A3Q2HV72|A0A3Q2HV72_HORSE Glycerol-3-phosphate dehydrogenase [NAD(+)] OS=Equus caballus OX=9796 GN=GPD1 PE=3 SV=1	0.674206	0.000303122
tr|F7B5P1|F7B5P1_HORSE Carnosine dipeptidase 2 OS=Equus caballus OX=9796 GN=CNDP2 PE=3 SV=2;tr|A0A5F5PHT0|A0A5F5PHT0_HORSE Carnosine dipeptidase 2 OS=Equus caballus OX=9796 GN=CNDP2 PE=3 SV=1	0.652893	0.000543169
tr|F6YZ13|F6YZ13_HORSE S100 calcium binding protein A13 OS=Equus caballus OX=9796 GN=S100A13 PE=4 SV=1	0.647238	0.000629417
tr|F7C6F2|F7C6F2_HORSE E1 ubiquitin-activating enzyme OS=Equus caballus OX=9796 GN=UBA1 PE=3 SV=1	0.644628	0.000673054
tr|F7DMG5|F7DMG5_HORSE Glucose-6-phosphate 1-dehydrogenase OS=Equus caballus OX=9796 GN=G6PD PE=3 SV=3;tr|A0A5F5PXZ7|A0A5F5PXZ7_HORSE Glucose-6-phosphate 1-dehydrogenase OS=Equus caballus OX=9796 GN=G6PD PE=3 SV=1	0.635494	0.000846985
tr|A0A3Q2H3V8|A0A3Q2H3V8_HORSE Xanthine dehydrogenase/oxidase OS=Equus caballus OX=9796 GN=LOC100054601 PE=3 SV=1	0.634189	0.000874742
tr|F6PWC8|F6PWC8_HORSE Prostaglandin reductase 1 OS=Equus caballus OX=9796 GN=PTGR1 PE=3 SV=2;tr|A0A5F5PMB4|A0A5F5PMB4_HORSE Prostaglandin reductase 1 OS=Equus caballus OX=9796 GN=PTGR1 PE=3 SV=1	0.632014	0.000922746
tr|F7ARB6|F7ARB6_HORSE Tetratricopeptide repeat protein 38 OS=Equus caballus OX=9796 GN=TTC38 PE=3 SV=2	0.630709	0.000952622
tr|F6UL42|F6UL42_HORSE Carboxymethylenebutenolidase homolog OS=Equus caballus OX=9796 GN=CMBL PE=3 SV=1	0.629839	0.000972998
tr|H9H007|H9H007_HORSE 10-formyltetrahydrofolate dehydrogenase OS=Equus caballus OX=9796 GN=ALDH1L1 PE=3 SV=2	0.628099	0.00101488
tr|A0A3Q2HNX5|A0A3Q2HNX5_HORSE S-methyl-5-thioadenosine phosphorylase OS=Equus caballus OX=9796 GN=LOC100065392 PE=3 SV=1;tr|A0A3Q2GX68|A0A3Q2GX68_HORSE S-methyl-5-thioadenosine phosphorylase OS=Equus caballus OX=9796 GN=LOC100065392 PE=3 SV=1;tr|A0A3Q2L	0.62201	0.00117388
tr|A0A3Q2I9D4|A0A3Q2I9D4_HORSE Annexin OS=Equus caballus OX=9796 GN=ANXA5 PE=3 SV=1;tr|A0A3Q2I5B6|A0A3Q2I5B6_HORSE Annexin OS=Equus caballus OX=9796 GN=ANXA5 PE=3 SV=2;tr|F7CL15|F7CL15_HORSE Annexin OS=Equus caballus OX=9796 GN=ANXA5 PE=3 SV=2;tr|A0A3Q2GSR	0.620705	0.0012106
tr|F7AG92|F7AG92_HORSE ADP-ribosylserine hydrolase OS=Equus caballus OX=9796 GN=ADPRS PE=3 SV=2	0.6194	0.0012483
tr|F6YQH0|F6YQH0_HORSE Glyoxylate and hydroxypyruvate reductase OS=Equus caballus OX=9796 GN=GRHPR PE=3 SV=2;tr|A0A3Q2GSF0|A0A3Q2GSF0_HORSE Glyoxylate and hydroxypyruvate reductase OS=Equus caballus OX=9796 GN=GRHPR PE=3 SV=1;tr|A0A3Q2HTW8|A0A3Q2HTW8_HORSE	0.618095	0.001287
tr|F6S4R4|F6S4R4_HORSE S-phase kinase-associated protein 1 OS=Equus caballus OX=9796 GN=SKP1 PE=3 SV=1	0.615485	0.00136749
tr|F6XS05|F6XS05_HORSE S-formylglutathione hydrolase OS=Equus caballus OX=9796 GN=ESD PE=3 SV=2	0.612005	0.0014815
tr|F7E419|F7E419_HORSE Annexin OS=Equus caballus OX=9796 GN=LOC100052045 PE=3 SV=1;tr|A0A5F5Q0A5|A0A5F5Q0A5_HORSE Annexin OS=Equus caballus OX=9796 GN=LOC100052045 PE=3 SV=1;tr|A0A5F5PWB7|A0A5F5PWB7_HORSE Annexin OS=Equus caballus OX=9796 GN=LOC100052045 P	0.606786	0.00166771
tr|F6QI34|F6QI34_HORSE HECT and RLD domain containing E3 ubiquitin protein ligase 4 OS=Equus caballus OX=9796 GN=HERC4 PE=4 SV=3;tr|F6QI66|F6QI66_HORSE HECT and RLD domain containing E3 ubiquitin protein ligase 4 OS=Equus caballus OX=9796 GN=HERC4 PE=4 SV=	0.605046	0.00173407
tr|A0A3Q2H5D8|A0A3Q2H5D8_HORSE Cytochrome P450 family 2 subfamily F member 1 OS=Equus caballus OX=9796 GN=CYP2F1 PE=3 SV=1	0.602436	0.00183782
tr|A0A3Q2KYJ2|A0A3Q2KYJ2_HORSE Nicotinamide phosphoribosyltransferase OS=Equus caballus OX=9796 GN=NAMPT PE=3 SV=2;tr|F6S8Z5|F6S8Z5_HORSE Nicotinamide phosphoribosyltransferase OS=Equus caballus OX=9796 GN=NAMPT PE=3 SV=2	0.599391	0.00196552
tr|F6RLT8|F6RLT8_HORSE Calpain small subunit 1 OS=Equus caballus OX=9796 GN=CAPNS1 PE=4 SV=3;tr|A0A3Q2KXP3|A0A3Q2KXP3_HORSE Calpain small subunit 1 OS=Equus caballus OX=9796 GN=CAPNS1 PE=4 SV=2;tr|A0A3Q2HG79|A0A3Q2HG79_HORSE Calpain small subunit 1 OS=Equu	0.597216	0.00206129
tr|A0A3Q2GW51|A0A3Q2GW51_HORSE Ribonuclease inhibitor OS=Equus caballus OX=9796 GN=RNH1 PE=4 SV=2	0.595041	0.00216101
tr|F6RN56|F6RN56_HORSE Interferon induced protein with tetratricopeptide repeats 3 OS=Equus caballus OX=9796 GN=IFIT3 PE=4 SV=3	0.589822	0.00241723
tr|F6Z4J4|F6Z4J4_HORSE Rab GDP dissociation inhibitor OS=Equus caballus OX=9796 GN=GDI2 PE=3 SV=2;tr|A0A5F5Q2Q4|A0A5F5Q2Q4_HORSE Rab GDP dissociation inhibitor OS=Equus caballus OX=9796 GN=GDI2 PE=3 SV=1	0.586777	0.00257828
tr|F6VCE9|F6VCE9_HORSE Delta-aminolevulinic acid dehydratase OS=Equus caballus OX=9796 GN=ALAD PE=3 SV=2;tr|A0A3Q2IJP6|A0A3Q2IJP6_HORSE porphobilinogen synthase OS=Equus caballus OX=9796 GN=ALAD PE=3 SV=1	0.586342	0.00260201
tr|F6PWZ6|F6PWZ6_HORSE Alpha-1,6-mannosyl-glycoprotein 2-beta-N-acetylglucosaminyltransferase OS=Equus caballus OX=9796 GN=RPL36AL PE=3 SV=2	0.582427	0.00282409
tr|F7D3E3|F7D3E3_HORSE UMP-CMP kinase OS=Equus caballus OX=9796 GN=CMPK1 PE=3 SV=2;tr|A0A5F5PYT1|A0A5F5PYT1_HORSE Cytidine/uridine monophosphate kinase 1 OS=Equus caballus OX=9796 GN=CMPK1 PE=3 SV=1	0.581992	0.00284973
tr|F7D5C0|F7D5C0_HORSE Elongin-C OS=Equus caballus OX=9796 GN=ELOC PE=3 SV=3	0.581992	0.00284973
tr|A0A3Q2L6D8|A0A3Q2L6D8_HORSE Programmed cell death 6 interacting protein OS=Equus caballus OX=9796 GN=PDCD6IP PE=4 SV=1;tr|A0A3Q2HFV0|A0A3Q2HFV0_HORSE Programmed cell death 6 interacting protein OS=Equus caballus OX=9796 GN=PDCD6IP PE=4 SV=1	0.573293	0.00340554
tr|F6Z1U4|F6Z1U4_HORSE Glyoxalase domain containing 4 OS=Equus caballus OX=9796 GN=GLOD4 PE=3 SV=2	0.572858	0.00343558
tr|F6U210|F6U210_HORSE Serine/threonine-protein phosphatase OS=Equus caballus OX=9796 GN=PPP2CA PE=3 SV=2;tr|A0A5F5PNP0|A0A5F5PNP0_HORSE Serine/threonine-protein phosphatase OS=Equus caballus OX=9796 GN=PPP2CA PE=3 SV=1;tr|F6Q3Y7|F6Q3Y7_HORSE Serine/threon	0.571118	0.00355799
tr|F6U354|F6U354_HORSE Fumarylacetoacetase OS=Equus caballus OX=9796 GN=FAH PE=3 SV=1	0.570248	0.00362056
tr|A0A3Q2HII4|A0A3Q2HII4_HORSE Advanced glycosylation end-product specific receptor OS=Equus caballus OX=9796 GN=AGER PE=4 SV=1;tr|F6W335|F6W335_HORSE Advanced glycosylation end-product specific receptor OS=Equus caballus OX=9796 GN=AGER PE=4 SV=1	0.568073	0.00378107
tr|F7DFM9|F7DFM9_HORSE Peptidylprolyl isomerase D OS=Equus caballus OX=9796 GN=PPID PE=4 SV=2	0.568073	0.00378107
tr|F6SQ49|F6SQ49_HORSE Spermine synthase OS=Equus caballus OX=9796 GN=SMS PE=3 SV=3;tr|A0A5F5PTX4|A0A5F5PTX4_HORSE Spermine synthase OS=Equus caballus OX=9796 GN=SMS PE=3 SV=1	0.565898	0.00394754
tr|F6YRE7|F6YRE7_HORSE Leukotriene A(4) hydrolase OS=Equus caballus OX=9796 GN=LTA4H PE=3 SV=2;tr|A0A3Q2LAK7|A0A3Q2LAK7_HORSE Leukotriene A4 hydrolase OS=Equus caballus OX=9796 GN=LTA4H PE=3 SV=1;tr|A0A5F5PKI9|A0A5F5PKI9_HORSE Leukotriene A(4) hydrolase OS	0.565463	0.00398156
tr|F7CMH2|F7CMH2_HORSE Proliferation-associated 2G4 OS=Equus caballus OX=9796 GN=PA2G4 PE=3 SV=2	0.564158	0.00408513
tr|A0A3Q2GUP3|A0A3Q2GUP3_HORSE Platelet-activating factor acetylhydrolase IB subunit alpha OS=Equus caballus OX=9796 GN=PAFAH1B1 PE=3 SV=1;tr|F7D3K4|F7D3K4_HORSE Platelet-activating factor acetylhydrolase IB subunit alpha OS=Equus caballus OX=9796 GN=PAFAH	0.562853	0.00419095
tr|F7CHI7|F7CHI7_HORSE Lactoylglutathione lyase OS=Equus caballus OX=9796 GN=GLO1 PE=3 SV=2	0.562418	0.00422674
tr|A0A3Q2HNI7|A0A3Q2HNI7_HORSE Shootin-1 OS=Equus caballus OX=9796 GN=SHTN1 PE=3 SV=1;tr|F7CL23|F7CL23_HORSE Shootin-1 OS=Equus caballus OX=9796 GN=SHTN1 PE=3 SV=3;tr|A0A3Q2ICD8|A0A3Q2ICD8_HORSE Shootin-1 OS=Equus caballus OX=9796 GN=SHTN1 PE=3 SV=1;tr|A0A	0.558504	0.00456053
tr|F6TSD6|F6TSD6_HORSE Phosducin like 3 OS=Equus caballus OX=9796 GN=PDCL3 PE=2 SV=1	0.556329	0.00475537
tr|F6SZG4|F6SZG4_HORSE Hypoxanthine phosphoribosyltransferase OS=Equus caballus OX=9796 GN=HPRT1 PE=3 SV=2	0.552849	0.00508164
tr|A0A3Q2L1U4|A0A3Q2L1U4_HORSE Ciliary rootlet coiled-coil, rootletin OS=Equus caballus OX=9796 GN=CROCC PE=4 SV=2	0.552414	0.00512371
tr|A0A3Q2HBC0|A0A3Q2HBC0_HORSE Myosin IC OS=Equus caballus OX=9796 GN=MYO1C PE=3 SV=1	0.549804	0.00538235
tr|A0A3Q2LPE6|A0A3Q2LPE6_HORSE Annexin OS=Equus caballus OX=9796 GN=ANXA2 PE=3 SV=2;tr|F6ZI51|F6ZI51_HORSE Annexin OS=Equus caballus OX=9796 GN=ANXA2 PE=3 SV=3	0.54589	0.00579077
tr|A0A5F5PKV5|A0A5F5PKV5_HORSE Methanethiol oxidase OS=Equus caballus OX=9796 GN=SELENBP1 PE=3 SV=1;tr|F7CI32|F7CI32_HORSE Methanethiol oxidase OS=Equus caballus OX=9796 GN=SELENBP1 PE=3 SV=2	0.54328	0.00607722
tr|A0A3Q2KNI6|A0A3Q2KNI6_HORSE Adenylosuccinate synthetase isozyme 2 OS=Equus caballus OX=9796 GN=ADSS2 PE=3 SV=1;tr|F7BBM5|F7BBM5_HORSE Adenylosuccinate synthetase isozyme 2 OS=Equus caballus OX=9796 GN=ADSS2 PE=3 SV=2;tr|A0A3Q2L244|A0A3Q2L244_HORSE Adeny	0.542845	0.00612609
tr|F6W011|F6W011_HORSE Dynein light chain OS=Equus caballus OX=9796 GN=DYNLL1 PE=3 SV=1;tr|A0A3Q2GTG5|A0A3Q2GTG5_HORSE Dynein light chain OS=Equus caballus OX=9796 GN=DYNLL2 PE=3 SV=1	0.541975	0.00622483
tr|F6SSV0|F6SSV0_HORSE SEC31 homolog A, COPII coat complex component OS=Equus caballus OX=9796 GN=SEC31A PE=3 SV=2;tr|F6SKS2|F6SKS2_HORSE SEC31 homolog A, COPII coat complex component OS=Equus caballus OX=9796 GN=SEC31A PE=3 SV=2;tr|F6Q3I9|F6Q3I9_HORSE SEC	0.53893	0.00658095
tr|F6SU04|F6SU04_HORSE Calpain 1 OS=Equus caballus OX=9796 GN=CAPN1 PE=3 SV=2;tr|A0A5F5PQQ6|A0A5F5PQQ6_HORSE Calpain 1 OS=Equus caballus OX=9796 GN=CAPN1 PE=3 SV=1	0.538495	0.00663319
tr|A0A3Q2HFQ2|A0A3Q2HFQ2_HORSE Biliverdin reductase A OS=Equus caballus OX=9796 GN=BLVRA PE=4 SV=1;tr|F7AIK6|F7AIK6_HORSE Biliverdin reductase A OS=Equus caballus OX=9796 GN=BLVRA PE=4 SV=2;tr|A0A3Q2H770|A0A3Q2H770_HORSE Biliverdin reductase A OS=Equus cab	0.53284	0.00734437
tr|A0A3Q2GTR9|A0A3Q2GTR9_HORSE Caveolae associated protein 1 OS=Equus caballus OX=9796 GN=CAVIN1 PE=3 SV=1;tr|F7CS30|F7CS30_HORSE Caveolae associated protein 1 OS=Equus caballus OX=9796 GN=CAVIN1 PE=3 SV=3	0.53284	0.00734437
tr|A0A5F5PJX3|A0A5F5PJX3_HORSE Dipeptidyl peptidase 3 OS=Equus caballus OX=9796 GN=DPP3 PE=3 SV=1;tr|F6TNY4|F6TNY4_HORSE Dipeptidyl peptidase 3 OS=Equus caballus OX=9796 GN=DPP3 PE=3 SV=2;tr|A0A5F5Q2J2|A0A5F5Q2J2_HORSE Dipeptidyl peptidase 3 OS=Equus cabal	0.528926	0.00787306
tr|F6RMQ1|F6RMQ1_HORSE GLI pathosis related 2 OS=Equus caballus OX=9796 GN=GLIPR2 PE=4 SV=3;tr|A0A3Q2H2S0|A0A3Q2H2S0_HORSE GLI pathosis related 2 OS=Equus caballus OX=9796 GN=GLIPR2 PE=4 SV=2	0.521966	0.00889111
tr|A0A3Q2HTX9|A0A3Q2HTX9_HORSE 2-5 oligoadenylate synthase OS=Equus caballus OX=9796 GN=OAS3 PE=3 SV=1;tr|F6S642|F6S642_HORSE 2-5 oligoadenylate synthase OS=Equus caballus OX=9796 GN=OAS3 PE=3 SV=2	0.517616	0.00958114
tr|F6YV16|F6YV16_HORSE RNA helicase OS=Equus caballus OX=9796 GN=RIGI PE=3 SV=2	0.517181	0.00965252
tr|A0A5F5PZG8|A0A5F5PZG8_HORSE N-ribosyldihydronicotinamide:quinone reductase 2 OS=Equus caballus OX=9796 GN=NQO2 PE=3 SV=1;tr|F6W2T9|F6W2T9_HORSE N-ribosyldihydronicotinamide:quinone reductase 2 OS=Equus caballus OX=9796 GN=NQO2 PE=3 SV=2	0.516311	0.0097966
tr|A0A3Q2LDS4|A0A3Q2LDS4_HORSE Cysteine and glycine rich protein 1 OS=Equus caballus OX=9796 GN=CSRP1 PE=4 SV=1;tr|F6XJR7|F6XJR7_HORSE Cysteine and glycine rich protein 1 OS=Equus caballus OX=9796 GN=CSRP1 PE=4 SV=2	0.515877	0.0098693
tr|F6ZR32|F6ZR32_HORSE Uroporphyrinogen decarboxylase OS=Equus caballus OX=9796 GN=UROD PE=3 SV=2;tr|A0A3Q2I0X0|A0A3Q2I0X0_HORSE Uroporphyrinogen decarboxylase OS=Equus caballus OX=9796 GN=UROD PE=3 SV=1;tr|A0A3Q2GX10|A0A3Q2GX10_HORSE Uroporphyrinogen deca	0.515007	0.010016
sp|P00327|ADH1E_HORSE Alcohol dehydrogenase E chain OS=Equus caballus OX=9796 PE=1 SV=2;tr|A0A5S7PJF1|A0A5S7PJF1_HORSE Enoyl reductase (ER) domain-containing protein OS=Equus caballus OX=9796 GN=LOC100034242 PE=3 SV=1;sp|P00328|ADH1S_HORSE Alcohol dehydrog	0.513702	0.0102395
tr|A0A5F5PL40|A0A5F5PL40_HORSE Heat shock protein 105 kDa OS=Equus caballus OX=9796 GN=HSPH1 PE=3 SV=1;tr|F6Z9A2|F6Z9A2_HORSE Heat shock protein 105 kDa OS=Equus caballus OX=9796 GN=HSPH1 PE=3 SV=2;tr|A0A5F5PI06|A0A5F5PI06_HORSE Heat shock protein family H	0.513702	0.0102395
tr|F6YFG5|F6YFG5_HORSE Beta-1,4-galactosyltransferase OS=Equus caballus OX=9796 GN=B4GALT3 PE=3 SV=1	0.513267	0.010315
tr|A0A3Q2HL03|A0A3Q2HL03_HORSE Galactose mutarotase OS=Equus caballus OX=9796 GN=GALM PE=4 SV=1	0.510657	0.0107771
tr|F7C5G3|F7C5G3_HORSE Proteasome 26S subunit, non-ATPase 11 OS=Equus caballus OX=9796 GN=PSMD11 PE=3 SV=2	0.509787	0.0109349
tr|A0A5F5PYF1|A0A5F5PYF1_HORSE Tyrosine 3-monooxygenase/tryptophan 5-monooxygenase activation protein epsilon OS=Equus caballus OX=9796 GN=YWHAE PE=3 SV=1;tr|F6XA04|F6XA04_HORSE Tyrosine 3-monooxygenase/tryptophan 5-monooxygenase activation protein epsilon	0.505982	0.0116477
tr|B8K1X7|B8K1X7_HORSE 40S ribosomal protein SA OS=Equus caballus OX=9796 GN=RPSA PE=2 SV=1	0.505437	0.0117528
tr|F6RCA8|F6RCA8_HORSE Peroxiredoxin-5 OS=Equus caballus OX=9796 GN=PRDX5 PE=3 SV=2	0.505437	0.0117528
tr|A0A3Q2I8B7|A0A3Q2I8B7_HORSE Lysosomal associated membrane protein 3 OS=Equus caballus OX=9796 GN=LAMP3 PE=3 SV=1;tr|F6V455|F6V455_HORSE Lysosomal associated membrane protein 3 OS=Equus caballus OX=9796 GN=LAMP3 PE=3 SV=2	0.505437	0.0117528
tr|F6ZBJ3|F6ZBJ3_HORSE Alanyl-tRNA synthetase domain containing 1 OS=Equus caballus OX=9796 GN=AARSD1 PE=3 SV=3	0.505002	0.0118373
tr|F6SLX2|F6SLX2_HORSE Cytoplasmic FMR1-interacting protein OS=Equus caballus OX=9796 GN=CYFIP1 PE=3 SV=2;tr|A0A3Q2H094|A0A3Q2H094_HORSE Cytoplasmic FMR1-interacting protein OS=Equus caballus OX=9796 GN=CYFIP1 PE=3 SV=1;tr|A0A3Q2HY35|A0A3Q2HY35_HORSE Cytop	0.504132	0.0120078
tr|A0A3Q2IB08|A0A3Q2IB08_HORSE Eukaryotic translation elongation factor 2 OS=Equus caballus OX=9796 GN=EEF2 PE=3 SV=1;tr|A0A5F5Q0B3|A0A5F5Q0B3_HORSE Eukaryotic translation elongation factor 2 OS=Equus caballus OX=9796 GN=EEF2 PE=3 SV=1;tr|A0A3Q2KLT0|A0A3Q2	0.501522	0.0125314
tr|F7BUV8|F7BUV8_HORSE Adiponectin A OS=Equus caballus OX=9796 GN=C1QB PE=4 SV=1	0.501087	0.0126205
tr|A0A3Q2I7A4|A0A3Q2I7A4_HORSE 14 kDa phosphohistidine phosphatase OS=Equus caballus OX=9796 GN=MAMDC4 PE=3 SV=2	0.500653	0.0127101
tr|A0A3Q2HFL4|A0A3Q2HFL4_HORSE Aldehyde dehydrogenase 1 family member A1 OS=Equus caballus OX=9796 GN=ALDH1A1 PE=3 SV=1;tr|F7CKH3|F7CKH3_HORSE Aldehyde dehydrogenase 1 family member A1 OS=Equus caballus OX=9796 GN=ALDH1A1 PE=3 SV=2;tr|A0A3Q2KZJ6|A0A3Q2KZJ6	0.500218	0.0128002
tr|F6VBP9|F6VBP9_HORSE Apolipoprotein E OS=Equus caballus OX=9796 GN=APOE PE=3 SV=9	0.498913	0.0130736
tr|F7DNM6|F7DNM6_HORSE ADP ribosylation factor like GTPase 3 OS=Equus caballus OX=9796 GN=ARL3 PE=3 SV=3	0.497608	0.0133519
tr|F7C2Y5|F7C2Y5_HORSE AE binding protein 1 OS=Equus caballus OX=9796 GN=AEBP1 PE=3 SV=2	0.497608	0.0133519
tr|F6RL46|F6RL46_HORSE 6-phosphogluconolactonase OS=Equus caballus OX=9796 GN=PGLS PE=3 SV=2	0.494998	0.013923
tr|A0A5F5PZS2|A0A5F5PZS2_HORSE Potassium channel tetramerization domain containing 12 OS=Equus caballus OX=9796 GN=KCTD12 PE=4 SV=1	0.492823	0.0144142
tr|F7DZV9|F7DZV9_HORSE Tyrosine 3-monooxygenase/tryptophan 5-monooxygenase activation protein beta OS=Equus caballus OX=9796 GN=YWHAB PE=3 SV=3	0.491953	0.0146145
tr|F6YL75|F6YL75_HORSE Microtubule associated protein RP/EB family member 3 OS=Equus caballus OX=9796 GN=MAPRE3 PE=3 SV=3;tr|F6Q064|F6Q064_HORSE Microtubule associated protein RP/EB family member 3 OS=Equus caballus OX=9796 GN=LOC100050599 PE=3 SV=1	0.491518	0.0147156
tr|F6PWL9|F6PWL9_HORSE Rab GDP dissociation inhibitor OS=Equus caballus OX=9796 GN=GDI1 PE=3 SV=2;tr|A0A3Q2HND7|A0A3Q2HND7_HORSE Rab GDP dissociation inhibitor OS=Equus caballus OX=9796 GN=GDI1 PE=3 SV=1	0.489778	0.0151255
tr|A0A3Q2I8C9|A0A3Q2I8C9_HORSE Aconitase 1 OS=Equus caballus OX=9796 GN=ACO1 PE=3 SV=1;tr|A0A3Q2I175|A0A3Q2I175_HORSE Aconitase 1 OS=Equus caballus OX=9796 GN=ACO1 PE=3 SV=1;tr|F6U0H9|F6U0H9_HORSE Aconitase 1 OS=Equus caballus OX=9796 GN=ACO1 PE=3 SV=2	0.489343	0.0152294
tr|A0A5F5PXS6|A0A5F5PXS6_HORSE Putative hydroxypyruvate isomerase OS=Equus caballus OX=9796 GN=HYI PE=3 SV=1;tr|F7BY80|F7BY80_HORSE Putative hydroxypyruvate isomerase OS=Equus caballus OX=9796 GN=HYI PE=3 SV=2;tr|A0A3Q2HFE7|A0A3Q2HFE7_HORSE Hydroxypyruvate	0.488908	0.0153339
tr|A0A5F5PV71|A0A5F5PV71_HORSE Sushi, nidogen and EGF like domains 1 OS=Equus caballus OX=9796 GN=SNED1 PE=4 SV=1;tr|A0A5F5PUT1|A0A5F5PUT1_HORSE Sushi, nidogen and EGF like domains 1 OS=Equus caballus OX=9796 GN=SNED1 PE=4 SV=1;tr|F6RXB8|F6RXB8_HORSE Sushi	0.488473	0.015439
sp|Q9GKX7|HS90A_HORSE Heat shock protein HSP 90-alpha OS=Equus caballus OX=9796 GN=HSP90AA1 PE=2 SV=2;tr|A0A3Q2GZ58|A0A3Q2GZ58_HORSE Heat shock protein 90 alpha family class A member 1 OS=Equus caballus OX=9796 GN=HSP90AA1 PE=3 SV=1	0.487168	0.0157578
tr|F6XVR0|F6XVR0_HORSE Sulfotransferase OS=Equus caballus OX=9796 GN=SLX1A PE=3 SV=3	0.486298	0.0159733
tr|F6YUU0|F6YUU0_HORSE Mitogen-activated protein kinase kinase 2 OS=Equus caballus OX=9796 GN=MAP2K2 PE=3 SV=2	0.484994	0.0163011
tr|F6UIC2|F6UIC2_HORSE 3(2), 5-bisphosphate nucleotidase 1 OS=Equus caballus OX=9796 GN=BPNT1 PE=3 SV=1;tr|A0A3Q2HBV4|A0A3Q2HBV4_HORSE 3(2), 5-bisphosphate nucleotidase 1 OS=Equus caballus OX=9796 GN=BPNT1 PE=3 SV=1;tr|A0A5F5PEB6|A0A5F5PEB6_HORSE 3(	0.484559	0.0164116
tr|A0A3Q2I937|A0A3Q2I937_HORSE Interferon induced protein with tetratricopeptide repeats 5 OS=Equus caballus OX=9796 GN=IFIT5 PE=4 SV=1	0.483254	0.0167466
tr|F7DBT2|F7DBT2_HORSE Complement C1q C chain OS=Equus caballus OX=9796 GN=C1QC PE=4 SV=2;tr|A0A3Q2I424|A0A3Q2I424_HORSE Complement C1q C chain OS=Equus caballus OX=9796 GN=C1QC PE=4 SV=1	0.482384	0.0169731
tr|F6ZFH9|F6ZFH9_HORSE Tyrosine 3-monooxygenase/tryptophan 5-monooxygenase activation protein gamma OS=Equus caballus OX=9796 GN=YWHAG PE=3 SV=2	0.481949	0.0170873
tr|A0A3Q2ICA0|A0A3Q2ICA0_HORSE Plastin 3 OS=Equus caballus OX=9796 GN=PLS3 PE=4 SV=1;tr|F7AGA5|F7AGA5_HORSE Plastin 3 OS=Equus caballus OX=9796 GN=PLS3 PE=4 SV=2	0.481514	0.0172021
tr|F7BWW6|F7BWW6_HORSE Transitional endoplasmic reticulum ATPase OS=Equus caballus OX=9796 GN=VCP PE=3 SV=2;tr|A0A3Q2HWP9|A0A3Q2HWP9_HORSE Transitional endoplasmic reticulum ATPase OS=Equus caballus OX=9796 GN=VCP PE=3 SV=1	0.481079	0.0173175
sp|Q9GKX8|HS90B_HORSE Heat shock protein HSP 90-beta OS=Equus caballus OX=9796 GN=HSP90AB1 PE=2 SV=3;tr|A0A3Q2LPX0|A0A3Q2LPX0_HORSE Heat shock protein 90 alpha family class B member 1 OS=Equus caballus OX=9796 GN=HSP90AB1 PE=3 SV=1;tr|A0A5S7MMK9|A0A5S7MMK9	0.481079	0.0173175
tr|A0A5F5PHL4|A0A5F5PHL4_HORSE S-adenosylmethionine synthase OS=Equus caballus OX=9796 GN=MAT2A PE=3 SV=1;tr|F7CFY5|F7CFY5_HORSE S-adenosylmethionine synthase OS=Equus caballus OX=9796 GN=MAT2A PE=3 SV=2	0.480644	0.0174336
tr|F6YEV8|F6YEV8_HORSE BAF nuclear assembly factor 1 OS=Equus caballus OX=9796 GN=BANF1 PE=4 SV=1	0.477599	0.0182638
tr|F7BKA2|F7BKA2_HORSE Pyridoxal kinase OS=Equus caballus OX=9796 GN=PDXK PE=3 SV=2;tr|A0A5F5PIS5|A0A5F5PIS5_HORSE Pyridoxal kinase OS=Equus caballus OX=9796 GN=PDXK PE=3 SV=1	0.477164	0.018385
tr|F6ZHC3|F6ZHC3_HORSE CD48 molecule OS=Equus caballus OX=9796 GN=CD48 PE=4 SV=2	0.475424	0.0188763
tr|A0A3Q2ICN7|A0A3Q2ICN7_HORSE Heat shock cognate 71 kDa protein OS=Equus caballus OX=9796 PE=3 SV=2;sp|A2Q0Z1|HSP7C_HORSE Heat shock cognate 71 kDa protein OS=Equus caballus OX=9796 GN=HSPA8 PE=2 SV=1;tr|A0A3Q2HCA6|A0A3Q2HCA6_HORSE Heat shock protein fami	0.474119	0.0192517
tr|F7BXA6|F7BXA6_HORSE Aminopeptidase OS=Equus caballus OX=9796 GN=NPEPPS PE=3 SV=2;tr|A0A3Q2GZ30|A0A3Q2GZ30_HORSE Aminopeptidase OS=Equus caballus OX=9796 GN=NPEPPS PE=3 SV=1;tr|A0A5F5PJE0|A0A5F5PJE0_HORSE Aminopeptidase OS=Equus caballus OX=9796 GN=NPEPP	0.473684	0.0193782
tr|A0A3Q2GS47|A0A3Q2GS47_HORSE Glypican 4 OS=Equus caballus OX=9796 GN=GPC4 PE=3 SV=1;tr|F6PWF8|F6PWF8_HORSE Glypican 4 OS=Equus caballus OX=9796 GN=GPC4 PE=3 SV=2	0.473249	0.0195053
tr|F6XTN1|F6XTN1_HORSE ATP-dependent RNA helicase OS=Equus caballus OX=9796 GN=EIF4A1 PE=3 SV=2;tr|A0A5F5Q009|A0A5F5Q009_HORSE ATP-dependent RNA helicase OS=Equus caballus OX=9796 GN=EIF4A1 PE=3 SV=1	0.472379	0.0197617
tr|F6YQM5|F6YQM5_HORSE Prosaposin OS=Equus caballus OX=9796 GN=PSAP PE=4 SV=3	0.471944	0.0198909
tr|F7CBN0|F7CBN0_HORSE Aldo-keto reductase family 1 member A1 OS=Equus caballus OX=9796 GN=NASP PE=3 SV=2;tr|A0A5F5PTJ8|A0A5F5PTJ8_HORSE Aldo-keto reductase family 1 member A1 OS=Equus caballus OX=9796 GN=NASP PE=3 SV=1;tr|A0A5F5PGA8|A0A5F5PGA8_HORSE Nucle	0.471509	0.0200208
tr|A0A5F5PU71|A0A5F5PU71_HORSE NADP-dependent oxidoreductase domain-containing protein OS=Equus caballus OX=9796 GN=LOC100146514 PE=4 SV=1	0.4689	0.0208146
tr|F6UA86|F6UA86_HORSE Activator of HSP90 ATPase activity 1 OS=Equus caballus OX=9796 GN=AHSA1 PE=3 SV=1	0.464115	0.0223359
tr|F6VBW6|F6VBW6_HORSE Caspase 6 OS=Equus caballus OX=9796 GN=CASP6 PE=3 SV=2	0.46368	0.0224786
tr|F6YZJ4|F6YZJ4_HORSE Heat shock 70 kDa protein 4 OS=Equus caballus OX=9796 GN=HSPA4 PE=3 SV=2	0.46281	0.0227661
tr|F6URN9|F6URN9_HORSE Sirtuin 2 OS=Equus caballus OX=9796 GN=SIRT2 PE=4 SV=2;tr|A0A3Q2H7Z7|A0A3Q2H7Z7_HORSE Sirtuin 2 OS=Equus caballus OX=9796 GN=SIRT2 PE=4 SV=1;tr|A0A5F5PKU3|A0A5F5PKU3_HORSE Sirtuin 2 OS=Equus caballus OX=9796 GN=SIRT2 PE=4 SV=1;tr|A0A	0.462375	0.022911
tr|F7D5D9|F7D5D9_HORSE Aminoacyl tRNA synthase complex-interacting multifunctional protein 2 OS=Equus caballus OX=9796 GN=AIMP2 PE=4 SV=2;tr|A0A5F5PZP2|A0A5F5PZP2_HORSE Aminoacyl tRNA synthase complex-interacting multifunctional protein 2 OS=Equus caballus	0.46194	0.0230566
tr|F7DHW2|F7DHW2_HORSE Galactokinase 1 OS=Equus caballus OX=9796 GN=GALK1 PE=3 SV=2	0.4602	0.0236465
tr|F7DDP6|F7DDP6_HORSE Hook microtubule tethering protein 3 OS=Equus caballus OX=9796 GN=HOOK3 PE=3 SV=2	0.45846	0.0242485
tr|A0A3Q2GVC4|A0A3Q2GVC4_HORSE serine--tRNA ligase OS=Equus caballus OX=9796 GN=SARS1 PE=3 SV=1;tr|F7BTP3|F7BTP3_HORSE serine--tRNA ligase OS=Equus caballus OX=9796 GN=SARS1 PE=3 SV=1	0.45846	0.0242485
tr|F6QDH8|F6QDH8_HORSE Alpha-amylase OS=Equus caballus OX=9796 GN=LOC100049851 PE=3 SV=2	0.45846	0.0242485
tr|A0A5F5PRQ8|A0A5F5PRQ8_HORSE Serine hydroxymethyltransferase OS=Equus caballus OX=9796 GN=SHMT1 PE=3 SV=1;tr|F6TW30|F6TW30_HORSE Serine hydroxymethyltransferase OS=Equus caballus OX=9796 GN=SHMT1 PE=3 SV=2	0.45585	0.0251746
tr|A0A3Q2I2V7|A0A3Q2I2V7_HORSE Syntaxin 7 OS=Equus caballus OX=9796 GN=STX7 PE=3 SV=1;tr|F7BYV5|F7BYV5_HORSE Syntaxin 7 OS=Equus caballus OX=9796 GN=STX7 PE=3 SV=2;tr|A0A3Q2HER3|A0A3Q2HER3_HORSE Syntaxin 7 OS=Equus caballus OX=9796 GN=STX7 PE=3 SV=1;tr|A0A	0.45585	0.0251746
tr|F6QPV3|F6QPV3_HORSE GTP-binding protein SAR1b-like protein OS=Equus caballus OX=9796 GN=SAR1B PE=2 SV=1	0.45585	0.0251746
tr|A0A3Q2GWI8|A0A3Q2GWI8_HORSE Phosphoglucomutase 2 OS=Equus caballus OX=9796 GN=PGM2 PE=3 SV=1;tr|F6YK46|F6YK46_HORSE Phosphoglucomutase 2 OS=Equus caballus OX=9796 GN=PGM2 PE=3 SV=2;tr|A0A3Q2I8C1|A0A3Q2I8C1_HORSE Phosphoglucomutase 2 OS=Equus caballus OX	0.455415	0.0253316
tr|F6VUD7|F6VUD7_HORSE Sorting nexin-3 OS=Equus caballus OX=9796 GN=SNX3 PE=3 SV=2;tr|A0A3Q2IGL0|A0A3Q2IGL0_HORSE Sorting nexin 3 OS=Equus caballus OX=9796 GN=SNX3 PE=4 SV=1	0.455415	0.0253316
tr|F6ZHQ5|F6ZHQ5_HORSE Chloride intracellular channel protein OS=Equus caballus OX=9796 GN=CLIC1 PE=3 SV=1	0.454111	0.0258076
tr|F6RXJ7|F6RXJ7_HORSE Serine/threonine-protein phosphatase OS=Equus caballus OX=9796 GN=PPP5C PE=3 SV=2;tr|A0A3Q2LSX9|A0A3Q2LSX9_HORSE Serine/threonine-protein phosphatase OS=Equus caballus OX=9796 GN=HIF3A PE=3 SV=2;tr|A0A5F5PS56|A0A5F5PS56_HORSE Serine/	0.453241	0.0261289
tr|A0A3Q2LMA8|A0A3Q2LMA8_HORSE Pyridoxal dependent decarboxylase domain containing 1 OS=Equus caballus OX=9796 GN=PDXDC1 PE=4 SV=1;tr|A0A3Q2HK96|A0A3Q2HK96_HORSE Pyridoxal dependent decarboxylase domain containing 1 OS=Equus caballus OX=9796 GN=PDXDC1 PE=4	0.453241	0.0261289
tr|F6X8Y3|F6X8Y3_HORSE GNAS complex locus OS=Equus caballus OX=9796 GN=GNAS PE=3 SV=3	0.452371	0.0264534
tr|F7B9I7|F7B9I7_HORSE Ectonucleotide pyrophosphatase/phosphodiesterase 6 OS=Equus caballus OX=9796 GN=ENPP6 PE=4 SV=1	0.452371	0.0264534
tr|A0A3Q2I7E7|A0A3Q2I7E7_HORSE Sorting nexin OS=Equus caballus OX=9796 GN=SNX6 PE=3 SV=1;tr|F6QD46|F6QD46_HORSE Sorting nexin OS=Equus caballus OX=9796 GN=SNX6 PE=3 SV=2;tr|A0A3Q2HDA9|A0A3Q2HDA9_HORSE Sorting nexin OS=Equus caballus OX=9796 GN=SNX6 PE=3 SV	0.452371	0.0264534
tr|F6WZG9|F6WZG9_HORSE Sulfotransferase OS=Equus caballus OX=9796 GN=SULT1C4 PE=3 SV=2;tr|A0A5F5PSH0|A0A5F5PSH0_HORSE Sulfotransferase OS=Equus caballus OX=9796 GN=SULT1C4 PE=3 SV=1;tr|A0A5F5PUX8|A0A5F5PUX8_HORSE Sulfotransferase OS=Equus caballus OX=9796	0.451501	0.0267811
tr|F6W9B1|F6W9B1_HORSE ST13 Hsp70 interacting protein OS=Equus caballus OX=9796 GN=ST13 PE=3 SV=3	0.449761	0.0274463
tr|F6XPL9|F6XPL9_HORSE Obg-like ATPase 1 OS=Equus caballus OX=9796 GN=OLA1 PE=3 SV=2;tr|A0A5F5PVH1|A0A5F5PVH1_HORSE Obg like ATPase 1 OS=Equus caballus OX=9796 GN=OLA1 PE=4 SV=1	0.448021	0.0281247
tr|F7BPB8|F7BPB8_HORSE Sepiapterin reductase OS=Equus caballus OX=9796 GN=SPR PE=3 SV=2	0.448021	0.0281247
tr|F7C555|F7C555_HORSE Bifunctional purine biosynthesis protein ATIC OS=Equus caballus OX=9796 GN=ATIC PE=3 SV=2	0.447586	0.0282964
tr|A0A3Q2GTE1|A0A3Q2GTE1_HORSE fructose-bisphosphatase OS=Equus caballus OX=9796 GN=FBP1 PE=3 SV=2;tr|A0A5F5PS86|A0A5F5PS86_HORSE fructose-bisphosphatase OS=Equus caballus OX=9796 GN=FBP1 PE=3 SV=1;tr|F6PT33|F6PT33_HORSE fructose-bisphosphatase OS=Equus ca	0.446716	0.0286422
tr|F7BH96|F7BH96_HORSE Cullin associated and neddylation dissociated 1 OS=Equus caballus OX=9796 GN=CAND1 PE=3 SV=2	0.445411	0.0291674
tr|F6XNM9|F6XNM9_HORSE MSL complex subunit 3 OS=Equus caballus OX=9796 GN=MSL3 PE=4 SV=2;tr|A0A5F5Q4U6|A0A5F5Q4U6_HORSE MSL complex subunit 3 OS=Equus caballus OX=9796 GN=MSL3 PE=4 SV=1	0.445411	0.0291674
tr|F6ZAK1|F6ZAK1_HORSE Annexin OS=Equus caballus OX=9796 GN=ANXA3 PE=3 SV=2;tr|A0A5F5PZV1|A0A5F5PZV1_HORSE Annexin OS=Equus caballus OX=9796 GN=ANXA3 PE=3 SV=1	0.444106	0.0297002
tr|F6XEB4|F6XEB4_HORSE Tyrosine 3-monooxygenase/tryptophan 5-monooxygenase activation protein zeta OS=Equus caballus OX=9796 GN=YWHAZ PE=3 SV=2;tr|A0A3Q2GYK6|A0A3Q2GYK6_HORSE Tyrosine 3-monooxygenase/tryptophan 5-monooxygenase activation protein zeta OS=Eq	0.443671	0.0298795
tr|F7D7Z9|F7D7Z9_HORSE PurE domain-containing protein OS=Equus caballus OX=9796 GN=PAICS PE=3 SV=3	0.442366	0.0304227
tr|F6XLZ5|F6XLZ5_HORSE ADP-ribosylation factor OS=Equus caballus OX=9796 GN=ARF1 PE=3 SV=3;tr|F6TD06|F6TD06_HORSE ADP-ribosylation factor OS=Equus caballus OX=9796 GN=FKBP11 PE=3 SV=1;tr|A0A3Q2KZX1|A0A3Q2KZX1_HORSE FKBP prolyl isomerase 11 OS=Equus caballu	0.441931	0.0306055
tr|A0A3Q2LCL3|A0A3Q2LCL3_HORSE Malectin OS=Equus caballus OX=9796 GN=MLEC PE=3 SV=2	0.441931	0.0306055
tr|A0A5F5PTA9|A0A5F5PTA9_HORSE Glycogen debranching enzyme OS=Equus caballus OX=9796 GN=AGL PE=3 SV=1;tr|F6TE92|F6TE92_HORSE Glycogen debranching enzyme OS=Equus caballus OX=9796 GN=AGL PE=3 SV=2;sp|A8BQB4|GDE_HORSE Glycogen debranching enzyme OS=Equus cab	0.440626	0.0311591
tr|F6R7J2|F6R7J2_HORSE isocitrate dehydrogenase (NADP(+)) OS=Equus caballus OX=9796 GN=IDH1 PE=3 SV=2	0.440191	0.0313454
tr|F6UPZ6|F6UPZ6_HORSE RAB6A, member RAS onco family OS=Equus caballus OX=9796 GN=RAB6A PE=4 SV=2;tr|A0A3Q2HL53|A0A3Q2HL53_HORSE RAB6A, member RAS onco family OS=Equus caballus OX=9796 GN=RAB6A PE=4 SV=1;tr|A0A3Q2LR48|A0A3Q2LR48_HORSE RAB6B, member RAS onc	0.439321	0.0317207
tr|F7DTP2|F7DTP2_HORSE Glutathione reductase OS=Equus caballus OX=9796 GN=GSR PE=3 SV=2;tr|A0A3Q2H7M7|A0A3Q2H7M7_HORSE glutathione-disulfide reductase OS=Equus caballus OX=9796 GN=GSR PE=3 SV=1	0.438452	0.0320996
tr|F7B232|F7B232_HORSE Crystallin lambda 1 OS=Equus caballus OX=9796 GN=CRYL1 PE=3 SV=2	0.438452	0.0320996
tr|A0A3Q2H4L2|A0A3Q2H4L2_HORSE Beta-1,3-N-acetylglucosaminyltransferase OS=Equus caballus OX=9796 GN=LFNG PE=3 SV=2;tr|A0A3Q2LTJ8|A0A3Q2LTJ8_HORSE LFNG O-fucosylpeptide 3-beta-N-acetylglucosaminyltransferase OS=Equus caballus OX=9796 GN=LFNG PE=4 SV=1	0.437582	0.0324821
tr|F6RUH5|F6RUH5_HORSE V-type proton ATPase subunit C OS=Equus caballus OX=9796 GN=ATP6V1C1 PE=2 SV=1;tr|A0A3Q2H1X9|A0A3Q2H1X9_HORSE V-type proton ATPase subunit C OS=Equus caballus OX=9796 GN=ATP6V1C1 PE=3 SV=1	0.437147	0.0326746
tr|F6V1V8|F6V1V8_HORSE CD109 molecule OS=Equus caballus OX=9796 GN=CD109 PE=3 SV=2;tr|A0A3Q2GW75|A0A3Q2GW75_HORSE CD109 molecule OS=Equus caballus OX=9796 GN=CD109 PE=3 SV=1;tr|A0A3Q2I9L5|A0A3Q2I9L5_HORSE CD109 molecule OS=Equus caballus OX=9796 GN=CD109 P	0.435842	0.0332578
tr|F7C871|F7C871_HORSE CYFIP related Rac1 interactor B OS=Equus caballus OX=9796 GN=CYRIB PE=3 SV=1;tr|A0A3Q2GX35|A0A3Q2GX35_HORSE CYFIP related Rac1 interactor B OS=Equus caballus OX=9796 GN=CYRIB PE=3 SV=1;tr|A0A3Q2IC51|A0A3Q2IC51_HORSE CYFIP related Rac	0.434972	0.0336512
tr|F7DK89|F7DK89_HORSE Tumor protein, translationally-controlled 1 OS=Equus caballus OX=9796 GN=TPT1 PE=3 SV=2;tr|A0A5F5PVZ1|A0A5F5PVZ1_HORSE Tumor protein, translationally-controlled 1 OS=Equus caballus OX=9796 GN=TPT1 PE=3 SV=1;tr|A0A5F5Q2I3|A0A5F5Q2I3_H	0.434972	0.0336512
tr|A0A3Q2H033|A0A3Q2H033_HORSE Nucleoredoxin OS=Equus caballus OX=9796 GN=NXN PE=3 SV=2	0.434537	0.0338493
tr|F7D917|F7D917_HORSE 6-phosphogluconate dehydrogenase, decarboxylating OS=Equus caballus OX=9796 GN=PGD PE=3 SV=2	0.433667	0.0342482
tr|F6T1Z3|F6T1Z3_HORSE Importin 5 OS=Equus caballus OX=9796 GN=IPO5 PE=4 SV=3;tr|F7C5S4|F7C5S4_HORSE Importin 5 OS=Equus caballus OX=9796 GN=IPO5 PE=4 SV=2;tr|A0A3Q2HGN7|A0A3Q2HGN7_HORSE Importin 5 OS=Equus caballus OX=9796 GN=IPO5 PE=4 SV=1	0.433667	0.0342482
tr|A0A3Q2KTE7|A0A3Q2KTE7_HORSE Proteasome 26S subunit, ATPase 2 OS=Equus caballus OX=9796 GN=PSMC2 PE=3 SV=1	0.433232	0.0344491
tr|F7B0V7|F7B0V7_HORSE N-acylglucosamine 2-epimerase OS=Equus caballus OX=9796 GN=RENBP PE=3 SV=2	0.432362	0.0348536
tr|F6VQZ8|F6VQZ8_HORSE Dynein cytoplasmic 1 intermediate chain 2 OS=Equus caballus OX=9796 GN=DYNC1I2 PE=3 SV=2;tr|F6WDD0|F6WDD0_HORSE Dynein cytoplasmic 1 intermediate chain 2 OS=Equus caballus OX=9796 GN=DYNC1I2 PE=3 SV=2;tr|A0A3Q2HC99|A0A3Q2HC99_HORSE D	0.431492	0.0352619
tr|F7APH4|F7APH4_HORSE SPARC OS=Equus caballus OX=9796 GN=SPARC PE=3 SV=1;tr|B8K2M6|B8K2M6_HORSE SPARC OS=Equus caballus OX=9796 GN=SPARC PE=2 SV=1;tr|A0A3Q2H253|A0A3Q2H253_HORSE SPARC OS=Equus caballus OX=9796 GN=SPARC PE=3 SV=1;tr|A0A3Q2LDH0|A0A3Q2LDH0_H	0.431492	0.0352619
tr|F6T9Q0|F6T9Q0_HORSE Sperm associated antigen 9 OS=Equus caballus OX=9796 GN=SPAG9 PE=3 SV=2;tr|A0A3Q2I8C4|A0A3Q2I8C4_HORSE Sperm associated antigen 9 OS=Equus caballus OX=9796 GN=SPAG9 PE=3 SV=1;tr|A0A3Q2I4E9|A0A3Q2I4E9_HORSE Sperm associated antigen 9	0.430622	0.035674
tr|A0A3Q2HZZ8|A0A3Q2HZZ8_HORSE Niban apoptosis regulator 2 OS=Equus caballus OX=9796 GN=NIBAN2 PE=3 SV=1;tr|F6SE00|F6SE00_HORSE Niban apoptosis regulator 2 OS=Equus caballus OX=9796 GN=NIBAN2 PE=3 SV=2;tr|A0A3Q2LLH1|A0A3Q2LLH1_HORSE Niban apoptosis regulat	0.429317	0.0362992
tr|A0A3Q2LIB9|A0A3Q2LIB9_HORSE Semaphorin 6D OS=Equus caballus OX=9796 GN=SEMA6D PE=4 SV=1;tr|F6SZV7|F6SZV7_HORSE Semaphorin 6D OS=Equus caballus OX=9796 GN=SEMA6D PE=4 SV=3;tr|A0A3Q2HQG9|A0A3Q2HQG9_HORSE Semaphorin 6D OS=Equus caballus OX=9796 GN=SEMA6D P	0.428012	0.0369331
tr|F6S0P5|F6S0P5_HORSE ADP-ribosylation factor OS=Equus caballus OX=9796 GN=ARF4 PE=3 SV=1;tr|A0A5F5PTH3|A0A5F5PTH3_HORSE ADP ribosylation factor 4 OS=Equus caballus OX=9796 GN=ARF4 PE=3 SV=1	0.427577	0.0371463
tr|F6SA09|F6SA09_HORSE Ubiquitin like modifier activating enzyme 6 OS=Equus caballus OX=9796 GN=UBA6 PE=3 SV=2;tr|A0A5F5PRV3|A0A5F5PRV3_HORSE Ubiquitin like modifier activating enzyme 6 OS=Equus caballus OX=9796 GN=UBA6 PE=3 SV=1	0.427577	0.0371463
tr|F6RKY4|F6RKY4_HORSE BCL2 like 13 OS=Equus caballus OX=9796 GN=BCL2L13 PE=3 SV=2;tr|A0A3Q2IJR1|A0A3Q2IJR1_HORSE BCL2 like 13 OS=Equus caballus OX=9796 GN=BCL2L13 PE=3 SV=1;tr|F6QLG3|F6QLG3_HORSE BCL2 like 13 OS=Equus caballus OX=9796 GN=BCL2L13 PE=4 SV=3	0.427142	0.0373605
sp|Q6W8P9|AK1CO_HORSE Aldo-keto reductase family 1 member C23-like protein OS=Equus caballus OX=9796 GN=PGFS PE=1 SV=1	0.426707	0.0375757
sp|P27425|TRFE_HORSE Serotransferrin OS=Equus caballus OX=9796 GN=TF PE=2 SV=1	0.426272	0.0377919
tr|F7CZS6|F7CZS6_HORSE Malate dehydrogenase OS=Equus caballus OX=9796 GN=MDH1 PE=3 SV=1;tr|A0A5F5PR26|A0A5F5PR26_HORSE Malate dehydrogenase OS=Equus caballus OX=9796 GN=MDH1 PE=3 SV=1;tr|A0A5F5PWG8|A0A5F5PWG8_HORSE Malate dehydrogenase 1 OS=Equus caballus	0.425837	0.038009
tr|A0A3Q2H006|A0A3Q2H006_HORSE Myosin heavy chain 14 OS=Equus caballus OX=9796 GN=MYH14 PE=3 SV=2;tr|A0A3Q2H703|A0A3Q2H703_HORSE Myosin heavy chain 14 OS=Equus caballus OX=9796 GN=MYH14 PE=3 SV=2	0.425402	0.0382272
tr|A0A3Q2I7R4|A0A3Q2I7R4_HORSE Xanthine dehydrogenase/oxidase OS=Equus caballus OX=9796 GN=LOC100054688 PE=3 SV=1;tr|A0A3Q2HNB4|A0A3Q2HNB4_HORSE Xanthine dehydrogenase/oxidase OS=Equus caballus OX=9796 GN=LOC100054688 PE=3 SV=1;tr|A0A3Q2GVY3|A0A3Q2GVY3_HOR	0.425402	0.0382272
tr|F7AWX3|F7AWX3_HORSE Receptor for activated C kinase 1 OS=Equus caballus OX=9796 GN=RACK1 PE=3 SV=2;tr|A0A5F5PU72|A0A5F5PU72_HORSE Receptor for activated C kinase 1 OS=Equus caballus OX=9796 GN=RACK1 PE=3 SV=1;tr|A0A5F5Q2Z5|A0A5F5Q2Z5_HORSE Receptor for	0.424967	0.0384463
tr|A0A5F5PEB8|A0A5F5PEB8_HORSE Glutathione S-transferase omega OS=Equus caballus OX=9796 GN=GSTO1 PE=3 SV=1;tr|F7BAA0|F7BAA0_HORSE Glutathione S-transferase omega OS=Equus caballus OX=9796 GN=GSTO1 PE=3 SV=2	0.423663	0.0391096
tr|F6RYX0|F6RYX0_HORSE Vacuolar protein sorting-associated protein 29 OS=Equus caballus OX=9796 GN=VPS29 PE=3 SV=3;tr|A0A3Q2HL64|A0A3Q2HL64_HORSE Vacuolar protein sorting-associated protein 29 OS=Equus caballus OX=9796 GN=VPS29 PE=3 SV=2	0.421488	0.0402351
tr|A0A3Q2H6Z3|A0A3Q2H6Z3_HORSE Interferon induced protein with tetratricopeptide repeats 2 OS=Equus caballus OX=9796 GN=IFIT2 PE=4 SV=1	0.421053	0.0404633
tr|F7AAK7|F7AAK7_HORSE Actin gamma 1 OS=Equus caballus OX=9796 GN=ACTG1 PE=3 SV=1;tr|F7A5E3|F7A5E3_HORSE Actin gamma 1 OS=Equus caballus OX=9796 GN=ACTG1 PE=3 SV=3	0.419748	0.0411538
tr|F7BU09|F7BU09_HORSE Glutathione S-transferase OS=Equus caballus OX=9796 GN=LOC100059533 PE=3 SV=1	0.419748	0.0411538
tr|A0A3Q2IME2|A0A3Q2IME2_HORSE ST3 beta-galactoside alpha-2,3-sialyltransferase 6 OS=Equus caballus OX=9796 GN=ST3GAL6 PE=3 SV=1;tr|A0A3Q2I9S2|A0A3Q2I9S2_HORSE ST3 beta-galactoside alpha-2,3-sialyltransferase 6 OS=Equus caballus OX=9796 GN=ST3GAL6 PE=3 SV=	0.416268	0.0430407
tr|A0A3Q2H1S8|A0A3Q2H1S8_HORSE Filamin B OS=Equus caballus OX=9796 GN=FLNB PE=3 SV=1;tr|F6XT77|F6XT77_HORSE Filamin B OS=Equus caballus OX=9796 GN=FLNB PE=3 SV=2;tr|A0A5F5PVA4|A0A5F5PVA4_HORSE Filamin B OS=Equus caballus OX=9796 GN=FLNB PE=3 SV=1	0.415833	0.0432812
tr|A0A3Q2I8W6|A0A3Q2I8W6_HORSE Chloride intracellular channel protein OS=Equus caballus OX=9796 GN=CLIC5 PE=3 SV=1;tr|A0A5F5PJ72|A0A5F5PJ72_HORSE Chloride intracellular channel protein OS=Equus caballus OX=9796 GN=CLIC5 PE=3 SV=1;tr|A0A3Q2H2M2|A0A3Q2H2M2_H	0.414528	0.0440092
tr|F6RZ27|F6RZ27_HORSE Apolipoprotein E OS=Equus caballus OX=9796 GN=APOA4 PE=3 SV=1;tr|A0A5F5PEE6|A0A5F5PEE6_HORSE Apolipoprotein E OS=Equus caballus OX=9796 GN=APOA4 PE=3 SV=1	0.411918	0.0454941
tr|F6REI4|F6REI4_HORSE Thimet oligopeptidase 1 OS=Equus caballus OX=9796 GN=THOP1 PE=3 SV=2;tr|F6Q7V4|F6Q7V4_HORSE Thimet oligopeptidase 1 OS=Equus caballus OX=9796 GN=THOP1 PE=3 SV=3;tr|A0A3Q2GUP8|A0A3Q2GUP8_HORSE Thimet oligopeptidase 1 OS=Equus caballus	0.411918	0.0454941
tr|A0A5F5PH49|A0A5F5PH49_HORSE Ubiquitin thioesterase OS=Equus caballus OX=9796 GN=OTUB1 PE=3 SV=1;tr|A0A5F5PUH5|A0A5F5PUH5_HORSE ubiquitinyl hydrolase 1 OS=Equus caballus OX=9796 GN=OTUB1 PE=4 SV=1	0.411483	0.0457453
tr|F7BFV0|F7BFV0_HORSE EPS8 like 2 OS=Equus caballus OX=9796 GN=EPS8L2 PE=3 SV=3	0.410613	0.046251
tr|A0A3Q2L5D3|A0A3Q2L5D3_HORSE ATP-dependent RNA helicase OS=Equus caballus OX=9796 GN=EIF4A2 PE=3 SV=2	0.410613	0.046251
tr|F6Y3Z2|F6Y3Z2_HORSE RAS like proto-onco A OS=Equus caballus OX=9796 GN=RALA PE=4 SV=2	0.409743	0.0467611
tr|A0A5F5PJU9|A0A5F5PJU9_HORSE Serine/threonine kinase 24 OS=Equus caballus OX=9796 GN=STK24 PE=4 SV=1;tr|A0A3Q2HQI5|A0A3Q2HQI5_HORSE Serine/threonine kinase 24 OS=Equus caballus OX=9796 GN=STK24 PE=4 SV=1;tr|A0A5F5PXP7|A0A5F5PXP7_HORSE Serine/threonine ki	0.408438	0.0475345
sp|O77691|S10A6_HORSE Protein S100-A6 OS=Equus caballus OX=9796 GN=S100A6 PE=3 SV=1	0.408004	0.0477945
tr|A0A3Q2IA99|A0A3Q2IA99_HORSE Voltage dependent anion channel 1 OS=Equus caballus OX=9796 GN=VDAC1 PE=3 SV=1;tr|F6PQT9|F6PQT9_HORSE Voltage dependent anion channel 1 OS=Equus caballus OX=9796 GN=VDAC1 PE=3 SV=3	0.405829	0.0491113
tr|F6VBL0|F6VBL0_HORSE Peptide-N(4)-(N-acetyl-beta-glucosaminyl)asparagine amidase OS=Equus caballus OX=9796 GN=NGLY1 PE=3 SV=2;tr|A0A5F5PT75|A0A5F5PT75_HORSE Peptide-N(4)-(N-acetyl-beta-glucosaminyl)asparagine amidase OS=Equus caballus OX=9796 GN=NGLY1 PE	0.405829	0.0491113
tr|H9GZV1|H9GZV1_HORSE Ig-like domain-containing protein OS=Equus caballus OX=9796 PE=4 SV=2	-0.404959	0.0496458
tr|F6Z230|F6Z230_HORSE Protein S100 OS=Equus caballus OX=9796 GN=S100A12 PE=3 SV=2	-0.406264	0.0488457
tr|F6QYS3|F6QYS3_HORSE Extracellular matrix protein 1 OS=Equus caballus OX=9796 GN=ECM1 PE=4 SV=3;tr|A0A5F5PJH9|A0A5F5PJH9_HORSE Extracellular matrix protein 1 OS=Equus caballus OX=9796 GN=ECM1 PE=4 SV=1	-0.406264	0.0488457
tr|F6Y7V5|F6Y7V5_HORSE Histone H3 OS=Equus caballus OX=9796 GN=H3C4 PE=3 SV=1	-0.409308	0.0470178
tr|F6YA47|F6YA47_HORSE Alpha-2-macroglobulin like 1 OS=Equus caballus OX=9796 GN=A2ML1 PE=3 SV=2	-0.410178	0.0465055
tr|A0A5F5PKL6|A0A5F5PKL6_HORSE Cathepsin G OS=Equus caballus OX=9796 GN=CTSG PE=4 SV=1	-0.413223	0.0447468
tr|A0A3Q2KN19|A0A3Q2KN19_HORSE Nucleobindin 1 OS=Equus caballus OX=9796 GN=NUCB1 PE=3 SV=1;tr|F6ZVN2|F6ZVN2_HORSE Nucleobindin 1 OS=Equus caballus OX=9796 GN=NUCB1 PE=3 SV=2	-0.418008	0.0420889
tr|A0A3Q2HG20|A0A3Q2HG20_HORSE Actinin alpha 1 OS=Equus caballus OX=9796 GN=ACTN1 PE=3 SV=1;tr|F7D837|F7D837_HORSE Actinin alpha 1 OS=Equus caballus OX=9796 GN=ACTN1 PE=3 SV=2;tr|F7DZI2|F7DZI2_HORSE Actinin alpha 1 OS=Equus caballus OX=9796 GN=ACTN1 PE=3 S	-0.420183	0.0409226
tr|H9GZT5|H9GZT5_HORSE Ig-like domain-containing protein OS=Equus caballus OX=9796 PE=4 SV=3	-0.421488	0.0402351
tr|F7BBJ0|F7BBJ0_HORSE Rho GDP dissociation inhibitor beta OS=Equus caballus OX=9796 GN=ARHGDIB PE=3 SV=2	-0.424097	0.0388875
tr|F6TJX5|F6TJX5_HORSE Tripeptidyl-peptidase 1 OS=Equus caballus OX=9796 GN=TPP1 PE=4 SV=3	-0.424967	0.0384463
tr|F6X440|F6X440_HORSE Heteroous nuclear ribonucleoprotein U like 1 OS=Equus caballus OX=9796 GN=HNRNPUL1 PE=4 SV=2	-0.425837	0.038009
tr|A0A3Q2HY39|A0A3Q2HY39_HORSE Ig-like domain-containing protein OS=Equus caballus OX=9796 PE=4 SV=1	-0.432362	0.0348536
tr|F6YXS1|F6YXS1_HORSE receptor protein-tyrosine kinase OS=Equus caballus OX=9796 GN=CSF1R PE=3 SV=2;tr|A0A5F5PL64|A0A5F5PL64_HORSE Platelet-derived growth factor receptor-like protein OS=Equus caballus OX=9796 GN=CSF1R PE=4 SV=1	-0.435407	0.0334541
tr|A0A3Q2LBP6|A0A3Q2LBP6_HORSE Complement factor D OS=Equus caballus OX=9796 GN=CFD PE=4 SV=2	-0.436277	0.0330625
tr|A0A3Q2H473|A0A3Q2H473_HORSE Galectin OS=Equus caballus OX=9796 PE=4 SV=1	-0.440626	0.0311591
tr|A0A5F5PG05|A0A5F5PG05_HORSE Integrin beta OS=Equus caballus OX=9796 GN=ITGB2 PE=3 SV=1;tr|A0A5F5Q341|A0A5F5Q341_HORSE Integrin beta OS=Equus caballus OX=9796 GN=ITGB2 PE=3 SV=1;tr|A0A3Q2HA91|A0A3Q2HA91_HORSE Integrin beta OS=Equus caballus OX=9796 GN=IT	-0.441061	0.0309737
tr|F7B9F5|F7B9F5_HORSE Histone H2A OS=Equus caballus OX=9796 GN=H2AC11 PE=3 SV=1;tr|A0A3Q2GT62|A0A3Q2GT62_HORSE Histone H2A OS=Equus caballus OX=9796 PE=3 SV=2;tr|F6W1T4|F6W1T4_HORSE Histone H2A OS=Equus caballus OX=9796 GN=H2AC11 PE=3 SV=2	-0.443236	0.0300597
tr|F6WUE0|F6WUE0_HORSE Vascular cell adhesion molecule 1 OS=Equus caballus OX=9796 GN=VCAM1 PE=4 SV=2;tr|A0A5F5PLV5|A0A5F5PLV5_HORSE Vascular cell adhesion molecule 1 OS=Equus caballus OX=9796 GN=VCAM1 PE=4 SV=1	-0.446281	0.0288164
tr|F6QFD9|F6QFD9_HORSE Carboxypeptidase N subunit 2 OS=Equus caballus OX=9796 GN=CPN2 PE=4 SV=1	-0.448021	0.0281247
ref|XP_023479343.1|:1-1547mucin-4isoformX1[Equuscaballus];ref|XP_023479344.1|:1-2197mucin-4isoformX2[Equuscaballus];tr|A0A5F5PQU9|A0A5F5PQU9_HORSE Mucin 4, cell surface associated OS=Equus caballus OX=9796 GN=MUC4 PE=4 SV=1;tr|A0A5F5PJL2|A0A5F5PJL2_HORSE M	-0.458025	0.0244009
tr|F6SIE2|F6SIE2_HORSE Tyrosine kinase 2 OS=Equus caballus OX=9796 GN=TYK2 PE=3 SV=2	-0.46629	0.0216336
tr|F6WZA8|F6WZA8_HORSE Carboxypeptidase N subunit 1 OS=Equus caballus OX=9796 GN=CPN1 PE=3 SV=2	-0.46977	0.0205472
tr|F6VP61|F6VP61_HORSE Serpin family B member 10 OS=Equus caballus OX=9796 GN=SERPINB10 PE=3 SV=1;tr|A0A5F5PNC6|A0A5F5PNC6_HORSE Serpin family B member 10 OS=Equus caballus OX=9796 GN=SERPINB10 PE=3 SV=1	-0.471509	0.0200208
tr|F6PUW3|F6PUW3_HORSE Maltase-glucoamylase OS=Equus caballus OX=9796 GN=MGAM PE=3 SV=2;tr|A0A3Q2KLF0|A0A3Q2KLF0_HORSE Maltase-glucoamylase OS=Equus caballus OX=9796 GN=MGAM PE=3 SV=2;tr|A0A3Q2LDB5|A0A3Q2LDB5_HORSE Maltase-glucoamylase OS=Equus caballus OX	-0.473684	0.0193782
tr|A0A5F5PVN6|A0A5F5PVN6_HORSE Keratin 8 OS=Equus caballus OX=9796 GN=KRT8 PE=3 SV=1	-0.474989	0.0190008
tr|F6T1X0|F6T1X0_HORSE Ig-like domain-containing protein OS=Equus caballus OX=9796 GN=LOC100069277 PE=4 SV=3;tr|A0A5F5PJE3|A0A5F5PJE3_HORSE Ig-like domain-containing protein OS=Equus caballus OX=9796 GN=LOC100069166 PE=4 SV=1;tr|A0A3Q2KNH2|A0A3Q2KNH2_HORSE	-0.482384	0.0169731
tr|A0A3Q2I744|A0A3Q2I744_HORSE Ig-like domain-containing protein OS=Equus caballus OX=9796 PE=4 SV=1;tr|F6QAU5|F6QAU5_HORSE Ig-like domain-containing protein OS=Equus caballus OX=9796 PE=4 SV=2	-0.484559	0.0164116
tr|O62841|O62841_HORSE Myeloid cathelicidin 2 OS=Equus caballus OX=9796 GN=eCATH-2 PE=2 SV=1;tr|A0A5F5PYT4|A0A5F5PYT4_HORSE Myeloid cathelicidin 2 OS=Equus caballus OX=9796 GN=ECATH-2 PE=3 SV=1	-0.486298	0.0159733
tr|F7CU94|F7CU94_HORSE Lysozyme OS=Equus caballus OX=9796 GN=LYZ PE=2 SV=1	-0.488038	0.0155447
tr|F6W215|F6W215_HORSE Sorcin OS=Equus caballus OX=9796 GN=SRI PE=4 SV=3;tr|A0A3Q2HYH6|A0A3Q2HYH6_HORSE Sorcin OS=Equus caballus OX=9796 GN=SRI PE=4 SV=1;tr|A0A3Q2IEQ4|A0A3Q2IEQ4_HORSE Sorcin OS=Equus caballus OX=9796 GN=SRI PE=4 SV=1	-0.488908	0.0153339
tr|A0A3Q2GT23|A0A3Q2GT23_HORSE Alpha-1,4 glucan phosphorylase OS=Equus caballus OX=9796 GN=PYGL PE=3 SV=2;tr|B9A9Y7|B9A9Y7_HORSE Alpha-1,4 glucan phosphorylase OS=Equus caballus OX=9796 GN=PYGL PE=2 SV=1;tr|A0A3Q2I4T2|A0A3Q2I4T2_HORSE Alpha-1,4 glucan phos	-0.491083	0.0148172
sp|Q28372|GELS_HORSE Gelsolin OS=Equus caballus OX=9796 GN=GSN PE=1 SV=2	-0.493258	0.0143148
tr|H9GZN9|H9GZN9_HORSE Immunoglobulin heavy constant mu OS=Equus caballus OX=9796 GN=IGHM PE=4 SV=2;tr|A0A3Q2H908|A0A3Q2H908_HORSE Immunoglobulin heavy constant mu OS=Equus caballus OX=9796 GN=IGHM PE=4 SV=1	-0.495433	0.0138265
tr|A0A3Q2HZX9|A0A3Q2HZX9_HORSE Azurocidin 1 OS=Equus caballus OX=9796 GN=AZU1 PE=4 SV=2	-0.497173	0.0134457
tr|F6VUW2|F6VUW2_HORSE Cathepsin S OS=Equus caballus OX=9796 GN=CTSS PE=3 SV=2;tr|A0A3Q2HN08|A0A3Q2HN08_HORSE Cathepsin S OS=Equus caballus OX=9796 GN=CTSS PE=3 SV=2	-0.497608	0.0133519
tr|A0A3Q2I1X0|A0A3Q2I1X0_HORSE CN hydrolase domain-containing protein OS=Equus caballus OX=9796 GN=LOC100067649 PE=3 SV=1	-0.502827	0.0122673
tr|F7CQ86|F7CQ86_HORSE Lipocalin/cytosolic fatty-acid binding domain-containing protein OS=Equus caballus OX=9796 GN=LOC100051562 PE=3 SV=1	-0.506307	0.0115853
tr|F7A6K3|F7A6K3_HORSE Glucosaminyl (N-acetyl) transferase 3, mucin type OS=Equus caballus OX=9796 GN=GCNT3 PE=4 SV=2	-0.508047	0.0112562
tr|A0A5F5PFI0|A0A5F5PFI0_HORSE Peptidylglycine alpha-amidating monooxygenase OS=Equus caballus OX=9796 GN=PAM PE=3 SV=1;tr|A0A5F5PQU7|A0A5F5PQU7_HORSE Peptidylglycine alpha-amidating monooxygenase OS=Equus caballus OX=9796 GN=PAM PE=3 SV=1;tr|F7BQX4|F7BQX4	-0.508917	0.0110946
tr|F6WV98|F6WV98_HORSE Integrin subunit alpha E OS=Equus caballus OX=9796 GN=ITGAE PE=3 SV=2	-0.511962	0.0105439
tr|F7BI02|F7BI02_HORSE Desmoglein 2 OS=Equus caballus OX=9796 GN=DSG2 PE=4 SV=2;tr|A0A3Q2ICB7|A0A3Q2ICB7_HORSE Desmoglein 2 OS=Equus caballus OX=9796 GN=DSG2 PE=4 SV=1	-0.516311	0.0097966
sp|P38029|A1AT2_HORSE Alpha-1-antiproteinase 2 OS=Equus caballus OX=9796 PE=1 SV=2	-0.517181	0.00965252
tr|A0A3Q2KJ87|A0A3Q2KJ87_HORSE Bactericidal permeability-increasing protein OS=Equus caballus OX=9796 GN=BPI PE=3 SV=2;tr|A0A3Q2KYS2|A0A3Q2KYS2_HORSE Bactericidal permeability-increasing protein OS=Equus caballus OX=9796 GN=BPI PE=3 SV=1;tr|F6ZHZ3|F6ZHZ3_H	-0.518051	0.0095102
tr|F6VTF3|F6VTF3_HORSE Galectin OS=Equus caballus OX=9796 GN=LOC100058771 PE=4 SV=2	-0.524576	0.00849725
tr|A0A3Q2LE47|A0A3Q2LE47_HORSE Inter-alpha-trypsin inhibitor heavy chain 4 OS=Equus caballus OX=9796 GN=ITIH4 PE=3 SV=2;tr|A0A3Q2HNQ1|A0A3Q2HNQ1_HORSE Inter-alpha-trypsin inhibitor heavy chain 4 OS=Equus caballus OX=9796 GN=ITIH4 PE=3 SV=1;tr|F6R3F4|F6R3F4	-0.53284	0.00734437
ref|XP_023510679.1|:1-3632mucin-5AC[Equuscaballus];gi|545182208|ref|XP_005598553.1|_PREDICTED_mucin-5AC	-0.53806	0.00668577
tr|F6ZXW9|F6ZXW9_HORSE VWFD domain-containing protein OS=Equus caballus OX=9796 GN=FCGBP PE=4 SV=3;tr|A0A3Q2IAY2|A0A3Q2IAY2_HORSE VWFD domain-containing protein OS=Equus caballus OX=9796 GN=FCGBP PE=4 SV=1;tr|A0A3Q2I7S8|A0A3Q2I7S8_HORSE VWFD domain-contain	-0.54241	0.0061753
tr|F6T7K7|F6T7K7_HORSE Transcobalamin 1 OS=Equus caballus OX=9796 GN=TCN1 PE=3 SV=2	-0.54415	0.00598045
tr|A0A5F5PYK4|A0A5F5PYK4_HORSE Histone H2A OS=Equus caballus OX=9796 GN=H2AC20 PE=3 SV=1;tr|A0A5F5PKH1|A0A5F5PKH1_HORSE Histone H2A OS=Equus caballus OX=9796 GN=H2AC19 PE=3 SV=1	-0.545455	0.00583771
tr|F7BXQ8|F7BXQ8_HORSE Histone H2A OS=Equus caballus OX=9796 GN=H2AZ1 PE=3 SV=2;tr|F6X1H9|F6X1H9_HORSE Histone H2A OS=Equus caballus OX=9796 GN=H2AZ2 PE=3 SV=3;tr|A0A5F5PRD9|A0A5F5PRD9_HORSE Histone H2A OS=Equus caballus OX=9796 GN=H2AZ2 PE=3 SV=1;tr|A0A5F	-0.549804	0.00538235
tr|F6SN37|F6SN37_HORSE Protein S100 OS=Equus caballus OX=9796 GN=S100A8 PE=3 SV=2	-0.551979	0.00516608
tr|F6T046|F6T046_HORSE Protein S100 OS=Equus caballus OX=9796 GN=S100A9 PE=3 SV=2;tr|A0A3Q2GWF9|A0A3Q2GWF9_HORSE EF-hand domain-containing protein OS=Equus caballus OX=9796 GN=S100A9 PE=4 SV=2	-0.558069	0.00459895
tr|F6ZC75|F6ZC75_HORSE Thy-1 cell surface antigen OS=Equus caballus OX=9796 GN=THY1 PE=4 SV=1	-0.563723	0.00412015
tr|A0A3Q2HYP3|A0A3Q2HYP3_HORSE Secreted phosphoprotein 1 OS=Equus caballus OX=9796 GN=SPP1 PE=4 SV=1;tr|F7AYC1|F7AYC1_HORSE Secreted phosphoprotein 1 OS=Equus caballus OX=9796 GN=SPP1 PE=4 SV=1;tr|A0A3Q2I5N4|A0A3Q2I5N4_HORSE Secreted phosphoprotein 1 OS=Eq	-0.572858	0.00343558
tr|F6UU57|F6UU57_HORSE Histone H3 OS=Equus caballus OX=9796 GN=H3C13 PE=3 SV=2	-0.577643	0.00311716
tr|F7BXD8|F7BXD8_HORSE CD5 molecule like OS=Equus caballus OX=9796 GN=CD5L PE=4 SV=2;tr|A0A3Q2HC10|A0A3Q2HC10_HORSE CD5 molecule like OS=Equus caballus OX=9796 GN=CD5L PE=4 SV=1	-0.580252	0.00295427
tr|F6TIR2|F6TIR2_HORSE Lipocalin 2 OS=Equus caballus OX=9796 GN=LCN2 PE=3 SV=3;tr|A0A3Q2HN87|A0A3Q2HN87_HORSE Lipocalin 2 OS=Equus caballus OX=9796 GN=LCN2 PE=3 SV=2	-0.586777	0.00257828
tr|A0A3Q2I427|A0A3Q2I427_HORSE Leucine rich alpha-2-glycoprotein 1 OS=Equus caballus OX=9796 GN=LRG1 PE=4 SV=1	-0.587647	0.00253136
tr|A0A5F5PU06|A0A5F5PU06_HORSE Alpha-2-macroglobulin OS=Equus caballus OX=9796 GN=A2M PE=3 SV=1;tr|F6QAD8|F6QAD8_HORSE Uncharacterized protein OS=Equus caballus OX=9796 GN=LOC100061656 PE=3 SV=3	-0.595476	0.00214074
tr|A0A3Q2L3I3|A0A3Q2L3I3_HORSE Clusterin OS=Equus caballus OX=9796 GN=CLU PE=3 SV=1;sp|Q29482|CLUS_HORSE Clusterin OS=Equus caballus OX=9796 GN=CLU PE=2 SV=1;tr|A0A5S7MJB1|A0A5S7MJB1_HORSE Clusterin OS=Equus caballus OX=9796 GN=CLU PE=3 SV=1	-0.642888	0.000703575
tr|F6RP73|F6RP73_HORSE Cathelicidin antimicrobial peptide OS=Equus caballus OX=9796 GN=LOC100064703 PE=3 SV=2	-0.648108	0.000615425
tr|F6Z5L1|F6Z5L1_HORSE Complement C1r OS=Equus caballus OX=9796 GN=C1R PE=4 SV=1	-0.658982	0.000461902
tr|F7BZ88|F7BZ88_HORSE Myeloperoxidase OS=Equus caballus OX=9796 GN=MPO PE=4 SV=2	-0.660287	0.000445929
tr|F7C456|F7C456_HORSE UPAR/Ly6 domain-containing protein OS=Equus caballus OX=9796 GN=LOC100069985 PE=4 SV=2	-0.668552	0.000355436

## Sheet: LFQ_vs_%lymphocytes
Supplement 7. Proteins with significant correlations between LFQ intensities and % lymphocytes (Spearman ρ, p ≤ 0.05). In 21 of 24 horses, BALF cytology revealed lymphocytes (> 0 %).
Protein	Spearman ρ	p-value
tr|A0A3Q2L3R9|A0A3Q2L3R9_HORSE Neuropilin OS=Equus caballus OX=9796 GN=NRP2 PE=3 SV=2;tr|A0A5F5Q419|A0A5F5Q419_HORSE Neuropilin OS=Equus caballus OX=9796 GN=NRP2 PE=3 SV=1;tr|A0A3Q2KSL6|A0A3Q2KSL6_HORSE Neuropilin OS=Equus caballus OX=9796 GN=NRP2 PE=3 SV=	0.685827	0.00021619
tr|A0A3Q2HW36|A0A3Q2HW36_HORSE MHC class II DR-beta chain OS=Equus caballus OX=9796 GN=DRB PE=4 SV=1	0.559983	0.00443187
tr|F6YYB1|F6YYB1_HORSE Proteasome 20S subunit beta 1 OS=Equus caballus OX=9796 GN=PSMB1 PE=4 SV=2;tr|A0A3Q2HHG9|A0A3Q2HHG9_HORSE Proteasome 20S subunit beta 1 OS=Equus caballus OX=9796 GN=PSMB1 PE=4 SV=1	0.54692	0.00568084
tr|A0A3Q2I386|A0A3Q2I386_HORSE Thymidine phosphorylase OS=Equus caballus OX=9796 GN=TYMP PE=3 SV=2	0.541695	0.00625693
tr|F6WAU6|F6WAU6_HORSE TAR DNA-binding protein 43 OS=Equus caballus OX=9796 GN=TARDBP PE=2 SV=1;tr|F6TJA5|F6TJA5_HORSE TAR DNA-binding protein 43 OS=Equus caballus OX=9796 GN=TARDBP PE=4 SV=2	0.522535	0.008804
tr|F6SZ35|F6SZ35_HORSE Proteasome subunit beta OS=Equus caballus OX=9796 GN=PSMB10 PE=3 SV=1	0.51818	0.00948924
tr|F6TCI4|F6TCI4_HORSE Proteasome subunit alpha type OS=Equus caballus OX=9796 GN=PSMA2 PE=3 SV=3;tr|A0A3Q2HRT7|A0A3Q2HRT7_HORSE Proteasome 20S subunit alpha 2 OS=Equus caballus OX=9796 GN=PSMA2 PE=3 SV=2	0.51731	0.00963145
tr|F6VEA3|F6VEA3_HORSE Proteasome subunit alpha type OS=Equus caballus OX=9796 GN=PSMA5 PE=3 SV=1	0.516874	0.00970322
tr|A0A5F5PR76|A0A5F5PR76_HORSE Integrin beta OS=Equus caballus OX=9796 GN=ITGB7 PE=3 SV=1;tr|F7AKH9|F7AKH9_HORSE Integrin beta OS=Equus caballus OX=9796 GN=ITGB7 PE=3 SV=2	0.514697	0.0100687
tr|F6T753|F6T753_HORSE TAP binding protein OS=Equus caballus OX=9796 GN=TAPBP PE=4 SV=3;tr|A0A3Q2HWE0|A0A3Q2HWE0_HORSE TAP binding protein OS=Equus caballus OX=9796 GN=TAPBP PE=4 SV=2	0.508165	0.0112342
tr|A0A3Q2GS38|A0A3Q2GS38_HORSE Fibrinogen C-terminal domain-containing protein OS=Equus caballus OX=9796 PE=4 SV=2	0.506859	0.0114801
tr|F7A984|F7A984_HORSE KH-type splicing regulatory protein OS=Equus caballus OX=9796 GN=KHSRP PE=4 SV=2	0.503375	0.0121578
tr|A0A3Q2LQ87|A0A3Q2LQ87_HORSE Ornithine aminotransferase OS=Equus caballus OX=9796 GN=OAT PE=3 SV=1;tr|F7C9Y5|F7C9Y5_HORSE Ornithine aminotransferase OS=Equus caballus OX=9796 GN=OAT PE=3 SV=2	0.50294	0.0122447
tr|F7DYV0|F7DYV0_HORSE Galectin OS=Equus caballus OX=9796 GN=LGALS1 PE=2 SV=1;tr|A0A3Q2LMJ9|A0A3Q2LMJ9_HORSE Galectin OS=Equus caballus OX=9796 GN=LGALS1 PE=4 SV=1	0.499892	0.012868
tr|A0A5F5PZ25|A0A5F5PZ25_HORSE EWS RNA binding protein 1 OS=Equus caballus OX=9796 GN=EWSR1 PE=3 SV=1;tr|A0A5F5PER4|A0A5F5PER4_HORSE EWS RNA binding protein 1 OS=Equus caballus OX=9796 GN=EWSR1 PE=3 SV=1;tr|F7B7Z9|F7B7Z9_HORSE EWS RNA binding protein 1 OS=	0.498585	0.013143
tr|F6X440|F6X440_HORSE Heteroous nuclear ribonucleoprotein U like 1 OS=Equus caballus OX=9796 GN=HNRNPUL1 PE=4 SV=2	0.497714	0.013329
tr|F7DIM1|F7DIM1_HORSE Poly [ADP-ribose] polymerase OS=Equus caballus OX=9796 GN=PARP1 PE=3 SV=2;tr|A0A3Q2L781|A0A3Q2L781_HORSE Poly [ADP-ribose] polymerase OS=Equus caballus OX=9796 GN=PARP1 PE=3 SV=1;tr|A0A3Q2HCI1|A0A3Q2HCI1_HORSE Poly [ADP-ribose] polym	0.496844	0.0135171
tr|A0A3Q2HPS3|A0A3Q2HPS3_HORSE Palmitoyl-protein thioesterase 1 OS=Equus caballus OX=9796 GN=PPT1 PE=3 SV=1;tr|A0A3Q2HGX2|A0A3Q2HGX2_HORSE Palmitoyl-protein thioesterase 1 OS=Equus caballus OX=9796 GN=PPT1 PE=3 SV=2;tr|F6QVW1|F6QVW1_HORSE Palmitoyl-protein	0.493795	0.0141928
tr|F7DF55|F7DF55_HORSE Proteasome subunit beta OS=Equus caballus OX=9796 GN=PSMB4 PE=3 SV=2	0.492489	0.0144908
tr|F6WLX9|F6WLX9_HORSE RNA-splicing ligase RtcB homolog OS=Equus caballus OX=9796 GN=RTCB PE=2 SV=1	0.490312	0.0149988
tr|F6Z8V2|F6Z8V2_HORSE Proteasome subunit beta OS=Equus caballus OX=9796 GN=PSMB8 PE=3 SV=1	0.485087	0.0162775
tr|A0A3Q2H5J5|A0A3Q2H5J5_HORSE RAB10, member RAS onco family OS=Equus caballus OX=9796 GN=RAB10 PE=4 SV=1	0.482909	0.016836
tr|F6PVG3|F6PVG3_HORSE EGF containing fibulin extracellular matrix protein 1 OS=Equus caballus OX=9796 GN=EFEMP1 PE=4 SV=2;tr|F6T0M8|F6T0M8_HORSE EGF containing fibulin extracellular matrix protein 1 OS=Equus caballus OX=9796 GN=EFEMP1 PE=4 SV=2;tr|A0A3Q2I	0.475071	0.0189772
sp|Q8MIP0|FRIH_HORSE Ferritin heavy chain OS=Equus caballus OX=9796 GN=FTH1 PE=2 SV=3;tr|F6V8B9|F6V8B9_HORSE Ferritin OS=Equus caballus OX=9796 GN=LOC100051036 PE=3 SV=2	0.47333	0.0194818
tr|A0A5F5PW86|A0A5F5PW86_HORSE Interferon gamma inducible protein 16 OS=Equus caballus OX=9796 PE=4 SV=1;tr|A0A3Q2IBN5|A0A3Q2IBN5_HORSE Interferon gamma inducible protein 16 OS=Equus caballus OX=9796 PE=4 SV=2;tr|F7CY40|F7CY40_HORSE Interferon gamma induci	0.472459	0.0197382
tr|A0A5F5PYJ0|A0A5F5PYJ0_HORSE Aspartyl aminopeptidase OS=Equus caballus OX=9796 GN=DNPEP PE=3 SV=1;tr|A0A3Q2HPC0|A0A3Q2HPC0_HORSE Aspartyl aminopeptidase OS=Equus caballus OX=9796 GN=DNPEP PE=3 SV=1;tr|F6WT76|F6WT76_HORSE Aspartyl aminopeptidase OS=Equus	0.465492	0.0218893
tr|F6PZ47|F6PZ47_HORSE Staphylococcal nuclease domain-containing protein OS=Equus caballus OX=9796 GN=SND1 PE=4 SV=2;tr|A0A3Q2HPW2|A0A3Q2HPW2_HORSE Staphylococcal nuclease domain-containing protein OS=Equus caballus OX=9796 GN=SND1 PE=4 SV=1;tr|A0A3Q2ID16|	0.465492	0.0218893
tr|A0A3Q2LB56|A0A3Q2LB56_HORSE Cathepsin B OS=Equus caballus OX=9796 GN=CTSB PE=3 SV=1	0.465056	0.0220298
tr|F6V1L0|F6V1L0_HORSE Histone-binding protein RBBP4-like protein OS=Equus caballus OX=9796 GN=RBBP4 PE=2 SV=2;tr|A0A3Q2L891|A0A3Q2L891_HORSE RB binding protein 4, chromatin remodeling factor OS=Equus caballus OX=9796 GN=RBBP4 PE=4 SV=2	0.464621	0.022171
tr|A0A5F5PT22|A0A5F5PT22_HORSE Integrin beta OS=Equus caballus OX=9796 GN=ITGB2 PE=3 SV=1;tr|F6YNL9|F6YNL9_HORSE Integrin beta OS=Equus caballus OX=9796 GN=ITGB2 PE=3 SV=2;tr|A0A5F5PEV6|A0A5F5PEV6_HORSE Integrin beta OS=Equus caballus OX=9796 GN=ITGB2 PE=3	0.463314	0.0225991
tr|A0A3Q2HAH3|A0A3Q2HAH3_HORSE Uncharacterized protein OS=Equus caballus OX=9796 PE=4 SV=1	0.460266	0.0236239
tr|A0A3Q2L4I6|A0A3Q2L4I6_HORSE Alpha-mannosidase OS=Equus caballus OX=9796 GN=MAN2B1 PE=3 SV=1;tr|F6V3X9|F6V3X9_HORSE alpha-mannosidase OS=Equus caballus OX=9796 GN=MAN2B1 PE=3 SV=2;tr|A0A3Q2L7X8|A0A3Q2L7X8_HORSE Alpha-mannosidase OS=Equus caballus OX=9796	0.459395	0.0239234
tr|A0A3Q2H8X1|A0A3Q2H8X1_HORSE Ras-related GTP-binding protein OS=Equus caballus OX=9796 GN=RRAGA PE=3 SV=2	0.456347	0.0249961
tr|A0A5F5PWB6|A0A5F5PWB6_HORSE Importin subunit alpha OS=Equus caballus OX=9796 GN=KPNA3 PE=3 SV=1;tr|F6W1A9|F6W1A9_HORSE Importin subunit alpha OS=Equus caballus OX=9796 GN=KPNA3 PE=3 SV=3	0.455476	0.0253096
tr|F6YBQ6|F6YBQ6_HORSE 60S ribosomal protein L30 OS=Equus caballus OX=9796 GN=RPL30 PE=3 SV=1	0.451993	0.0265954
tr|F7BRA4|F7BRA4_HORSE Proteasome subunit alpha type OS=Equus caballus OX=9796 GN=PSMA6 PE=3 SV=2;tr|A0A3Q2HJF4|A0A3Q2HJF4_HORSE Proteasome subunit alpha type OS=Equus caballus OX=9796 GN=PSMA6 PE=3 SV=1;tr|A0A3Q2LTZ2|A0A3Q2LTZ2_HORSE Proteasome 20S subuni	0.450251	0.0272576
tr|A0A3Q2LBU6|A0A3Q2LBU6_HORSE Integrin beta OS=Equus caballus OX=9796 GN=ITGB5 PE=3 SV=2;tr|A0A3Q2L500|A0A3Q2L500_HORSE Integrin beta OS=Equus caballus OX=9796 GN=ITGB5 PE=3 SV=2;tr|A0A3Q2IDN7|A0A3Q2IDN7_HORSE Integrin beta OS=Equus caballus OX=9796 GN=IT	0.449815	0.0274252
tr|F7AYR2|F7AYR2_HORSE Ribosomal protein L10 OS=Equus caballus OX=9796 GN=RPL10 PE=3 SV=1;tr|A0A5F5PGK9|A0A5F5PGK9_HORSE Ribosomal protein L10 OS=Equus caballus OX=9796 GN=RPL10 PE=3 SV=1	0.447203	0.0284483
tr|A0A3Q2GW83|A0A3Q2GW83_HORSE AIG1-type G domain-containing protein OS=Equus caballus OX=9796 GN=LOC100147160 PE=3 SV=1	0.446767	0.0286217
tr|F6WTL6|F6WTL6_HORSE Glucosidase 2 subunit beta OS=Equus caballus OX=9796 GN=PRKCSH PE=4 SV=2;tr|A0A3Q2HAV4|A0A3Q2HAV4_HORSE Glucosidase 2 subunit beta OS=Equus caballus OX=9796 GN=PRKCSH PE=4 SV=2;tr|A0A3Q2I1H0|A0A3Q2I1H0_HORSE Glucosidase 2 subunit bet	0.443284	0.03004
tr|F6QD89|F6QD89_HORSE Collagen type XII alpha 1 chain OS=Equus caballus OX=9796 GN=COL12A1 PE=4 SV=2;tr|A0A3Q2HPX3|A0A3Q2HPX3_HORSE Collagen type XII alpha 1 chain OS=Equus caballus OX=9796 GN=COL12A1 PE=4 SV=1;tr|A0A5F5Q1P3|A0A5F5Q1P3_HORSE Collagen type	0.442413	0.0304032
tr|F6TM03|F6TM03_HORSE NCK associated protein 1 like OS=Equus caballus OX=9796 GN=NCKAP1L PE=4 SV=2;tr|A0A5F5PSK3|A0A5F5PSK3_HORSE NCK associated protein 1 like OS=Equus caballus OX=9796 GN=NCKAP1L PE=4 SV=1	0.442413	0.0304032
sp|P02791|FRIL_HORSE Ferritin light chain OS=Equus caballus OX=9796 GN=FTL PE=1 SV=4	0.442413	0.0304032
tr|F6UL81|F6UL81_HORSE Ubiquitin conjugating enzyme E2 I OS=Equus caballus OX=9796 GN=UBE2I PE=4 SV=2	0.441977	0.0305861
tr|F7ANR3|F7ANR3_HORSE Proteasome subunit alpha type OS=Equus caballus OX=9796 GN=PSMA3 PE=3 SV=1	0.436317	0.0330446
tr|A0A3Q2LRH6|A0A3Q2LRH6_HORSE glutamate dehydrogenase [NAD(P)(+)] OS=Equus caballus OX=9796 GN=GLUD1 PE=3 SV=1	0.435446	0.0334364
tr|F7DFM3|F7DFM3_HORSE 40S ribosomal protein S4 OS=Equus caballus OX=9796 GN=RPS4X PE=3 SV=2;sp|P55832|RS4_HORSE Small ribosomal subunit protein eS4 (Fragment) OS=Equus caballus OX=9796 GN=RPS4 PE=2 SV=1	0.43501	0.0336337
tr|A0A3Q2L7X0|A0A3Q2L7X0_HORSE Proteasome subunit alpha type OS=Equus caballus OX=9796 GN=PSMA7 PE=3 SV=2	0.43501	0.0336337
tr|F6Q6R0|F6Q6R0_HORSE Enah/Vasp-like OS=Equus caballus OX=9796 GN=EVL PE=3 SV=3;tr|F6R4V3|F6R4V3_HORSE Enah/Vasp-like OS=Equus caballus OX=9796 GN=EVL PE=3 SV=2;tr|A0A3Q2HFP2|A0A3Q2HFP2_HORSE Enah/Vasp-like OS=Equus caballus OX=9796 GN=EVL PE=3 SV=2;tr|F6	0.433704	0.0342311
tr|A0A3Q2GUI8|A0A3Q2GUI8_HORSE Adhesion G protein-coupled receptor E1 OS=Equus caballus OX=9796 GN=ADGRE1 PE=4 SV=2;tr|A0A3Q2H7J6|A0A3Q2H7J6_HORSE Adhesion G protein-coupled receptor E1 OS=Equus caballus OX=9796 GN=ADGRE1 PE=4 SV=1;tr|F6RWT4|F6RWT4_HORSE A	0.433704	0.0342311
tr|F6WRS9|F6WRS9_HORSE Integrin subunit alpha X OS=Equus caballus OX=9796 GN=ITGAX PE=3 SV=2;tr|A0A5F5PEL0|A0A5F5PEL0_HORSE Integrin subunit alpha X OS=Equus caballus OX=9796 GN=ITGAX PE=3 SV=1	0.432398	0.0348369
tr|A0A5F5Q2W2|A0A5F5Q2W2_HORSE Proteasome subunit alpha type OS=Equus caballus OX=9796 GN=PSMA1 PE=3 SV=1;tr|F6WZW6|F6WZW6_HORSE Proteasome subunit alpha type OS=Equus caballus OX=9796 GN=PSMA1 PE=3 SV=3	0.431962	0.0350408
tr|A0A3Q2LFB3|A0A3Q2LFB3_HORSE Actin alpha cardiac muscle 1 OS=Equus caballus OX=9796 GN=ACTC1 PE=3 SV=1;tr|A0A3Q2H049|A0A3Q2H049_HORSE Actin alpha 2, smooth muscle OS=Equus caballus OX=9796 GN=ACTA2 PE=3 SV=1;tr|A0A3Q2HBP5|A0A3Q2HBP5_HORSE Actin gamma 2,	0.43022	0.0358655
tr|A0A3Q2GT67|A0A3Q2GT67_HORSE Protein tyrosine phosphatase receptor type E OS=Equus caballus OX=9796 GN=PTPRE PE=4 SV=2;tr|F6ZIW2|F6ZIW2_HORSE Receptor-type tyrosine-protein phosphatase OS=Equus caballus OX=9796 GN=PTPRE PE=3 SV=3;tr|F6Z6A6|F6Z6A6_HORSE R	0.428043	0.036918
tr|A0A3Q2IB58|A0A3Q2IB58_HORSE AIG1-type G domain-containing protein OS=Equus caballus OX=9796 GN=LOC100063866 PE=3 SV=1;tr|F7BTX8|F7BTX8_HORSE AIG1-type G domain-containing protein OS=Equus caballus OX=9796 GN=LOC100063866 PE=3 SV=2;tr|A0A3Q2IAW4|A0A3Q2IA	0.427172	0.0373457
tr|A0A3Q2KRY3|A0A3Q2KRY3_HORSE Heteroous nuclear ribonucleoprotein D like OS=Equus caballus OX=9796 GN=HNRNPDL PE=4 SV=2;tr|A0A3Q2IA51|A0A3Q2IA51_HORSE Heteroous nuclear ribonucleoprotein D like OS=Equus caballus OX=9796 GN=HNRNPDL PE=4 SV=2;tr|A0A3Q2LIC8|	0.426301	0.0377774
tr|A0A5F5PQI6|A0A5F5PQI6_HORSE Cadherin 1 OS=Equus caballus OX=9796 GN=CDH1 PE=4 SV=1;tr|F6Y0D9|F6Y0D9_HORSE Cadherin 1 OS=Equus caballus OX=9796 GN=CDH1 PE=4 SV=2;tr|A0A5F5PWA4|A0A5F5PWA4_HORSE Cadherin 1 OS=Equus caballus OX=9796 GN=CDH1 PE=4 SV=1;tr|A0A	0.42456	0.0386526
tr|A0A3Q2I2V3|A0A3Q2I2V3_HORSE Cathepsin D OS=Equus caballus OX=9796 GN=CTSD PE=3 SV=1;tr|A0A3Q2KW49|A0A3Q2KW49_HORSE Cathepsin D OS=Equus caballus OX=9796 GN=CTSD PE=3 SV=1;tr|A0A5F5PQ32|A0A5F5PQ32_HORSE Cathepsin D OS=Equus caballus OX=9796 GN=CTSD PE=3	0.423689	0.0390962
tr|F7CK08|F7CK08_HORSE Small nuclear ribonucleoprotein Sm D2 OS=Equus caballus OX=9796 GN=SNRPD2 PE=3 SV=3	0.423689	0.0390962
tr|F6QK77|F6QK77_HORSE Deoxyribonuclease OS=Equus caballus OX=9796 GN=DNASE1L1 PE=3 SV=2	0.423253	0.0393194
tr|F6VK27|F6VK27_HORSE Mitochondrial trans-2-enoyl-CoA reductase OS=Equus caballus OX=9796 GN=MECR PE=4 SV=2;tr|A0A3Q2L0Z7|A0A3Q2L0Z7_HORSE Mitochondrial trans-2-enoyl-CoA reductase OS=Equus caballus OX=9796 GN=MECR PE=4 SV=1	0.423253	0.0393194
tr|F7BD62|F7BD62_HORSE Coronin OS=Equus caballus OX=9796 GN=CORO7 PE=3 SV=3;tr|F7ALQ9|F7ALQ9_HORSE Coronin OS=Equus caballus OX=9796 GN=CORO7 PE=3 SV=3;tr|A0A5F5PJ73|A0A5F5PJ73_HORSE Coronin OS=Equus caballus OX=9796 GN=CORO7 PE=3 SV=1	0.420641	0.0406803
tr|A0A3Q2H789|A0A3Q2H789_HORSE MHC class II DQ-beta chain OS=Equus caballus OX=9796 GN=DQB PE=4 SV=1;tr|F6Z8R9|F6Z8R9_HORSE MHC class II DQ-beta chain OS=Equus caballus OX=9796 GN=DQB PE=4 SV=3	0.420205	0.0409107
tr|F6Z2I1|F6Z2I1_HORSE Coatomer subunit epsilon OS=Equus caballus OX=9796 GN=COPE PE=3 SV=1;tr|A0A5F5PT33|A0A5F5PT33_HORSE Coatomer subunit epsilon OS=Equus caballus OX=9796 GN=COPE PE=3 SV=1;tr|A0A5F5PRK0|A0A5F5PRK0_HORSE Coatomer subunit epsilon OS=Equus	0.418463	0.0418425
tr|F6QDH8|F6QDH8_HORSE Alpha-amylase OS=Equus caballus OX=9796 GN=LOC100049851 PE=3 SV=2	0.418463	0.0418425
tr|A0A3Q2LJS3|A0A3Q2LJS3_HORSE 26S protease regulatory subunit 8-like protein OS=Equus caballus OX=9796 GN=PSMC5 PE=2 SV=1;tr|A0A3Q2GWC1|A0A3Q2GWC1_HORSE Proteasome 26S subunit, ATPase 5 OS=Equus caballus OX=9796 GN=PSMC5 PE=3 SV=2;tr|F6W9Z5|F6W9Z5_HORSE P	0.418028	0.0420781
tr|A0A3Q2LM14|A0A3Q2LM14_HORSE Glycerol-3-phosphate dehydrogenase OS=Equus caballus OX=9796 GN=GPD2 PE=3 SV=1;tr|A0A3Q2GVG9|A0A3Q2GVG9_HORSE Glycerol-3-phosphate dehydrogenase OS=Equus caballus OX=9796 GN=GPD2 PE=3 SV=1;tr|F6Z9S3|F6Z9S3_HORSE Glycerol-3-ph	0.417592	0.0423146
tr|A0A3Q2H950|A0A3Q2H950_HORSE Dynamin 1 like OS=Equus caballus OX=9796 GN=DNM1L PE=3 SV=1;tr|A0A5F5Q230|A0A5F5Q230_HORSE Dynamin 1 like OS=Equus caballus OX=9796 GN=DNM1L PE=3 SV=1;tr|A0A3Q2HPL3|A0A3Q2HPL3_HORSE Dynamin 1 like OS=Equus caballus OX=9796 GN	0.417157	0.0425523
tr|A0A3Q2H238|A0A3Q2H238_HORSE Leukocyte surface antigen CD47 OS=Equus caballus OX=9796 GN=CD47 PE=4 SV=1;tr|A0A3Q2L820|A0A3Q2L820_HORSE Leukocyte surface antigen CD47 OS=Equus caballus OX=9796 GN=CD47 PE=4 SV=1;tr|A0A3Q2HCA8|A0A3Q2HCA8_HORSE Leukocyte sur	0.416286	0.0430307
tr|F6UQ25|F6UQ25_HORSE Eukaryotic translation initiation factor 3 subunit M OS=Equus caballus OX=9796 GN=EIF3M PE=3 SV=2;tr|A0A3Q2I939|A0A3Q2I939_HORSE Eukaryotic translation initiation factor 3 subunit M OS=Equus caballus OX=9796 GN=EIF3M PE=3 SV=1;tr|A0A	0.413673	0.0444912
tr|F7BAL2|F7BAL2_HORSE 60S ribosomal protein L17 OS=Equus caballus OX=9796 GN=LOC100034005 PE=3 SV=2	0.412803	0.0449866
tr|A0A5F5PJ04|A0A5F5PJ04_HORSE Activated RNA polymerase II transcriptional coactivator p15 OS=Equus caballus OX=9796 GN=SUB1 PE=3 SV=1	0.412367	0.0452359
tr|F6ZRU5|F6ZRU5_HORSE Phospholipase D family member 3 OS=Equus caballus OX=9796 GN=PLD3 PE=3 SV=1	0.412367	0.0452359
tr|A0A5F5PIW7|A0A5F5PIW7_HORSE Mitogen-activated protein kinase OS=Equus caballus OX=9796 GN=MAPK1 PE=3 SV=1	0.412367	0.0452359
tr|A0A5F5PRU7|A0A5F5PRU7_HORSE RNA binding motif protein 39 OS=Equus caballus OX=9796 GN=RBM39 PE=4 SV=1;tr|F7AKJ4|F7AKJ4_HORSE RNA binding motif protein 39 OS=Equus caballus OX=9796 GN=RBM39 PE=4 SV=2	0.409319	0.0470116
tr|F6RIG2|F6RIG2_HORSE ADP ribosylation factor like GTPase 8B OS=Equus caballus OX=9796 GN=ARL8B PE=4 SV=1	0.407142	0.0483129
tr|A0A5F5PVV9|A0A5F5PVV9_HORSE 1-phosphatidylinositol 4,5-bisphosphate phosphodiesterase OS=Equus caballus OX=9796 GN=PLCB2 PE=4 SV=1;tr|F6TQH3|F6TQH3_HORSE 1-phosphatidylinositol 4,5-bisphosphate phosphodiesterase OS=Equus caballus OX=9796 GN=PLCB2 PE=4 S	0.405835	0.0491071
tr|F6TPB5|F6TPB5_HORSE Sad1 and UNC84 domain containing 2 OS=Equus caballus OX=9796 GN=SUN2 PE=4 SV=3;tr|A0A3Q2LNC3|A0A3Q2LNC3_HORSE Sad1 and UNC84 domain containing 2 OS=Equus caballus OX=9796 GN=SUN2 PE=4 SV=2;tr|A0A3Q2HI11|A0A3Q2HI11_HORSE Sad1 and UNC8	0.405835	0.0491071
tr|A0A5F5PIA0|A0A5F5PIA0_HORSE Argininosuccinate lyase OS=Equus caballus OX=9796 GN=ASL PE=3 SV=1;tr|A0A3Q2H9Q0|A0A3Q2H9Q0_HORSE Argininosuccinate lyase OS=Equus caballus OX=9796 GN=ASL PE=3 SV=1;tr|A0A5F5Q330|A0A5F5Q330_HORSE Argininosuccinate lyase OS=Eq	0.405835	0.0491071
tr|F7E3R8|F7E3R8_HORSE G protein subunit alpha 14 OS=Equus caballus OX=9796 GN=GNA14 PE=3 SV=1	-0.418899	0.041608
tr|F6ZUT4|F6ZUT4_HORSE Anterior gradient 2, protein disulphide isomerase family member OS=Equus caballus OX=9796 GN=AGR2 PE=4 SV=3;tr|A0A5F5PNJ7|A0A5F5PNJ7_HORSE Anterior gradient 2, protein disulphide isomerase family member OS=Equus caballus OX=9796 GN=A	-0.422818	0.0395437
tr|A0A5F5Q345|A0A5F5Q345_HORSE Glutamate rich 3 OS=Equus caballus OX=9796 GN=ERICH3 PE=4 SV=1;tr|F6PH30|F6PH30_HORSE Glutamate rich 3 OS=Equus caballus OX=9796 GN=ERICH3 PE=4 SV=3;tr|A0A5F5PND5|A0A5F5PND5_HORSE Glutamate rich 3 OS=Equus caballus OX=9796 GN	-0.426301	0.0377774
tr|A0A3Q2I1G5|A0A3Q2I1G5_HORSE Matrix metallopeptidase 9 OS=Equus caballus OX=9796 GN=MMP9 PE=3 SV=1;tr|F7AGL5|F7AGL5_HORSE Matrix metallopeptidase 9 OS=Equus caballus OX=9796 GN=MMP9 PE=3 SV=2	-0.427172	0.0373457
ref|XP_023479343.1|:1-1547mucin-4isoformX1[Equuscaballus];ref|XP_023479344.1|:1-2197mucin-4isoformX2[Equuscaballus];tr|A0A5F5PQU9|A0A5F5PQU9_HORSE Mucin 4, cell surface associated OS=Equus caballus OX=9796 GN=MUC4 PE=4 SV=1;tr|A0A5F5PJL2|A0A5F5PJL2_HORSE M	-0.427608	0.0371314
tr|F7DJZ1|F7DJZ1_HORSE Lipid-binding serum glycoprotein N-terminal domain-containing protein OS=Equus caballus OX=9796 GN=LOC106781244 PE=4 SV=3;tr|F6TY91|F6TY91_HORSE Lipid-binding serum glycoprotein N-terminal domain-containing protein OS=Equus caballus	-0.429785	0.0360741
tr|A0A3Q2H830|A0A3Q2H830_HORSE EF-hand domain-containing protein OS=Equus caballus OX=9796 GN=LOC100061663 PE=4 SV=1;tr|F6SG30|F6SG30_HORSE EF-hand domain-containing protein OS=Equus caballus OX=9796 GN=LOC100061598 PE=4 SV=2	-0.438058	0.032272
tr|F6ZXW0|F6ZXW0_HORSE Rhophilin associated tail protein 1 like OS=Equus caballus OX=9796 GN=ROPN1L PE=4 SV=2;tr|A0A5F5Q0S8|A0A5F5Q0S8_HORSE Rhophilin associated tail protein 1 like OS=Equus caballus OX=9796 GN=ROPN1L PE=4 SV=1;tr|A0A3Q2HAU2|A0A3Q2HAU2_HOR	-0.458524	0.0242261
sp|O77811|TRFL_HORSE Lactotransferrin (Fragment) OS=Equus caballus OX=9796 GN=LTF PE=1 SV=1;tr|F6XLB1|F6XLB1_HORSE Lactotransferrin OS=Equus caballus OX=9796 GN=LTF PE=3 SV=1;tr|A0A3Q2HKG3|A0A3Q2HKG3_HORSE Lactotransferrin OS=Equus caballus OX=9796 GN=LTF	-0.46854	0.020926
tr|F6SMV4|F6SMV4_HORSE Dynein axonemal heavy chain 9 OS=Equus caballus OX=9796 GN=DNAH9 PE=3 SV=3;tr|F6SMX5|F6SMX5_HORSE Dynein axonemal heavy chain 9 OS=Equus caballus OX=9796 GN=DNAH9 PE=3 SV=3	-0.47333	0.0194818
tr|F7CUM5|F7CUM5_HORSE Calcium and integrin binding 1 OS=Equus caballus OX=9796 GN=CIB1 PE=4 SV=2	-0.523406	0.00867201
tr|A0A5F5PZX6|A0A5F5PZX6_HORSE Tubulin alpha chain OS=Equus caballus OX=9796 GN=TUBA1A PE=3 SV=1;tr|A0A3Q2IBT8|A0A3Q2IBT8_HORSE Tubulin alpha chain OS=Equus caballus OX=9796 GN=TUBA4A PE=3 SV=2;tr|A0A3Q2GY21|A0A3Q2GY21_HORSE Tubulin alpha chain OS=Equus ca	-0.562596	0.00421211
